# Supplementary material for: Decoding the genetic relationship between Alzheimer’s disease and type 2 diabetes: potential risk variants and future direction for North Africa
Source: Front Aging Neurosci. 2023 Jun 5;15:1114810. doi: 10.3389/fnagi.2023.1114810 (PMC10277480; doi:10.3389/fnagi.2023.1114810)
Supplement: Supplementary file 2 [file Table_2.XLSX]

## Sheet: Table1_VEP_annotation
#Uploaded_variation	Location	Location	Consequence	IMPACT	SYMBOL	Gene	Feature_type	Feature	BIOTYPE	EXON	INTRON	HGVSc	HGVSp	cDNA_position	CDS_position	Protein_position	Amino_acids	Codons	Existing_variation	DISTANCE	STRAND	FLAGS	SYMBOL_SOURCE	HGNC_ID	MANE_SELECT	MANE_PLUS_CLINICAL	TSL	APPRIS	SIFT	PolyPhen	AF	CLIN_SIG	SOMATIC	PHENO	PUBMED	MOTIF_NAME	MOTIF_POS	HIGH_INF_POS	MOTIF_SCORE_CHANGE	TRANSCRIPTION_FACTORS	DisGeNET	PHENOTYPES
rs948081932	1:3122646-3122646	1:3122646-3122647	intron_variant	MODIFIER	PRDM16	ENSG00000142611	Transcript	ENST00000270722.10	protein_coding	-	42370	-	-	-	-	-	-	-	rs948081932	-	1	-	HGNC	HGNC:14000	NM_022114.4	-	1	P1	-	-	-	-	-	-	-	-	-	-	-	-	-	LEFT_VENTRICULAR_NONCOMPACTION_8+MIM_morbid+ENSG00000142611,1p36_deletion_syndrome+Orphanet+ENSG00000142611,Familial_isolated_dilated_cardiomyopathy+Orphanet+ENSG00000142611,Left_ventricular_noncompaction+Orphanet+ENSG00000142611
rs948081932	1:3122646-3122646	1:3122646-3122647	intron_variant	MODIFIER	PRDM16	ENSG00000142611	Transcript	ENST00000378391.6	protein_coding	-	42370	-	-	-	-	-	-	-	rs948081932	-	1	-	HGNC	HGNC:14000	-	-	1	-	-	-	-	-	-	-	-	-	-	-	-	-	-	LEFT_VENTRICULAR_NONCOMPACTION_8+MIM_morbid+ENSG00000142611,1p36_deletion_syndrome+Orphanet+ENSG00000142611,Familial_isolated_dilated_cardiomyopathy+Orphanet+ENSG00000142611,Left_ventricular_noncompaction+Orphanet+ENSG00000142611
rs948081932	1:3122646-3122646	1:3122646-3122647	intron_variant	MODIFIER	PRDM16	ENSG00000142611	Transcript	ENST00000511072.5	protein_coding	-	42005	-	-	-	-	-	-	-	rs948081932	-	1	-	HGNC	HGNC:14000	-	-	5	-	-	-	-	-	-	-	-	-	-	-	-	-	-	LEFT_VENTRICULAR_NONCOMPACTION_8+MIM_morbid+ENSG00000142611,1p36_deletion_syndrome+Orphanet+ENSG00000142611,Familial_isolated_dilated_cardiomyopathy+Orphanet+ENSG00000142611,Left_ventricular_noncompaction+Orphanet+ENSG00000142611
rs948081932	1:3122646-3122646	1:3122646-3122647	intron_variant	MODIFIER	PRDM16	ENSG00000142611	Transcript	ENST00000514189.5	protein_coding	-	42005	-	-	-	-	-	-	-	rs948081932	-	1	-	HGNC	HGNC:14000	-	-	5	-	-	-	-	-	-	-	-	-	-	-	-	-	-	LEFT_VENTRICULAR_NONCOMPACTION_8+MIM_morbid+ENSG00000142611,1p36_deletion_syndrome+Orphanet+ENSG00000142611,Familial_isolated_dilated_cardiomyopathy+Orphanet+ENSG00000142611,Left_ventricular_noncompaction+Orphanet+ENSG00000142611
rs948081932	1:3122646-3122646	1:3122646-3122647	intron_variant,non_coding_transcript_variant	MODIFIER	PRDM16	ENSG00000142611	Transcript	ENST00000607632.1	retained_intron	-	44927	-	-	-	-	-	-	-	rs948081932	-	1	-	HGNC	HGNC:14000	-	-	2	-	-	-	-	-	-	-	-	-	-	-	-	-	-	LEFT_VENTRICULAR_NONCOMPACTION_8+MIM_morbid+ENSG00000142611,1p36_deletion_syndrome+Orphanet+ENSG00000142611,Familial_isolated_dilated_cardiomyopathy+Orphanet+ENSG00000142611,Left_ventricular_noncompaction+Orphanet+ENSG00000142611
rs1801133	1:11796321-11796321	1:11796321-11796322	missense_variant	MODERATE	MTHFR	ENSG00000177000	Transcript	ENST00000376486.3	protein_coding	45051	-	-	-	851	665	222	A/V	gCc/gTc	rs1801133,CM950819,COSV64876755	-	-1	cds_end_NF	HGNC	HGNC:7436	-	-	1	-	deleterious(0)	probably_damaging(0.943)	0.2454	benign,likely_benign,drug_response,not_provided,uncertain_significance,conflicting_interpretations_of_pathogenicity	0,0,1	1,1,1	21467728,18513389,18603647,19131662,19263529,19330901,19559392,20981351,21146954,21533139,21894447,21919968,23333443,23497168,27348238,27616475,29972410,30295198,30409984,30571812,31090375,20078877,26446360,26451011,20357209,22281051,18992148,19587357,30112393,31231424,26791477,20031578,21273288,24944790,19430483,21738487,22911757,26985771,21708280,21514219,23946381,24901479,25928231,28652652,270…	-	-	-	-	-	26689687:0.01:AIDS_related_complex,17932993:0.05:Alzheimer's_Disease,21663380:0.05:Alzheimer's_Disease,22015309:0.05:Alzheimer's_Disease,25359311:0.05:Alzheimer's_Disease,27031476:0.05:Alzheimer's_Disease,29398535:0.01:Anemia,11916749:0.01:Anemia_Hemolytic,24990354:0.01:Anencephaly,20863444:0.05:Rheumatoid_Arthritis,24624914:0.05:Rheumatoid_Arthritis,26599798:0.05:Rheumatoid_Arthritis,28215593:0.…	Methylenetetrahydrofolate_reductase_deficiency+DDG2P+ENSG00000177000,HOMOCYSTINURIA_DUE_TO_DEFICIENCY_OF_N_5_10_-METHYLENETETRAHYDROFOLATEREDUCTASE_ACTIVITY+MIM_morbid+ENSG00000177000,Neural_tube_defects__folate-sensitive+MIM_morbid+ENSG00000177000,Schizophrenia+MIM_morbid+ENSG00000177000,THROMBOPHILIA_DUE_TO_THROMBIN_DEFECT+MIM_morbid+ENSG00000177000,Cervical_spina_bifida_aperta+Orphanet+ENSG000…
rs1801133	1:11796321-11796321	1:11796321-11796322	missense_variant	MODERATE	MTHFR	ENSG00000177000	Transcript	ENST00000376486.3	protein_coding	45051	-	-	-	851	665	222	A/G	gCc/gGc	rs1801133,CM950819,COSV64876755	-	-1	cds_end_NF	HGNC	HGNC:7436	-	-	1	-	deleterious(0.02)	possibly_damaging(0.453)	-	-	0,0,1	1,1,1	21467728,18513389,18603647,19131662,19263529,19330901,19559392,20981351,21146954,21533139,21894447,21919968,23333443,23497168,27348238,27616475,29972410,30295198,30409984,30571812,31090375,20078877,26446360,26451011,20357209,22281051,18992148,19587357,30112393,31231424,26791477,20031578,21273288,24944790,19430483,21738487,22911757,26985771,21708280,21514219,23946381,24901479,25928231,28652652,270…	-	-	-	-	-	26689687:0.01:AIDS_related_complex,17932993:0.05:Alzheimer's_Disease,21663380:0.05:Alzheimer's_Disease,22015309:0.05:Alzheimer's_Disease,25359311:0.05:Alzheimer's_Disease,27031476:0.05:Alzheimer's_Disease,29398535:0.01:Anemia,11916749:0.01:Anemia_Hemolytic,24990354:0.01:Anencephaly,20863444:0.05:Rheumatoid_Arthritis,24624914:0.05:Rheumatoid_Arthritis,26599798:0.05:Rheumatoid_Arthritis,28215593:0.…	Methylenetetrahydrofolate_reductase_deficiency+DDG2P+ENSG00000177000,HOMOCYSTINURIA_DUE_TO_DEFICIENCY_OF_N_5_10_-METHYLENETETRAHYDROFOLATEREDUCTASE_ACTIVITY+MIM_morbid+ENSG00000177000,Neural_tube_defects__folate-sensitive+MIM_morbid+ENSG00000177000,Schizophrenia+MIM_morbid+ENSG00000177000,THROMBOPHILIA_DUE_TO_THROMBIN_DEFECT+MIM_morbid+ENSG00000177000,Cervical_spina_bifida_aperta+Orphanet+ENSG000…
rs1801133	1:11796321-11796321	1:11796321-11796322	missense_variant	MODERATE	MTHFR	ENSG00000177000	Transcript	ENST00000376583.7	protein_coding	45265	-	-	-	788	788	263	A/V	gCc/gTc	rs1801133,CM950819,COSV64876755	-	-1	-	HGNC	HGNC:7436	-	-	5	P4	deleterious(0)	probably_damaging(0.987)	0.2454	benign,likely_benign,drug_response,not_provided,uncertain_significance,conflicting_interpretations_of_pathogenicity	0,0,1	1,1,1	21467728,18513389,18603647,19131662,19263529,19330901,19559392,20981351,21146954,21533139,21894447,21919968,23333443,23497168,27348238,27616475,29972410,30295198,30409984,30571812,31090375,20078877,26446360,26451011,20357209,22281051,18992148,19587357,30112393,31231424,26791477,20031578,21273288,24944790,19430483,21738487,22911757,26985771,21708280,21514219,23946381,24901479,25928231,28652652,270…	-	-	-	-	-	26689687:0.01:AIDS_related_complex,17932993:0.05:Alzheimer's_Disease,21663380:0.05:Alzheimer's_Disease,22015309:0.05:Alzheimer's_Disease,25359311:0.05:Alzheimer's_Disease,27031476:0.05:Alzheimer's_Disease,29398535:0.01:Anemia,11916749:0.01:Anemia_Hemolytic,24990354:0.01:Anencephaly,20863444:0.05:Rheumatoid_Arthritis,24624914:0.05:Rheumatoid_Arthritis,26599798:0.05:Rheumatoid_Arthritis,28215593:0.…	Methylenetetrahydrofolate_reductase_deficiency+DDG2P+ENSG00000177000,HOMOCYSTINURIA_DUE_TO_DEFICIENCY_OF_N_5_10_-METHYLENETETRAHYDROFOLATEREDUCTASE_ACTIVITY+MIM_morbid+ENSG00000177000,Neural_tube_defects__folate-sensitive+MIM_morbid+ENSG00000177000,Schizophrenia+MIM_morbid+ENSG00000177000,THROMBOPHILIA_DUE_TO_THROMBIN_DEFECT+MIM_morbid+ENSG00000177000,Cervical_spina_bifida_aperta+Orphanet+ENSG000…
rs1801133	1:11796321-11796321	1:11796321-11796322	missense_variant	MODERATE	MTHFR	ENSG00000177000	Transcript	ENST00000376583.7	protein_coding	45265	-	-	-	788	788	263	A/G	gCc/gGc	rs1801133,CM950819,COSV64876755	-	-1	-	HGNC	HGNC:7436	-	-	5	P4	tolerated(0.05)	benign(0.382)	-	-	0,0,1	1,1,1	21467728,18513389,18603647,19131662,19263529,19330901,19559392,20981351,21146954,21533139,21894447,21919968,23333443,23497168,27348238,27616475,29972410,30295198,30409984,30571812,31090375,20078877,26446360,26451011,20357209,22281051,18992148,19587357,30112393,31231424,26791477,20031578,21273288,24944790,19430483,21738487,22911757,26985771,21708280,21514219,23946381,24901479,25928231,28652652,270…	-	-	-	-	-	26689687:0.01:AIDS_related_complex,17932993:0.05:Alzheimer's_Disease,21663380:0.05:Alzheimer's_Disease,22015309:0.05:Alzheimer's_Disease,25359311:0.05:Alzheimer's_Disease,27031476:0.05:Alzheimer's_Disease,29398535:0.01:Anemia,11916749:0.01:Anemia_Hemolytic,24990354:0.01:Anencephaly,20863444:0.05:Rheumatoid_Arthritis,24624914:0.05:Rheumatoid_Arthritis,26599798:0.05:Rheumatoid_Arthritis,28215593:0.…	Methylenetetrahydrofolate_reductase_deficiency+DDG2P+ENSG00000177000,HOMOCYSTINURIA_DUE_TO_DEFICIENCY_OF_N_5_10_-METHYLENETETRAHYDROFOLATEREDUCTASE_ACTIVITY+MIM_morbid+ENSG00000177000,Neural_tube_defects__folate-sensitive+MIM_morbid+ENSG00000177000,Schizophrenia+MIM_morbid+ENSG00000177000,THROMBOPHILIA_DUE_TO_THROMBIN_DEFECT+MIM_morbid+ENSG00000177000,Cervical_spina_bifida_aperta+Orphanet+ENSG000…
rs1801133	1:11796321-11796321	1:11796321-11796322	missense_variant	MODERATE	MTHFR	ENSG00000177000	Transcript	ENST00000376585.6	protein_coding	41426	-	-	-	1840	788	263	A/V	gCc/gTc	rs1801133,CM950819,COSV64876755	-	-1	-	HGNC	HGNC:7436	-	-	5	P4	deleterious(0)	probably_damaging(0.987)	0.2454	benign,likely_benign,drug_response,not_provided,uncertain_significance,conflicting_interpretations_of_pathogenicity	0,0,1	1,1,1	21467728,18513389,18603647,19131662,19263529,19330901,19559392,20981351,21146954,21533139,21894447,21919968,23333443,23497168,27348238,27616475,29972410,30295198,30409984,30571812,31090375,20078877,26446360,26451011,20357209,22281051,18992148,19587357,30112393,31231424,26791477,20031578,21273288,24944790,19430483,21738487,22911757,26985771,21708280,21514219,23946381,24901479,25928231,28652652,270…	-	-	-	-	-	26689687:0.01:AIDS_related_complex,17932993:0.05:Alzheimer's_Disease,21663380:0.05:Alzheimer's_Disease,22015309:0.05:Alzheimer's_Disease,25359311:0.05:Alzheimer's_Disease,27031476:0.05:Alzheimer's_Disease,29398535:0.01:Anemia,11916749:0.01:Anemia_Hemolytic,24990354:0.01:Anencephaly,20863444:0.05:Rheumatoid_Arthritis,24624914:0.05:Rheumatoid_Arthritis,26599798:0.05:Rheumatoid_Arthritis,28215593:0.…	Methylenetetrahydrofolate_reductase_deficiency+DDG2P+ENSG00000177000,HOMOCYSTINURIA_DUE_TO_DEFICIENCY_OF_N_5_10_-METHYLENETETRAHYDROFOLATEREDUCTASE_ACTIVITY+MIM_morbid+ENSG00000177000,Neural_tube_defects__folate-sensitive+MIM_morbid+ENSG00000177000,Schizophrenia+MIM_morbid+ENSG00000177000,THROMBOPHILIA_DUE_TO_THROMBIN_DEFECT+MIM_morbid+ENSG00000177000,Cervical_spina_bifida_aperta+Orphanet+ENSG000…
rs1801133	1:11796321-11796321	1:11796321-11796322	missense_variant	MODERATE	MTHFR	ENSG00000177000	Transcript	ENST00000376585.6	protein_coding	41426	-	-	-	1840	788	263	A/G	gCc/gGc	rs1801133,CM950819,COSV64876755	-	-1	-	HGNC	HGNC:7436	-	-	5	P4	tolerated(0.05)	benign(0.382)	-	-	0,0,1	1,1,1	21467728,18513389,18603647,19131662,19263529,19330901,19559392,20981351,21146954,21533139,21894447,21919968,23333443,23497168,27348238,27616475,29972410,30295198,30409984,30571812,31090375,20078877,26446360,26451011,20357209,22281051,18992148,19587357,30112393,31231424,26791477,20031578,21273288,24944790,19430483,21738487,22911757,26985771,21708280,21514219,23946381,24901479,25928231,28652652,270…	-	-	-	-	-	26689687:0.01:AIDS_related_complex,17932993:0.05:Alzheimer's_Disease,21663380:0.05:Alzheimer's_Disease,22015309:0.05:Alzheimer's_Disease,25359311:0.05:Alzheimer's_Disease,27031476:0.05:Alzheimer's_Disease,29398535:0.01:Anemia,11916749:0.01:Anemia_Hemolytic,24990354:0.01:Anencephaly,20863444:0.05:Rheumatoid_Arthritis,24624914:0.05:Rheumatoid_Arthritis,26599798:0.05:Rheumatoid_Arthritis,28215593:0.…	Methylenetetrahydrofolate_reductase_deficiency+DDG2P+ENSG00000177000,HOMOCYSTINURIA_DUE_TO_DEFICIENCY_OF_N_5_10_-METHYLENETETRAHYDROFOLATEREDUCTASE_ACTIVITY+MIM_morbid+ENSG00000177000,Neural_tube_defects__folate-sensitive+MIM_morbid+ENSG00000177000,Schizophrenia+MIM_morbid+ENSG00000177000,THROMBOPHILIA_DUE_TO_THROMBIN_DEFECT+MIM_morbid+ENSG00000177000,Cervical_spina_bifida_aperta+Orphanet+ENSG000…
rs1801133	1:11796321-11796321	1:11796321-11796322	missense_variant	MODERATE	MTHFR	ENSG00000177000	Transcript	ENST00000376590.9	protein_coding	45265	-	-	-	755	665	222	A/V	gCc/gTc	rs1801133,CM950819,COSV64876755	-	-1	-	HGNC	HGNC:7436	NM_005957.5	-	1	A1	deleterious(0)	probably_damaging(0.943)	0.2454	benign,likely_benign,drug_response,not_provided,uncertain_significance,conflicting_interpretations_of_pathogenicity	0,0,1	1,1,1	21467728,18513389,18603647,19131662,19263529,19330901,19559392,20981351,21146954,21533139,21894447,21919968,23333443,23497168,27348238,27616475,29972410,30295198,30409984,30571812,31090375,20078877,26446360,26451011,20357209,22281051,18992148,19587357,30112393,31231424,26791477,20031578,21273288,24944790,19430483,21738487,22911757,26985771,21708280,21514219,23946381,24901479,25928231,28652652,270…	-	-	-	-	-	26689687:0.01:AIDS_related_complex,17932993:0.05:Alzheimer's_Disease,21663380:0.05:Alzheimer's_Disease,22015309:0.05:Alzheimer's_Disease,25359311:0.05:Alzheimer's_Disease,27031476:0.05:Alzheimer's_Disease,29398535:0.01:Anemia,11916749:0.01:Anemia_Hemolytic,24990354:0.01:Anencephaly,20863444:0.05:Rheumatoid_Arthritis,24624914:0.05:Rheumatoid_Arthritis,26599798:0.05:Rheumatoid_Arthritis,28215593:0.…	Methylenetetrahydrofolate_reductase_deficiency+DDG2P+ENSG00000177000,HOMOCYSTINURIA_DUE_TO_DEFICIENCY_OF_N_5_10_-METHYLENETETRAHYDROFOLATEREDUCTASE_ACTIVITY+MIM_morbid+ENSG00000177000,Neural_tube_defects__folate-sensitive+MIM_morbid+ENSG00000177000,Schizophrenia+MIM_morbid+ENSG00000177000,THROMBOPHILIA_DUE_TO_THROMBIN_DEFECT+MIM_morbid+ENSG00000177000,Cervical_spina_bifida_aperta+Orphanet+ENSG000…
rs1801133	1:11796321-11796321	1:11796321-11796322	missense_variant	MODERATE	MTHFR	ENSG00000177000	Transcript	ENST00000376590.9	protein_coding	45265	-	-	-	755	665	222	A/G	gCc/gGc	rs1801133,CM950819,COSV64876755	-	-1	-	HGNC	HGNC:7436	NM_005957.5	-	1	A1	deleterious(0.03)	possibly_damaging(0.453)	-	-	0,0,1	1,1,1	21467728,18513389,18603647,19131662,19263529,19330901,19559392,20981351,21146954,21533139,21894447,21919968,23333443,23497168,27348238,27616475,29972410,30295198,30409984,30571812,31090375,20078877,26446360,26451011,20357209,22281051,18992148,19587357,30112393,31231424,26791477,20031578,21273288,24944790,19430483,21738487,22911757,26985771,21708280,21514219,23946381,24901479,25928231,28652652,270…	-	-	-	-	-	26689687:0.01:AIDS_related_complex,17932993:0.05:Alzheimer's_Disease,21663380:0.05:Alzheimer's_Disease,22015309:0.05:Alzheimer's_Disease,25359311:0.05:Alzheimer's_Disease,27031476:0.05:Alzheimer's_Disease,29398535:0.01:Anemia,11916749:0.01:Anemia_Hemolytic,24990354:0.01:Anencephaly,20863444:0.05:Rheumatoid_Arthritis,24624914:0.05:Rheumatoid_Arthritis,26599798:0.05:Rheumatoid_Arthritis,28215593:0.…	Methylenetetrahydrofolate_reductase_deficiency+DDG2P+ENSG00000177000,HOMOCYSTINURIA_DUE_TO_DEFICIENCY_OF_N_5_10_-METHYLENETETRAHYDROFOLATEREDUCTASE_ACTIVITY+MIM_morbid+ENSG00000177000,Neural_tube_defects__folate-sensitive+MIM_morbid+ENSG00000177000,Schizophrenia+MIM_morbid+ENSG00000177000,THROMBOPHILIA_DUE_TO_THROMBIN_DEFECT+MIM_morbid+ENSG00000177000,Cervical_spina_bifida_aperta+Orphanet+ENSG000…
rs1801133	1:11796321-11796321	1:11796321-11796322	missense_variant	MODERATE	MTHFR	ENSG00000177000	Transcript	ENST00000376592.6	protein_coding	45265	-	-	-	2115	665	222	A/V	gCc/gTc	rs1801133,CM950819,COSV64876755	-	-1	-	HGNC	HGNC:7436	-	-	1	A1	deleterious(0)	probably_damaging(0.943)	0.2454	benign,likely_benign,drug_response,not_provided,uncertain_significance,conflicting_interpretations_of_pathogenicity	0,0,1	1,1,1	21467728,18513389,18603647,19131662,19263529,19330901,19559392,20981351,21146954,21533139,21894447,21919968,23333443,23497168,27348238,27616475,29972410,30295198,30409984,30571812,31090375,20078877,26446360,26451011,20357209,22281051,18992148,19587357,30112393,31231424,26791477,20031578,21273288,24944790,19430483,21738487,22911757,26985771,21708280,21514219,23946381,24901479,25928231,28652652,270…	-	-	-	-	-	26689687:0.01:AIDS_related_complex,17932993:0.05:Alzheimer's_Disease,21663380:0.05:Alzheimer's_Disease,22015309:0.05:Alzheimer's_Disease,25359311:0.05:Alzheimer's_Disease,27031476:0.05:Alzheimer's_Disease,29398535:0.01:Anemia,11916749:0.01:Anemia_Hemolytic,24990354:0.01:Anencephaly,20863444:0.05:Rheumatoid_Arthritis,24624914:0.05:Rheumatoid_Arthritis,26599798:0.05:Rheumatoid_Arthritis,28215593:0.…	Methylenetetrahydrofolate_reductase_deficiency+DDG2P+ENSG00000177000,HOMOCYSTINURIA_DUE_TO_DEFICIENCY_OF_N_5_10_-METHYLENETETRAHYDROFOLATEREDUCTASE_ACTIVITY+MIM_morbid+ENSG00000177000,Neural_tube_defects__folate-sensitive+MIM_morbid+ENSG00000177000,Schizophrenia+MIM_morbid+ENSG00000177000,THROMBOPHILIA_DUE_TO_THROMBIN_DEFECT+MIM_morbid+ENSG00000177000,Cervical_spina_bifida_aperta+Orphanet+ENSG000…
rs1801133	1:11796321-11796321	1:11796321-11796322	missense_variant	MODERATE	MTHFR	ENSG00000177000	Transcript	ENST00000376592.6	protein_coding	45265	-	-	-	2115	665	222	A/G	gCc/gGc	rs1801133,CM950819,COSV64876755	-	-1	-	HGNC	HGNC:7436	-	-	1	A1	deleterious(0.03)	possibly_damaging(0.453)	-	-	0,0,1	1,1,1	21467728,18513389,18603647,19131662,19263529,19330901,19559392,20981351,21146954,21533139,21894447,21919968,23333443,23497168,27348238,27616475,29972410,30295198,30409984,30571812,31090375,20078877,26446360,26451011,20357209,22281051,18992148,19587357,30112393,31231424,26791477,20031578,21273288,24944790,19430483,21738487,22911757,26985771,21708280,21514219,23946381,24901479,25928231,28652652,270…	-	-	-	-	-	26689687:0.01:AIDS_related_complex,17932993:0.05:Alzheimer's_Disease,21663380:0.05:Alzheimer's_Disease,22015309:0.05:Alzheimer's_Disease,25359311:0.05:Alzheimer's_Disease,27031476:0.05:Alzheimer's_Disease,29398535:0.01:Anemia,11916749:0.01:Anemia_Hemolytic,24990354:0.01:Anencephaly,20863444:0.05:Rheumatoid_Arthritis,24624914:0.05:Rheumatoid_Arthritis,26599798:0.05:Rheumatoid_Arthritis,28215593:0.…	Methylenetetrahydrofolate_reductase_deficiency+DDG2P+ENSG00000177000,HOMOCYSTINURIA_DUE_TO_DEFICIENCY_OF_N_5_10_-METHYLENETETRAHYDROFOLATEREDUCTASE_ACTIVITY+MIM_morbid+ENSG00000177000,Neural_tube_defects__folate-sensitive+MIM_morbid+ENSG00000177000,Schizophrenia+MIM_morbid+ENSG00000177000,THROMBOPHILIA_DUE_TO_THROMBIN_DEFECT+MIM_morbid+ENSG00000177000,Cervical_spina_bifida_aperta+Orphanet+ENSG000…
rs1801133	1:11796321-11796321	1:11796321-11796322	downstream_gene_variant	MODIFIER	MTHFR	ENSG00000177000	Transcript	ENST00000418034.1	protein_coding	-	-	-	-	-	-	-	-	-	rs1801133,CM950819,COSV64876755	4884	-1	cds_end_NF	HGNC	HGNC:7436	-	-	3	-	-	-	0.2454	benign,likely_benign,drug_response,not_provided,uncertain_significance,conflicting_interpretations_of_pathogenicity	0,0,1	1,1,1	21467728,18513389,18603647,19131662,19263529,19330901,19559392,20981351,21146954,21533139,21894447,21919968,23333443,23497168,27348238,27616475,29972410,30295198,30409984,30571812,31090375,20078877,26446360,26451011,20357209,22281051,18992148,19587357,30112393,31231424,26791477,20031578,21273288,24944790,19430483,21738487,22911757,26985771,21708280,21514219,23946381,24901479,25928231,28652652,270…	-	-	-	-	-	26689687:0.01:AIDS_related_complex,17932993:0.05:Alzheimer's_Disease,21663380:0.05:Alzheimer's_Disease,22015309:0.05:Alzheimer's_Disease,25359311:0.05:Alzheimer's_Disease,27031476:0.05:Alzheimer's_Disease,29398535:0.01:Anemia,11916749:0.01:Anemia_Hemolytic,24990354:0.01:Anencephaly,20863444:0.05:Rheumatoid_Arthritis,24624914:0.05:Rheumatoid_Arthritis,26599798:0.05:Rheumatoid_Arthritis,28215593:0.…	Methylenetetrahydrofolate_reductase_deficiency+DDG2P+ENSG00000177000,HOMOCYSTINURIA_DUE_TO_DEFICIENCY_OF_N_5_10_-METHYLENETETRAHYDROFOLATEREDUCTASE_ACTIVITY+MIM_morbid+ENSG00000177000,Neural_tube_defects__folate-sensitive+MIM_morbid+ENSG00000177000,Schizophrenia+MIM_morbid+ENSG00000177000,THROMBOPHILIA_DUE_TO_THROMBIN_DEFECT+MIM_morbid+ENSG00000177000,Cervical_spina_bifida_aperta+Orphanet+ENSG000…
rs1801133	1:11796321-11796321	1:11796321-11796322	downstream_gene_variant	MODIFIER	MTHFR	ENSG00000177000	Transcript	ENST00000418034.1	protein_coding	-	-	-	-	-	-	-	-	-	rs1801133,CM950819,COSV64876755	4884	-1	cds_end_NF	HGNC	HGNC:7436	-	-	3	-	-	-	-	-	0,0,1	1,1,1	21467728,18513389,18603647,19131662,19263529,19330901,19559392,20981351,21146954,21533139,21894447,21919968,23333443,23497168,27348238,27616475,29972410,30295198,30409984,30571812,31090375,20078877,26446360,26451011,20357209,22281051,18992148,19587357,30112393,31231424,26791477,20031578,21273288,24944790,19430483,21738487,22911757,26985771,21708280,21514219,23946381,24901479,25928231,28652652,270…	-	-	-	-	-	26689687:0.01:AIDS_related_complex,17932993:0.05:Alzheimer's_Disease,21663380:0.05:Alzheimer's_Disease,22015309:0.05:Alzheimer's_Disease,25359311:0.05:Alzheimer's_Disease,27031476:0.05:Alzheimer's_Disease,29398535:0.01:Anemia,11916749:0.01:Anemia_Hemolytic,24990354:0.01:Anencephaly,20863444:0.05:Rheumatoid_Arthritis,24624914:0.05:Rheumatoid_Arthritis,26599798:0.05:Rheumatoid_Arthritis,28215593:0.…	Methylenetetrahydrofolate_reductase_deficiency+DDG2P+ENSG00000177000,HOMOCYSTINURIA_DUE_TO_DEFICIENCY_OF_N_5_10_-METHYLENETETRAHYDROFOLATEREDUCTASE_ACTIVITY+MIM_morbid+ENSG00000177000,Neural_tube_defects__folate-sensitive+MIM_morbid+ENSG00000177000,Schizophrenia+MIM_morbid+ENSG00000177000,THROMBOPHILIA_DUE_TO_THROMBIN_DEFECT+MIM_morbid+ENSG00000177000,Cervical_spina_bifida_aperta+Orphanet+ENSG000…
rs1801133	1:11796321-11796321	1:11796321-11796322	missense_variant	MODERATE	MTHFR	ENSG00000177000	Transcript	ENST00000423400.7	protein_coding	45265	-	-	-	797	785	262	A/V	gCc/gTc	rs1801133,CM950819,COSV64876755	-	-1	-	HGNC	HGNC:7436	-	-	1	A1	deleterious(0)	benign(0.084)	0.2454	benign,likely_benign,drug_response,not_provided,uncertain_significance,conflicting_interpretations_of_pathogenicity	0,0,1	1,1,1	21467728,18513389,18603647,19131662,19263529,19330901,19559392,20981351,21146954,21533139,21894447,21919968,23333443,23497168,27348238,27616475,29972410,30295198,30409984,30571812,31090375,20078877,26446360,26451011,20357209,22281051,18992148,19587357,30112393,31231424,26791477,20031578,21273288,24944790,19430483,21738487,22911757,26985771,21708280,21514219,23946381,24901479,25928231,28652652,270…	-	-	-	-	-	26689687:0.01:AIDS_related_complex,17932993:0.05:Alzheimer's_Disease,21663380:0.05:Alzheimer's_Disease,22015309:0.05:Alzheimer's_Disease,25359311:0.05:Alzheimer's_Disease,27031476:0.05:Alzheimer's_Disease,29398535:0.01:Anemia,11916749:0.01:Anemia_Hemolytic,24990354:0.01:Anencephaly,20863444:0.05:Rheumatoid_Arthritis,24624914:0.05:Rheumatoid_Arthritis,26599798:0.05:Rheumatoid_Arthritis,28215593:0.…	Methylenetetrahydrofolate_reductase_deficiency+DDG2P+ENSG00000177000,HOMOCYSTINURIA_DUE_TO_DEFICIENCY_OF_N_5_10_-METHYLENETETRAHYDROFOLATEREDUCTASE_ACTIVITY+MIM_morbid+ENSG00000177000,Neural_tube_defects__folate-sensitive+MIM_morbid+ENSG00000177000,Schizophrenia+MIM_morbid+ENSG00000177000,THROMBOPHILIA_DUE_TO_THROMBIN_DEFECT+MIM_morbid+ENSG00000177000,Cervical_spina_bifida_aperta+Orphanet+ENSG000…
rs1801133	1:11796321-11796321	1:11796321-11796322	missense_variant	MODERATE	MTHFR	ENSG00000177000	Transcript	ENST00000423400.7	protein_coding	45265	-	-	-	797	785	262	A/G	gCc/gGc	rs1801133,CM950819,COSV64876755	-	-1	-	HGNC	HGNC:7436	-	-	1	A1	deleterious(0.04)	benign(0.027)	-	-	0,0,1	1,1,1	21467728,18513389,18603647,19131662,19263529,19330901,19559392,20981351,21146954,21533139,21894447,21919968,23333443,23497168,27348238,27616475,29972410,30295198,30409984,30571812,31090375,20078877,26446360,26451011,20357209,22281051,18992148,19587357,30112393,31231424,26791477,20031578,21273288,24944790,19430483,21738487,22911757,26985771,21708280,21514219,23946381,24901479,25928231,28652652,270…	-	-	-	-	-	26689687:0.01:AIDS_related_complex,17932993:0.05:Alzheimer's_Disease,21663380:0.05:Alzheimer's_Disease,22015309:0.05:Alzheimer's_Disease,25359311:0.05:Alzheimer's_Disease,27031476:0.05:Alzheimer's_Disease,29398535:0.01:Anemia,11916749:0.01:Anemia_Hemolytic,24990354:0.01:Anencephaly,20863444:0.05:Rheumatoid_Arthritis,24624914:0.05:Rheumatoid_Arthritis,26599798:0.05:Rheumatoid_Arthritis,28215593:0.…	Methylenetetrahydrofolate_reductase_deficiency+DDG2P+ENSG00000177000,HOMOCYSTINURIA_DUE_TO_DEFICIENCY_OF_N_5_10_-METHYLENETETRAHYDROFOLATEREDUCTASE_ACTIVITY+MIM_morbid+ENSG00000177000,Neural_tube_defects__folate-sensitive+MIM_morbid+ENSG00000177000,Schizophrenia+MIM_morbid+ENSG00000177000,THROMBOPHILIA_DUE_TO_THROMBIN_DEFECT+MIM_morbid+ENSG00000177000,Cervical_spina_bifida_aperta+Orphanet+ENSG000…
rs1801133	1:11796321-11796321	1:11796321-11796322	downstream_gene_variant	MODIFIER	MTHFR	ENSG00000177000	Transcript	ENST00000431243.6	protein_coding_CDS_not_defined	-	-	-	-	-	-	-	-	-	rs1801133,CM950819,COSV64876755	4997	-1	-	HGNC	HGNC:7436	-	-	1	-	-	-	0.2454	benign,likely_benign,drug_response,not_provided,uncertain_significance,conflicting_interpretations_of_pathogenicity	0,0,1	1,1,1	21467728,18513389,18603647,19131662,19263529,19330901,19559392,20981351,21146954,21533139,21894447,21919968,23333443,23497168,27348238,27616475,29972410,30295198,30409984,30571812,31090375,20078877,26446360,26451011,20357209,22281051,18992148,19587357,30112393,31231424,26791477,20031578,21273288,24944790,19430483,21738487,22911757,26985771,21708280,21514219,23946381,24901479,25928231,28652652,270…	-	-	-	-	-	26689687:0.01:AIDS_related_complex,17932993:0.05:Alzheimer's_Disease,21663380:0.05:Alzheimer's_Disease,22015309:0.05:Alzheimer's_Disease,25359311:0.05:Alzheimer's_Disease,27031476:0.05:Alzheimer's_Disease,29398535:0.01:Anemia,11916749:0.01:Anemia_Hemolytic,24990354:0.01:Anencephaly,20863444:0.05:Rheumatoid_Arthritis,24624914:0.05:Rheumatoid_Arthritis,26599798:0.05:Rheumatoid_Arthritis,28215593:0.…	Methylenetetrahydrofolate_reductase_deficiency+DDG2P+ENSG00000177000,HOMOCYSTINURIA_DUE_TO_DEFICIENCY_OF_N_5_10_-METHYLENETETRAHYDROFOLATEREDUCTASE_ACTIVITY+MIM_morbid+ENSG00000177000,Neural_tube_defects__folate-sensitive+MIM_morbid+ENSG00000177000,Schizophrenia+MIM_morbid+ENSG00000177000,THROMBOPHILIA_DUE_TO_THROMBIN_DEFECT+MIM_morbid+ENSG00000177000,Cervical_spina_bifida_aperta+Orphanet+ENSG000…
rs1801133	1:11796321-11796321	1:11796321-11796322	downstream_gene_variant	MODIFIER	MTHFR	ENSG00000177000	Transcript	ENST00000431243.6	protein_coding_CDS_not_defined	-	-	-	-	-	-	-	-	-	rs1801133,CM950819,COSV64876755	4997	-1	-	HGNC	HGNC:7436	-	-	1	-	-	-	-	-	0,0,1	1,1,1	21467728,18513389,18603647,19131662,19263529,19330901,19559392,20981351,21146954,21533139,21894447,21919968,23333443,23497168,27348238,27616475,29972410,30295198,30409984,30571812,31090375,20078877,26446360,26451011,20357209,22281051,18992148,19587357,30112393,31231424,26791477,20031578,21273288,24944790,19430483,21738487,22911757,26985771,21708280,21514219,23946381,24901479,25928231,28652652,270…	-	-	-	-	-	26689687:0.01:AIDS_related_complex,17932993:0.05:Alzheimer's_Disease,21663380:0.05:Alzheimer's_Disease,22015309:0.05:Alzheimer's_Disease,25359311:0.05:Alzheimer's_Disease,27031476:0.05:Alzheimer's_Disease,29398535:0.01:Anemia,11916749:0.01:Anemia_Hemolytic,24990354:0.01:Anencephaly,20863444:0.05:Rheumatoid_Arthritis,24624914:0.05:Rheumatoid_Arthritis,26599798:0.05:Rheumatoid_Arthritis,28215593:0.…	Methylenetetrahydrofolate_reductase_deficiency+DDG2P+ENSG00000177000,HOMOCYSTINURIA_DUE_TO_DEFICIENCY_OF_N_5_10_-METHYLENETETRAHYDROFOLATEREDUCTASE_ACTIVITY+MIM_morbid+ENSG00000177000,Neural_tube_defects__folate-sensitive+MIM_morbid+ENSG00000177000,Schizophrenia+MIM_morbid+ENSG00000177000,THROMBOPHILIA_DUE_TO_THROMBIN_DEFECT+MIM_morbid+ENSG00000177000,Cervical_spina_bifida_aperta+Orphanet+ENSG000…
rs1801133	1:11796321-11796321	1:11796321-11796322	missense_variant	MODERATE	MTHFR	ENSG00000177000	Transcript	ENST00000641407.1	protein_coding	45234	-	-	-	932	665	222	A/V	gCc/gTc	rs1801133,CM950819,COSV64876755	-	-1	-	HGNC	HGNC:7436	-	-	-	-	deleterious(0.01)	benign(0.084)	0.2454	benign,likely_benign,drug_response,not_provided,uncertain_significance,conflicting_interpretations_of_pathogenicity	0,0,1	1,1,1	21467728,18513389,18603647,19131662,19263529,19330901,19559392,20981351,21146954,21533139,21894447,21919968,23333443,23497168,27348238,27616475,29972410,30295198,30409984,30571812,31090375,20078877,26446360,26451011,20357209,22281051,18992148,19587357,30112393,31231424,26791477,20031578,21273288,24944790,19430483,21738487,22911757,26985771,21708280,21514219,23946381,24901479,25928231,28652652,270…	-	-	-	-	-	26689687:0.01:AIDS_related_complex,17932993:0.05:Alzheimer's_Disease,21663380:0.05:Alzheimer's_Disease,22015309:0.05:Alzheimer's_Disease,25359311:0.05:Alzheimer's_Disease,27031476:0.05:Alzheimer's_Disease,29398535:0.01:Anemia,11916749:0.01:Anemia_Hemolytic,24990354:0.01:Anencephaly,20863444:0.05:Rheumatoid_Arthritis,24624914:0.05:Rheumatoid_Arthritis,26599798:0.05:Rheumatoid_Arthritis,28215593:0.…	Methylenetetrahydrofolate_reductase_deficiency+DDG2P+ENSG00000177000,HOMOCYSTINURIA_DUE_TO_DEFICIENCY_OF_N_5_10_-METHYLENETETRAHYDROFOLATEREDUCTASE_ACTIVITY+MIM_morbid+ENSG00000177000,Neural_tube_defects__folate-sensitive+MIM_morbid+ENSG00000177000,Schizophrenia+MIM_morbid+ENSG00000177000,THROMBOPHILIA_DUE_TO_THROMBIN_DEFECT+MIM_morbid+ENSG00000177000,Cervical_spina_bifida_aperta+Orphanet+ENSG000…
rs1801133	1:11796321-11796321	1:11796321-11796322	missense_variant	MODERATE	MTHFR	ENSG00000177000	Transcript	ENST00000641407.1	protein_coding	45234	-	-	-	932	665	222	A/G	gCc/gGc	rs1801133,CM950819,COSV64876755	-	-1	-	HGNC	HGNC:7436	-	-	-	-	tolerated(0.07)	benign(0.027)	-	-	0,0,1	1,1,1	21467728,18513389,18603647,19131662,19263529,19330901,19559392,20981351,21146954,21533139,21894447,21919968,23333443,23497168,27348238,27616475,29972410,30295198,30409984,30571812,31090375,20078877,26446360,26451011,20357209,22281051,18992148,19587357,30112393,31231424,26791477,20031578,21273288,24944790,19430483,21738487,22911757,26985771,21708280,21514219,23946381,24901479,25928231,28652652,270…	-	-	-	-	-	26689687:0.01:AIDS_related_complex,17932993:0.05:Alzheimer's_Disease,21663380:0.05:Alzheimer's_Disease,22015309:0.05:Alzheimer's_Disease,25359311:0.05:Alzheimer's_Disease,27031476:0.05:Alzheimer's_Disease,29398535:0.01:Anemia,11916749:0.01:Anemia_Hemolytic,24990354:0.01:Anencephaly,20863444:0.05:Rheumatoid_Arthritis,24624914:0.05:Rheumatoid_Arthritis,26599798:0.05:Rheumatoid_Arthritis,28215593:0.…	Methylenetetrahydrofolate_reductase_deficiency+DDG2P+ENSG00000177000,HOMOCYSTINURIA_DUE_TO_DEFICIENCY_OF_N_5_10_-METHYLENETETRAHYDROFOLATEREDUCTASE_ACTIVITY+MIM_morbid+ENSG00000177000,Neural_tube_defects__folate-sensitive+MIM_morbid+ENSG00000177000,Schizophrenia+MIM_morbid+ENSG00000177000,THROMBOPHILIA_DUE_TO_THROMBIN_DEFECT+MIM_morbid+ENSG00000177000,Cervical_spina_bifida_aperta+Orphanet+ENSG000…
rs1801133	1:11796321-11796321	1:11796321-11796322	downstream_gene_variant	MODIFIER	MTHFR	ENSG00000177000	Transcript	ENST00000641437.1	retained_intron	-	-	-	-	-	-	-	-	-	rs1801133,CM950819,COSV64876755	3536	-1	-	HGNC	HGNC:7436	-	-	-	-	-	-	0.2454	benign,likely_benign,drug_response,not_provided,uncertain_significance,conflicting_interpretations_of_pathogenicity	0,0,1	1,1,1	21467728,18513389,18603647,19131662,19263529,19330901,19559392,20981351,21146954,21533139,21894447,21919968,23333443,23497168,27348238,27616475,29972410,30295198,30409984,30571812,31090375,20078877,26446360,26451011,20357209,22281051,18992148,19587357,30112393,31231424,26791477,20031578,21273288,24944790,19430483,21738487,22911757,26985771,21708280,21514219,23946381,24901479,25928231,28652652,270…	-	-	-	-	-	26689687:0.01:AIDS_related_complex,17932993:0.05:Alzheimer's_Disease,21663380:0.05:Alzheimer's_Disease,22015309:0.05:Alzheimer's_Disease,25359311:0.05:Alzheimer's_Disease,27031476:0.05:Alzheimer's_Disease,29398535:0.01:Anemia,11916749:0.01:Anemia_Hemolytic,24990354:0.01:Anencephaly,20863444:0.05:Rheumatoid_Arthritis,24624914:0.05:Rheumatoid_Arthritis,26599798:0.05:Rheumatoid_Arthritis,28215593:0.…	Methylenetetrahydrofolate_reductase_deficiency+DDG2P+ENSG00000177000,HOMOCYSTINURIA_DUE_TO_DEFICIENCY_OF_N_5_10_-METHYLENETETRAHYDROFOLATEREDUCTASE_ACTIVITY+MIM_morbid+ENSG00000177000,Neural_tube_defects__folate-sensitive+MIM_morbid+ENSG00000177000,Schizophrenia+MIM_morbid+ENSG00000177000,THROMBOPHILIA_DUE_TO_THROMBIN_DEFECT+MIM_morbid+ENSG00000177000,Cervical_spina_bifida_aperta+Orphanet+ENSG000…
rs1801133	1:11796321-11796321	1:11796321-11796322	downstream_gene_variant	MODIFIER	MTHFR	ENSG00000177000	Transcript	ENST00000641437.1	retained_intron	-	-	-	-	-	-	-	-	-	rs1801133,CM950819,COSV64876755	3536	-1	-	HGNC	HGNC:7436	-	-	-	-	-	-	-	-	0,0,1	1,1,1	21467728,18513389,18603647,19131662,19263529,19330901,19559392,20981351,21146954,21533139,21894447,21919968,23333443,23497168,27348238,27616475,29972410,30295198,30409984,30571812,31090375,20078877,26446360,26451011,20357209,22281051,18992148,19587357,30112393,31231424,26791477,20031578,21273288,24944790,19430483,21738487,22911757,26985771,21708280,21514219,23946381,24901479,25928231,28652652,270…	-	-	-	-	-	26689687:0.01:AIDS_related_complex,17932993:0.05:Alzheimer's_Disease,21663380:0.05:Alzheimer's_Disease,22015309:0.05:Alzheimer's_Disease,25359311:0.05:Alzheimer's_Disease,27031476:0.05:Alzheimer's_Disease,29398535:0.01:Anemia,11916749:0.01:Anemia_Hemolytic,24990354:0.01:Anencephaly,20863444:0.05:Rheumatoid_Arthritis,24624914:0.05:Rheumatoid_Arthritis,26599798:0.05:Rheumatoid_Arthritis,28215593:0.…	Methylenetetrahydrofolate_reductase_deficiency+DDG2P+ENSG00000177000,HOMOCYSTINURIA_DUE_TO_DEFICIENCY_OF_N_5_10_-METHYLENETETRAHYDROFOLATEREDUCTASE_ACTIVITY+MIM_morbid+ENSG00000177000,Neural_tube_defects__folate-sensitive+MIM_morbid+ENSG00000177000,Schizophrenia+MIM_morbid+ENSG00000177000,THROMBOPHILIA_DUE_TO_THROMBIN_DEFECT+MIM_morbid+ENSG00000177000,Cervical_spina_bifida_aperta+Orphanet+ENSG000…
rs1801133	1:11796321-11796321	1:11796321-11796322	missense_variant,NMD_transcript_variant	MODERATE	MTHFR	ENSG00000177000	Transcript	ENST00000641446.1	nonsense_mediated_decay	41395	-	-	-	793	665	222	A/V	gCc/gTc	rs1801133,CM950819,COSV64876755	-	-1	-	HGNC	HGNC:7436	-	-	-	-	deleterious(0)	benign(0.084)	0.2454	benign,likely_benign,drug_response,not_provided,uncertain_significance,conflicting_interpretations_of_pathogenicity	0,0,1	1,1,1	21467728,18513389,18603647,19131662,19263529,19330901,19559392,20981351,21146954,21533139,21894447,21919968,23333443,23497168,27348238,27616475,29972410,30295198,30409984,30571812,31090375,20078877,26446360,26451011,20357209,22281051,18992148,19587357,30112393,31231424,26791477,20031578,21273288,24944790,19430483,21738487,22911757,26985771,21708280,21514219,23946381,24901479,25928231,28652652,270…	-	-	-	-	-	26689687:0.01:AIDS_related_complex,17932993:0.05:Alzheimer's_Disease,21663380:0.05:Alzheimer's_Disease,22015309:0.05:Alzheimer's_Disease,25359311:0.05:Alzheimer's_Disease,27031476:0.05:Alzheimer's_Disease,29398535:0.01:Anemia,11916749:0.01:Anemia_Hemolytic,24990354:0.01:Anencephaly,20863444:0.05:Rheumatoid_Arthritis,24624914:0.05:Rheumatoid_Arthritis,26599798:0.05:Rheumatoid_Arthritis,28215593:0.…	Methylenetetrahydrofolate_reductase_deficiency+DDG2P+ENSG00000177000,HOMOCYSTINURIA_DUE_TO_DEFICIENCY_OF_N_5_10_-METHYLENETETRAHYDROFOLATEREDUCTASE_ACTIVITY+MIM_morbid+ENSG00000177000,Neural_tube_defects__folate-sensitive+MIM_morbid+ENSG00000177000,Schizophrenia+MIM_morbid+ENSG00000177000,THROMBOPHILIA_DUE_TO_THROMBIN_DEFECT+MIM_morbid+ENSG00000177000,Cervical_spina_bifida_aperta+Orphanet+ENSG000…
rs1801133	1:11796321-11796321	1:11796321-11796322	missense_variant,NMD_transcript_variant	MODERATE	MTHFR	ENSG00000177000	Transcript	ENST00000641446.1	nonsense_mediated_decay	41395	-	-	-	793	665	222	A/G	gCc/gGc	rs1801133,CM950819,COSV64876755	-	-1	-	HGNC	HGNC:7436	-	-	-	-	deleterious(0.03)	benign(0.027)	-	-	0,0,1	1,1,1	21467728,18513389,18603647,19131662,19263529,19330901,19559392,20981351,21146954,21533139,21894447,21919968,23333443,23497168,27348238,27616475,29972410,30295198,30409984,30571812,31090375,20078877,26446360,26451011,20357209,22281051,18992148,19587357,30112393,31231424,26791477,20031578,21273288,24944790,19430483,21738487,22911757,26985771,21708280,21514219,23946381,24901479,25928231,28652652,270…	-	-	-	-	-	26689687:0.01:AIDS_related_complex,17932993:0.05:Alzheimer's_Disease,21663380:0.05:Alzheimer's_Disease,22015309:0.05:Alzheimer's_Disease,25359311:0.05:Alzheimer's_Disease,27031476:0.05:Alzheimer's_Disease,29398535:0.01:Anemia,11916749:0.01:Anemia_Hemolytic,24990354:0.01:Anencephaly,20863444:0.05:Rheumatoid_Arthritis,24624914:0.05:Rheumatoid_Arthritis,26599798:0.05:Rheumatoid_Arthritis,28215593:0.…	Methylenetetrahydrofolate_reductase_deficiency+DDG2P+ENSG00000177000,HOMOCYSTINURIA_DUE_TO_DEFICIENCY_OF_N_5_10_-METHYLENETETRAHYDROFOLATEREDUCTASE_ACTIVITY+MIM_morbid+ENSG00000177000,Neural_tube_defects__folate-sensitive+MIM_morbid+ENSG00000177000,Schizophrenia+MIM_morbid+ENSG00000177000,THROMBOPHILIA_DUE_TO_THROMBIN_DEFECT+MIM_morbid+ENSG00000177000,Cervical_spina_bifida_aperta+Orphanet+ENSG000…
rs1801133	1:11796321-11796321	1:11796321-11796322	intron_variant,non_coding_transcript_variant	MODIFIER	MTHFR	ENSG00000177000	Transcript	ENST00000641721.1	protein_coding_CDS_not_defined	-	45020	-	-	-	-	-	-	-	rs1801133,CM950819,COSV64876755	-	-1	-	HGNC	HGNC:7436	-	-	-	-	-	-	0.2454	benign,likely_benign,drug_response,not_provided,uncertain_significance,conflicting_interpretations_of_pathogenicity	0,0,1	1,1,1	21467728,18513389,18603647,19131662,19263529,19330901,19559392,20981351,21146954,21533139,21894447,21919968,23333443,23497168,27348238,27616475,29972410,30295198,30409984,30571812,31090375,20078877,26446360,26451011,20357209,22281051,18992148,19587357,30112393,31231424,26791477,20031578,21273288,24944790,19430483,21738487,22911757,26985771,21708280,21514219,23946381,24901479,25928231,28652652,270…	-	-	-	-	-	26689687:0.01:AIDS_related_complex,17932993:0.05:Alzheimer's_Disease,21663380:0.05:Alzheimer's_Disease,22015309:0.05:Alzheimer's_Disease,25359311:0.05:Alzheimer's_Disease,27031476:0.05:Alzheimer's_Disease,29398535:0.01:Anemia,11916749:0.01:Anemia_Hemolytic,24990354:0.01:Anencephaly,20863444:0.05:Rheumatoid_Arthritis,24624914:0.05:Rheumatoid_Arthritis,26599798:0.05:Rheumatoid_Arthritis,28215593:0.…	Methylenetetrahydrofolate_reductase_deficiency+DDG2P+ENSG00000177000,HOMOCYSTINURIA_DUE_TO_DEFICIENCY_OF_N_5_10_-METHYLENETETRAHYDROFOLATEREDUCTASE_ACTIVITY+MIM_morbid+ENSG00000177000,Neural_tube_defects__folate-sensitive+MIM_morbid+ENSG00000177000,Schizophrenia+MIM_morbid+ENSG00000177000,THROMBOPHILIA_DUE_TO_THROMBIN_DEFECT+MIM_morbid+ENSG00000177000,Cervical_spina_bifida_aperta+Orphanet+ENSG000…
rs1801133	1:11796321-11796321	1:11796321-11796322	intron_variant,non_coding_transcript_variant	MODIFIER	MTHFR	ENSG00000177000	Transcript	ENST00000641721.1	protein_coding_CDS_not_defined	-	45020	-	-	-	-	-	-	-	rs1801133,CM950819,COSV64876755	-	-1	-	HGNC	HGNC:7436	-	-	-	-	-	-	-	-	0,0,1	1,1,1	21467728,18513389,18603647,19131662,19263529,19330901,19559392,20981351,21146954,21533139,21894447,21919968,23333443,23497168,27348238,27616475,29972410,30295198,30409984,30571812,31090375,20078877,26446360,26451011,20357209,22281051,18992148,19587357,30112393,31231424,26791477,20031578,21273288,24944790,19430483,21738487,22911757,26985771,21708280,21514219,23946381,24901479,25928231,28652652,270…	-	-	-	-	-	26689687:0.01:AIDS_related_complex,17932993:0.05:Alzheimer's_Disease,21663380:0.05:Alzheimer's_Disease,22015309:0.05:Alzheimer's_Disease,25359311:0.05:Alzheimer's_Disease,27031476:0.05:Alzheimer's_Disease,29398535:0.01:Anemia,11916749:0.01:Anemia_Hemolytic,24990354:0.01:Anencephaly,20863444:0.05:Rheumatoid_Arthritis,24624914:0.05:Rheumatoid_Arthritis,26599798:0.05:Rheumatoid_Arthritis,28215593:0.…	Methylenetetrahydrofolate_reductase_deficiency+DDG2P+ENSG00000177000,HOMOCYSTINURIA_DUE_TO_DEFICIENCY_OF_N_5_10_-METHYLENETETRAHYDROFOLATEREDUCTASE_ACTIVITY+MIM_morbid+ENSG00000177000,Neural_tube_defects__folate-sensitive+MIM_morbid+ENSG00000177000,Schizophrenia+MIM_morbid+ENSG00000177000,THROMBOPHILIA_DUE_TO_THROMBIN_DEFECT+MIM_morbid+ENSG00000177000,Cervical_spina_bifida_aperta+Orphanet+ENSG000…
rs1801133	1:11796321-11796321	1:11796321-11796322	3_prime_UTR_variant,NMD_transcript_variant	MODIFIER	MTHFR	ENSG00000177000	Transcript	ENST00000641747.1	nonsense_mediated_decay	45234	-	-	-	1007	-	-	-	-	rs1801133,CM950819,COSV64876755	-	-1	-	HGNC	HGNC:7436	-	-	-	-	-	-	0.2454	benign,likely_benign,drug_response,not_provided,uncertain_significance,conflicting_interpretations_of_pathogenicity	0,0,1	1,1,1	21467728,18513389,18603647,19131662,19263529,19330901,19559392,20981351,21146954,21533139,21894447,21919968,23333443,23497168,27348238,27616475,29972410,30295198,30409984,30571812,31090375,20078877,26446360,26451011,20357209,22281051,18992148,19587357,30112393,31231424,26791477,20031578,21273288,24944790,19430483,21738487,22911757,26985771,21708280,21514219,23946381,24901479,25928231,28652652,270…	-	-	-	-	-	26689687:0.01:AIDS_related_complex,17932993:0.05:Alzheimer's_Disease,21663380:0.05:Alzheimer's_Disease,22015309:0.05:Alzheimer's_Disease,25359311:0.05:Alzheimer's_Disease,27031476:0.05:Alzheimer's_Disease,29398535:0.01:Anemia,11916749:0.01:Anemia_Hemolytic,24990354:0.01:Anencephaly,20863444:0.05:Rheumatoid_Arthritis,24624914:0.05:Rheumatoid_Arthritis,26599798:0.05:Rheumatoid_Arthritis,28215593:0.…	Methylenetetrahydrofolate_reductase_deficiency+DDG2P+ENSG00000177000,HOMOCYSTINURIA_DUE_TO_DEFICIENCY_OF_N_5_10_-METHYLENETETRAHYDROFOLATEREDUCTASE_ACTIVITY+MIM_morbid+ENSG00000177000,Neural_tube_defects__folate-sensitive+MIM_morbid+ENSG00000177000,Schizophrenia+MIM_morbid+ENSG00000177000,THROMBOPHILIA_DUE_TO_THROMBIN_DEFECT+MIM_morbid+ENSG00000177000,Cervical_spina_bifida_aperta+Orphanet+ENSG000…
rs1801133	1:11796321-11796321	1:11796321-11796322	3_prime_UTR_variant,NMD_transcript_variant	MODIFIER	MTHFR	ENSG00000177000	Transcript	ENST00000641747.1	nonsense_mediated_decay	45234	-	-	-	1007	-	-	-	-	rs1801133,CM950819,COSV64876755	-	-1	-	HGNC	HGNC:7436	-	-	-	-	-	-	-	-	0,0,1	1,1,1	21467728,18513389,18603647,19131662,19263529,19330901,19559392,20981351,21146954,21533139,21894447,21919968,23333443,23497168,27348238,27616475,29972410,30295198,30409984,30571812,31090375,20078877,26446360,26451011,20357209,22281051,18992148,19587357,30112393,31231424,26791477,20031578,21273288,24944790,19430483,21738487,22911757,26985771,21708280,21514219,23946381,24901479,25928231,28652652,270…	-	-	-	-	-	26689687:0.01:AIDS_related_complex,17932993:0.05:Alzheimer's_Disease,21663380:0.05:Alzheimer's_Disease,22015309:0.05:Alzheimer's_Disease,25359311:0.05:Alzheimer's_Disease,27031476:0.05:Alzheimer's_Disease,29398535:0.01:Anemia,11916749:0.01:Anemia_Hemolytic,24990354:0.01:Anencephaly,20863444:0.05:Rheumatoid_Arthritis,24624914:0.05:Rheumatoid_Arthritis,26599798:0.05:Rheumatoid_Arthritis,28215593:0.…	Methylenetetrahydrofolate_reductase_deficiency+DDG2P+ENSG00000177000,HOMOCYSTINURIA_DUE_TO_DEFICIENCY_OF_N_5_10_-METHYLENETETRAHYDROFOLATEREDUCTASE_ACTIVITY+MIM_morbid+ENSG00000177000,Neural_tube_defects__folate-sensitive+MIM_morbid+ENSG00000177000,Schizophrenia+MIM_morbid+ENSG00000177000,THROMBOPHILIA_DUE_TO_THROMBIN_DEFECT+MIM_morbid+ENSG00000177000,Cervical_spina_bifida_aperta+Orphanet+ENSG000…
rs1801133	1:11796321-11796321	1:11796321-11796322	non_coding_transcript_exon_variant	MODIFIER	MTHFR	ENSG00000177000	Transcript	ENST00000641759.1	retained_intron	45235	-	-	-	800	-	-	-	-	rs1801133,CM950819,COSV64876755	-	-1	-	HGNC	HGNC:7436	-	-	-	-	-	-	0.2454	benign,likely_benign,drug_response,not_provided,uncertain_significance,conflicting_interpretations_of_pathogenicity	0,0,1	1,1,1	21467728,18513389,18603647,19131662,19263529,19330901,19559392,20981351,21146954,21533139,21894447,21919968,23333443,23497168,27348238,27616475,29972410,30295198,30409984,30571812,31090375,20078877,26446360,26451011,20357209,22281051,18992148,19587357,30112393,31231424,26791477,20031578,21273288,24944790,19430483,21738487,22911757,26985771,21708280,21514219,23946381,24901479,25928231,28652652,270…	-	-	-	-	-	26689687:0.01:AIDS_related_complex,17932993:0.05:Alzheimer's_Disease,21663380:0.05:Alzheimer's_Disease,22015309:0.05:Alzheimer's_Disease,25359311:0.05:Alzheimer's_Disease,27031476:0.05:Alzheimer's_Disease,29398535:0.01:Anemia,11916749:0.01:Anemia_Hemolytic,24990354:0.01:Anencephaly,20863444:0.05:Rheumatoid_Arthritis,24624914:0.05:Rheumatoid_Arthritis,26599798:0.05:Rheumatoid_Arthritis,28215593:0.…	Methylenetetrahydrofolate_reductase_deficiency+DDG2P+ENSG00000177000,HOMOCYSTINURIA_DUE_TO_DEFICIENCY_OF_N_5_10_-METHYLENETETRAHYDROFOLATEREDUCTASE_ACTIVITY+MIM_morbid+ENSG00000177000,Neural_tube_defects__folate-sensitive+MIM_morbid+ENSG00000177000,Schizophrenia+MIM_morbid+ENSG00000177000,THROMBOPHILIA_DUE_TO_THROMBIN_DEFECT+MIM_morbid+ENSG00000177000,Cervical_spina_bifida_aperta+Orphanet+ENSG000…
rs1801133	1:11796321-11796321	1:11796321-11796322	non_coding_transcript_exon_variant	MODIFIER	MTHFR	ENSG00000177000	Transcript	ENST00000641759.1	retained_intron	45235	-	-	-	800	-	-	-	-	rs1801133,CM950819,COSV64876755	-	-1	-	HGNC	HGNC:7436	-	-	-	-	-	-	-	-	0,0,1	1,1,1	21467728,18513389,18603647,19131662,19263529,19330901,19559392,20981351,21146954,21533139,21894447,21919968,23333443,23497168,27348238,27616475,29972410,30295198,30409984,30571812,31090375,20078877,26446360,26451011,20357209,22281051,18992148,19587357,30112393,31231424,26791477,20031578,21273288,24944790,19430483,21738487,22911757,26985771,21708280,21514219,23946381,24901479,25928231,28652652,270…	-	-	-	-	-	26689687:0.01:AIDS_related_complex,17932993:0.05:Alzheimer's_Disease,21663380:0.05:Alzheimer's_Disease,22015309:0.05:Alzheimer's_Disease,25359311:0.05:Alzheimer's_Disease,27031476:0.05:Alzheimer's_Disease,29398535:0.01:Anemia,11916749:0.01:Anemia_Hemolytic,24990354:0.01:Anencephaly,20863444:0.05:Rheumatoid_Arthritis,24624914:0.05:Rheumatoid_Arthritis,26599798:0.05:Rheumatoid_Arthritis,28215593:0.…	Methylenetetrahydrofolate_reductase_deficiency+DDG2P+ENSG00000177000,HOMOCYSTINURIA_DUE_TO_DEFICIENCY_OF_N_5_10_-METHYLENETETRAHYDROFOLATEREDUCTASE_ACTIVITY+MIM_morbid+ENSG00000177000,Neural_tube_defects__folate-sensitive+MIM_morbid+ENSG00000177000,Schizophrenia+MIM_morbid+ENSG00000177000,THROMBOPHILIA_DUE_TO_THROMBIN_DEFECT+MIM_morbid+ENSG00000177000,Cervical_spina_bifida_aperta+Orphanet+ENSG000…
rs1801133	1:11796321-11796321	1:11796321-11796322	non_coding_transcript_exon_variant	MODIFIER	MTHFR	ENSG00000177000	Transcript	ENST00000641805.1	retained_intron	45235	-	-	-	948	-	-	-	-	rs1801133,CM950819,COSV64876755	-	-1	-	HGNC	HGNC:7436	-	-	-	-	-	-	0.2454	benign,likely_benign,drug_response,not_provided,uncertain_significance,conflicting_interpretations_of_pathogenicity	0,0,1	1,1,1	21467728,18513389,18603647,19131662,19263529,19330901,19559392,20981351,21146954,21533139,21894447,21919968,23333443,23497168,27348238,27616475,29972410,30295198,30409984,30571812,31090375,20078877,26446360,26451011,20357209,22281051,18992148,19587357,30112393,31231424,26791477,20031578,21273288,24944790,19430483,21738487,22911757,26985771,21708280,21514219,23946381,24901479,25928231,28652652,270…	-	-	-	-	-	26689687:0.01:AIDS_related_complex,17932993:0.05:Alzheimer's_Disease,21663380:0.05:Alzheimer's_Disease,22015309:0.05:Alzheimer's_Disease,25359311:0.05:Alzheimer's_Disease,27031476:0.05:Alzheimer's_Disease,29398535:0.01:Anemia,11916749:0.01:Anemia_Hemolytic,24990354:0.01:Anencephaly,20863444:0.05:Rheumatoid_Arthritis,24624914:0.05:Rheumatoid_Arthritis,26599798:0.05:Rheumatoid_Arthritis,28215593:0.…	Methylenetetrahydrofolate_reductase_deficiency+DDG2P+ENSG00000177000,HOMOCYSTINURIA_DUE_TO_DEFICIENCY_OF_N_5_10_-METHYLENETETRAHYDROFOLATEREDUCTASE_ACTIVITY+MIM_morbid+ENSG00000177000,Neural_tube_defects__folate-sensitive+MIM_morbid+ENSG00000177000,Schizophrenia+MIM_morbid+ENSG00000177000,THROMBOPHILIA_DUE_TO_THROMBIN_DEFECT+MIM_morbid+ENSG00000177000,Cervical_spina_bifida_aperta+Orphanet+ENSG000…
rs1801133	1:11796321-11796321	1:11796321-11796322	non_coding_transcript_exon_variant	MODIFIER	MTHFR	ENSG00000177000	Transcript	ENST00000641805.1	retained_intron	45235	-	-	-	948	-	-	-	-	rs1801133,CM950819,COSV64876755	-	-1	-	HGNC	HGNC:7436	-	-	-	-	-	-	-	-	0,0,1	1,1,1	21467728,18513389,18603647,19131662,19263529,19330901,19559392,20981351,21146954,21533139,21894447,21919968,23333443,23497168,27348238,27616475,29972410,30295198,30409984,30571812,31090375,20078877,26446360,26451011,20357209,22281051,18992148,19587357,30112393,31231424,26791477,20031578,21273288,24944790,19430483,21738487,22911757,26985771,21708280,21514219,23946381,24901479,25928231,28652652,270…	-	-	-	-	-	26689687:0.01:AIDS_related_complex,17932993:0.05:Alzheimer's_Disease,21663380:0.05:Alzheimer's_Disease,22015309:0.05:Alzheimer's_Disease,25359311:0.05:Alzheimer's_Disease,27031476:0.05:Alzheimer's_Disease,29398535:0.01:Anemia,11916749:0.01:Anemia_Hemolytic,24990354:0.01:Anencephaly,20863444:0.05:Rheumatoid_Arthritis,24624914:0.05:Rheumatoid_Arthritis,26599798:0.05:Rheumatoid_Arthritis,28215593:0.…	Methylenetetrahydrofolate_reductase_deficiency+DDG2P+ENSG00000177000,HOMOCYSTINURIA_DUE_TO_DEFICIENCY_OF_N_5_10_-METHYLENETETRAHYDROFOLATEREDUCTASE_ACTIVITY+MIM_morbid+ENSG00000177000,Neural_tube_defects__folate-sensitive+MIM_morbid+ENSG00000177000,Schizophrenia+MIM_morbid+ENSG00000177000,THROMBOPHILIA_DUE_TO_THROMBIN_DEFECT+MIM_morbid+ENSG00000177000,Cervical_spina_bifida_aperta+Orphanet+ENSG000…
rs1801133	1:11796321-11796321	1:11796321-11796322	5_prime_UTR_variant	MODIFIER	MTHFR	ENSG00000177000	Transcript	ENST00000641820.1	protein_coding	45139	-	-	-	225	-	-	-	-	rs1801133,CM950819,COSV64876755	-	-1	-	HGNC	HGNC:7436	-	-	-	-	-	-	0.2454	benign,likely_benign,drug_response,not_provided,uncertain_significance,conflicting_interpretations_of_pathogenicity	0,0,1	1,1,1	21467728,18513389,18603647,19131662,19263529,19330901,19559392,20981351,21146954,21533139,21894447,21919968,23333443,23497168,27348238,27616475,29972410,30295198,30409984,30571812,31090375,20078877,26446360,26451011,20357209,22281051,18992148,19587357,30112393,31231424,26791477,20031578,21273288,24944790,19430483,21738487,22911757,26985771,21708280,21514219,23946381,24901479,25928231,28652652,270…	-	-	-	-	-	26689687:0.01:AIDS_related_complex,17932993:0.05:Alzheimer's_Disease,21663380:0.05:Alzheimer's_Disease,22015309:0.05:Alzheimer's_Disease,25359311:0.05:Alzheimer's_Disease,27031476:0.05:Alzheimer's_Disease,29398535:0.01:Anemia,11916749:0.01:Anemia_Hemolytic,24990354:0.01:Anencephaly,20863444:0.05:Rheumatoid_Arthritis,24624914:0.05:Rheumatoid_Arthritis,26599798:0.05:Rheumatoid_Arthritis,28215593:0.…	Methylenetetrahydrofolate_reductase_deficiency+DDG2P+ENSG00000177000,HOMOCYSTINURIA_DUE_TO_DEFICIENCY_OF_N_5_10_-METHYLENETETRAHYDROFOLATEREDUCTASE_ACTIVITY+MIM_morbid+ENSG00000177000,Neural_tube_defects__folate-sensitive+MIM_morbid+ENSG00000177000,Schizophrenia+MIM_morbid+ENSG00000177000,THROMBOPHILIA_DUE_TO_THROMBIN_DEFECT+MIM_morbid+ENSG00000177000,Cervical_spina_bifida_aperta+Orphanet+ENSG000…
rs1801133	1:11796321-11796321	1:11796321-11796322	5_prime_UTR_variant	MODIFIER	MTHFR	ENSG00000177000	Transcript	ENST00000641820.1	protein_coding	45139	-	-	-	225	-	-	-	-	rs1801133,CM950819,COSV64876755	-	-1	-	HGNC	HGNC:7436	-	-	-	-	-	-	-	-	0,0,1	1,1,1	21467728,18513389,18603647,19131662,19263529,19330901,19559392,20981351,21146954,21533139,21894447,21919968,23333443,23497168,27348238,27616475,29972410,30295198,30409984,30571812,31090375,20078877,26446360,26451011,20357209,22281051,18992148,19587357,30112393,31231424,26791477,20031578,21273288,24944790,19430483,21738487,22911757,26985771,21708280,21514219,23946381,24901479,25928231,28652652,270…	-	-	-	-	-	26689687:0.01:AIDS_related_complex,17932993:0.05:Alzheimer's_Disease,21663380:0.05:Alzheimer's_Disease,22015309:0.05:Alzheimer's_Disease,25359311:0.05:Alzheimer's_Disease,27031476:0.05:Alzheimer's_Disease,29398535:0.01:Anemia,11916749:0.01:Anemia_Hemolytic,24990354:0.01:Anencephaly,20863444:0.05:Rheumatoid_Arthritis,24624914:0.05:Rheumatoid_Arthritis,26599798:0.05:Rheumatoid_Arthritis,28215593:0.…	Methylenetetrahydrofolate_reductase_deficiency+DDG2P+ENSG00000177000,HOMOCYSTINURIA_DUE_TO_DEFICIENCY_OF_N_5_10_-METHYLENETETRAHYDROFOLATEREDUCTASE_ACTIVITY+MIM_morbid+ENSG00000177000,Neural_tube_defects__folate-sensitive+MIM_morbid+ENSG00000177000,Schizophrenia+MIM_morbid+ENSG00000177000,THROMBOPHILIA_DUE_TO_THROMBIN_DEFECT+MIM_morbid+ENSG00000177000,Cervical_spina_bifida_aperta+Orphanet+ENSG000…
rs1801133	1:11796321-11796321	1:11796321-11796322	downstream_gene_variant	MODIFIER	MTHFR	ENSG00000177000	Transcript	ENST00000641909.1	retained_intron	-	-	-	-	-	-	-	-	-	rs1801133,CM950819,COSV64876755	3471	-1	-	HGNC	HGNC:7436	-	-	-	-	-	-	0.2454	benign,likely_benign,drug_response,not_provided,uncertain_significance,conflicting_interpretations_of_pathogenicity	0,0,1	1,1,1	21467728,18513389,18603647,19131662,19263529,19330901,19559392,20981351,21146954,21533139,21894447,21919968,23333443,23497168,27348238,27616475,29972410,30295198,30409984,30571812,31090375,20078877,26446360,26451011,20357209,22281051,18992148,19587357,30112393,31231424,26791477,20031578,21273288,24944790,19430483,21738487,22911757,26985771,21708280,21514219,23946381,24901479,25928231,28652652,270…	-	-	-	-	-	26689687:0.01:AIDS_related_complex,17932993:0.05:Alzheimer's_Disease,21663380:0.05:Alzheimer's_Disease,22015309:0.05:Alzheimer's_Disease,25359311:0.05:Alzheimer's_Disease,27031476:0.05:Alzheimer's_Disease,29398535:0.01:Anemia,11916749:0.01:Anemia_Hemolytic,24990354:0.01:Anencephaly,20863444:0.05:Rheumatoid_Arthritis,24624914:0.05:Rheumatoid_Arthritis,26599798:0.05:Rheumatoid_Arthritis,28215593:0.…	Methylenetetrahydrofolate_reductase_deficiency+DDG2P+ENSG00000177000,HOMOCYSTINURIA_DUE_TO_DEFICIENCY_OF_N_5_10_-METHYLENETETRAHYDROFOLATEREDUCTASE_ACTIVITY+MIM_morbid+ENSG00000177000,Neural_tube_defects__folate-sensitive+MIM_morbid+ENSG00000177000,Schizophrenia+MIM_morbid+ENSG00000177000,THROMBOPHILIA_DUE_TO_THROMBIN_DEFECT+MIM_morbid+ENSG00000177000,Cervical_spina_bifida_aperta+Orphanet+ENSG000…
rs1801133	1:11796321-11796321	1:11796321-11796322	downstream_gene_variant	MODIFIER	MTHFR	ENSG00000177000	Transcript	ENST00000641909.1	retained_intron	-	-	-	-	-	-	-	-	-	rs1801133,CM950819,COSV64876755	3471	-1	-	HGNC	HGNC:7436	-	-	-	-	-	-	-	-	0,0,1	1,1,1	21467728,18513389,18603647,19131662,19263529,19330901,19559392,20981351,21146954,21533139,21894447,21919968,23333443,23497168,27348238,27616475,29972410,30295198,30409984,30571812,31090375,20078877,26446360,26451011,20357209,22281051,18992148,19587357,30112393,31231424,26791477,20031578,21273288,24944790,19430483,21738487,22911757,26985771,21708280,21514219,23946381,24901479,25928231,28652652,270…	-	-	-	-	-	26689687:0.01:AIDS_related_complex,17932993:0.05:Alzheimer's_Disease,21663380:0.05:Alzheimer's_Disease,22015309:0.05:Alzheimer's_Disease,25359311:0.05:Alzheimer's_Disease,27031476:0.05:Alzheimer's_Disease,29398535:0.01:Anemia,11916749:0.01:Anemia_Hemolytic,24990354:0.01:Anencephaly,20863444:0.05:Rheumatoid_Arthritis,24624914:0.05:Rheumatoid_Arthritis,26599798:0.05:Rheumatoid_Arthritis,28215593:0.…	Methylenetetrahydrofolate_reductase_deficiency+DDG2P+ENSG00000177000,HOMOCYSTINURIA_DUE_TO_DEFICIENCY_OF_N_5_10_-METHYLENETETRAHYDROFOLATEREDUCTASE_ACTIVITY+MIM_morbid+ENSG00000177000,Neural_tube_defects__folate-sensitive+MIM_morbid+ENSG00000177000,Schizophrenia+MIM_morbid+ENSG00000177000,THROMBOPHILIA_DUE_TO_THROMBIN_DEFECT+MIM_morbid+ENSG00000177000,Cervical_spina_bifida_aperta+Orphanet+ENSG000…
rs1137100	1:65570758-65570758	1:65570758-65570759	missense_variant	MODERATE	LEPR	ENSG00000116678	Transcript	ENST00000344610.12	protein_coding	43525	-	-	-	476	326	109	K/R	aAg/aGg	rs1137100,CM032948	-	1	-	HGNC	HGNC:6554	-	-	1	-	tolerated(0.92)	possibly_damaging(0.734)	0.3203	benign	-	1.1	18603647,21094359,21931794,28350535,20357209,22473907,21934689,15911586,19035456,20167575,21787190,21947707,21846818,29178884,26915772,25273821,23427181,23874820,21204206,22028824,18282109,26999420,15113403,11443193,15157284,18059035,18212354,18249219,18490929,19401628,20032477,20149225,20183928,20874424,21185230,21393862,21499988,21512510,21516303,22107760,22228719,22614171,22975643,22983835,230…	-	-	-	-	-	20874424:0.02:Arteriosclerosis,26123401:0.02:Arteriosclerosis,19191138:0.01:Asthma,20874424:0.02:Atherosclerosis,26123401:0.02:Atherosclerosis,21887553:0.04:Malignant_neoplasm_of_breast,22983835:0.04:Malignant_neoplasm_of_breast,25261678:0.04:Malignant_neoplasm_of_breast,28190851:0.04:Malignant_neoplasm_of_breast,25261678:0.01:Malignant_Neoplasms,22127368:0.01:Non-Small_Cell_Lung_Carcinoma,241404…	LEPTIN_RECEPTOR_DEFICIENCY+MIM_morbid+ENSG00000116678,Obesity_due_to_leptin_receptor_gene_deficiency+Orphanet+ENSG00000116678,ClinVar:_phenotype_not_specified+ClinVar+rs1137100,ClinVar:_phenotype_not_specified+ClinVar+rs1137100,LEPTIN_RECEPTOR_POLYMORPHISM+ClinVar+rs1137100,Monogenic_Non-Syndromic_Obesity+ClinVar+rs1137100,Obesity_due_to_leptin_receptor_gene_deficiency+ClinVar+rs1137100
rs1137100	1:65570758-65570758	1:65570758-65570759	missense_variant	MODERATE	LEPR	ENSG00000116678	Transcript	ENST00000344610.12	protein_coding	43525	-	-	-	476	326	109	K/M	aAg/aTg	rs1137100,CM032948	-	1	-	HGNC	HGNC:6554	-	-	1	-	deleterious(0.02)	probably_damaging(0.963)	-	-	-	1.1	18603647,21094359,21931794,28350535,20357209,22473907,21934689,15911586,19035456,20167575,21787190,21947707,21846818,29178884,26915772,25273821,23427181,23874820,21204206,22028824,18282109,26999420,15113403,11443193,15157284,18059035,18212354,18249219,18490929,19401628,20032477,20149225,20183928,20874424,21185230,21393862,21499988,21512510,21516303,22107760,22228719,22614171,22975643,22983835,230…	-	-	-	-	-	20874424:0.02:Arteriosclerosis,26123401:0.02:Arteriosclerosis,19191138:0.01:Asthma,20874424:0.02:Atherosclerosis,26123401:0.02:Atherosclerosis,21887553:0.04:Malignant_neoplasm_of_breast,22983835:0.04:Malignant_neoplasm_of_breast,25261678:0.04:Malignant_neoplasm_of_breast,28190851:0.04:Malignant_neoplasm_of_breast,25261678:0.01:Malignant_Neoplasms,22127368:0.01:Non-Small_Cell_Lung_Carcinoma,241404…	LEPTIN_RECEPTOR_DEFICIENCY+MIM_morbid+ENSG00000116678,Obesity_due_to_leptin_receptor_gene_deficiency+Orphanet+ENSG00000116678,ClinVar:_phenotype_not_specified+ClinVar+rs1137100,ClinVar:_phenotype_not_specified+ClinVar+rs1137100,LEPTIN_RECEPTOR_POLYMORPHISM+ClinVar+rs1137100,Monogenic_Non-Syndromic_Obesity+ClinVar+rs1137100,Obesity_due_to_leptin_receptor_gene_deficiency+ClinVar+rs1137100
rs1137100	1:65570758-65570758	1:65570758-65570759	missense_variant	MODERATE	LEPR	ENSG00000116678	Transcript	ENST00000349533.11	protein_coding	43922	-	-	-	495	326	109	K/R	aAg/aGg	rs1137100,CM032948	-	1	-	HGNC	HGNC:6554	NM_002303.6	-	1	P4	tolerated(1)	benign(0.022)	0.3203	benign	-	1.1	18603647,21094359,21931794,28350535,20357209,22473907,21934689,15911586,19035456,20167575,21787190,21947707,21846818,29178884,26915772,25273821,23427181,23874820,21204206,22028824,18282109,26999420,15113403,11443193,15157284,18059035,18212354,18249219,18490929,19401628,20032477,20149225,20183928,20874424,21185230,21393862,21499988,21512510,21516303,22107760,22228719,22614171,22975643,22983835,230…	-	-	-	-	-	20874424:0.02:Arteriosclerosis,26123401:0.02:Arteriosclerosis,19191138:0.01:Asthma,20874424:0.02:Atherosclerosis,26123401:0.02:Atherosclerosis,21887553:0.04:Malignant_neoplasm_of_breast,22983835:0.04:Malignant_neoplasm_of_breast,25261678:0.04:Malignant_neoplasm_of_breast,28190851:0.04:Malignant_neoplasm_of_breast,25261678:0.01:Malignant_Neoplasms,22127368:0.01:Non-Small_Cell_Lung_Carcinoma,241404…	LEPTIN_RECEPTOR_DEFICIENCY+MIM_morbid+ENSG00000116678,Obesity_due_to_leptin_receptor_gene_deficiency+Orphanet+ENSG00000116678,ClinVar:_phenotype_not_specified+ClinVar+rs1137100,ClinVar:_phenotype_not_specified+ClinVar+rs1137100,LEPTIN_RECEPTOR_POLYMORPHISM+ClinVar+rs1137100,Monogenic_Non-Syndromic_Obesity+ClinVar+rs1137100,Obesity_due_to_leptin_receptor_gene_deficiency+ClinVar+rs1137100
rs1137100	1:65570758-65570758	1:65570758-65570759	missense_variant	MODERATE	LEPR	ENSG00000116678	Transcript	ENST00000349533.11	protein_coding	43922	-	-	-	495	326	109	K/M	aAg/aTg	rs1137100,CM032948	-	1	-	HGNC	HGNC:6554	NM_002303.6	-	1	P4	deleterious(0)	possibly_damaging(0.889)	-	-	-	1.1	18603647,21094359,21931794,28350535,20357209,22473907,21934689,15911586,19035456,20167575,21787190,21947707,21846818,29178884,26915772,25273821,23427181,23874820,21204206,22028824,18282109,26999420,15113403,11443193,15157284,18059035,18212354,18249219,18490929,19401628,20032477,20149225,20183928,20874424,21185230,21393862,21499988,21512510,21516303,22107760,22228719,22614171,22975643,22983835,230…	-	-	-	-	-	20874424:0.02:Arteriosclerosis,26123401:0.02:Arteriosclerosis,19191138:0.01:Asthma,20874424:0.02:Atherosclerosis,26123401:0.02:Atherosclerosis,21887553:0.04:Malignant_neoplasm_of_breast,22983835:0.04:Malignant_neoplasm_of_breast,25261678:0.04:Malignant_neoplasm_of_breast,28190851:0.04:Malignant_neoplasm_of_breast,25261678:0.01:Malignant_Neoplasms,22127368:0.01:Non-Small_Cell_Lung_Carcinoma,241404…	LEPTIN_RECEPTOR_DEFICIENCY+MIM_morbid+ENSG00000116678,Obesity_due_to_leptin_receptor_gene_deficiency+Orphanet+ENSG00000116678,ClinVar:_phenotype_not_specified+ClinVar+rs1137100,ClinVar:_phenotype_not_specified+ClinVar+rs1137100,LEPTIN_RECEPTOR_POLYMORPHISM+ClinVar+rs1137100,Monogenic_Non-Syndromic_Obesity+ClinVar+rs1137100,Obesity_due_to_leptin_receptor_gene_deficiency+ClinVar+rs1137100
rs1137100	1:65570758-65570758	1:65570758-65570759	missense_variant	MODERATE	LEPR	ENSG00000116678	Transcript	ENST00000371058.1	protein_coding	43132	-	-	-	346	326	109	K/R	aAg/aGg	rs1137100,CM032948	-	1	-	HGNC	HGNC:6554	-	-	5	-	tolerated(0.92)	possibly_damaging(0.734)	0.3203	benign	-	1.1	18603647,21094359,21931794,28350535,20357209,22473907,21934689,15911586,19035456,20167575,21787190,21947707,21846818,29178884,26915772,25273821,23427181,23874820,21204206,22028824,18282109,26999420,15113403,11443193,15157284,18059035,18212354,18249219,18490929,19401628,20032477,20149225,20183928,20874424,21185230,21393862,21499988,21512510,21516303,22107760,22228719,22614171,22975643,22983835,230…	-	-	-	-	-	20874424:0.02:Arteriosclerosis,26123401:0.02:Arteriosclerosis,19191138:0.01:Asthma,20874424:0.02:Atherosclerosis,26123401:0.02:Atherosclerosis,21887553:0.04:Malignant_neoplasm_of_breast,22983835:0.04:Malignant_neoplasm_of_breast,25261678:0.04:Malignant_neoplasm_of_breast,28190851:0.04:Malignant_neoplasm_of_breast,25261678:0.01:Malignant_Neoplasms,22127368:0.01:Non-Small_Cell_Lung_Carcinoma,241404…	LEPTIN_RECEPTOR_DEFICIENCY+MIM_morbid+ENSG00000116678,Obesity_due_to_leptin_receptor_gene_deficiency+Orphanet+ENSG00000116678,ClinVar:_phenotype_not_specified+ClinVar+rs1137100,ClinVar:_phenotype_not_specified+ClinVar+rs1137100,LEPTIN_RECEPTOR_POLYMORPHISM+ClinVar+rs1137100,Monogenic_Non-Syndromic_Obesity+ClinVar+rs1137100,Obesity_due_to_leptin_receptor_gene_deficiency+ClinVar+rs1137100
rs1137100	1:65570758-65570758	1:65570758-65570759	missense_variant	MODERATE	LEPR	ENSG00000116678	Transcript	ENST00000371058.1	protein_coding	43132	-	-	-	346	326	109	K/M	aAg/aTg	rs1137100,CM032948	-	1	-	HGNC	HGNC:6554	-	-	5	-	deleterious(0.02)	probably_damaging(0.963)	-	-	-	1.1	18603647,21094359,21931794,28350535,20357209,22473907,21934689,15911586,19035456,20167575,21787190,21947707,21846818,29178884,26915772,25273821,23427181,23874820,21204206,22028824,18282109,26999420,15113403,11443193,15157284,18059035,18212354,18249219,18490929,19401628,20032477,20149225,20183928,20874424,21185230,21393862,21499988,21512510,21516303,22107760,22228719,22614171,22975643,22983835,230…	-	-	-	-	-	20874424:0.02:Arteriosclerosis,26123401:0.02:Arteriosclerosis,19191138:0.01:Asthma,20874424:0.02:Atherosclerosis,26123401:0.02:Atherosclerosis,21887553:0.04:Malignant_neoplasm_of_breast,22983835:0.04:Malignant_neoplasm_of_breast,25261678:0.04:Malignant_neoplasm_of_breast,28190851:0.04:Malignant_neoplasm_of_breast,25261678:0.01:Malignant_Neoplasms,22127368:0.01:Non-Small_Cell_Lung_Carcinoma,241404…	LEPTIN_RECEPTOR_DEFICIENCY+MIM_morbid+ENSG00000116678,Obesity_due_to_leptin_receptor_gene_deficiency+Orphanet+ENSG00000116678,ClinVar:_phenotype_not_specified+ClinVar+rs1137100,ClinVar:_phenotype_not_specified+ClinVar+rs1137100,LEPTIN_RECEPTOR_POLYMORPHISM+ClinVar+rs1137100,Monogenic_Non-Syndromic_Obesity+ClinVar+rs1137100,Obesity_due_to_leptin_receptor_gene_deficiency+ClinVar+rs1137100
rs1137100	1:65570758-65570758	1:65570758-65570759	missense_variant	MODERATE	LEPR	ENSG00000116678	Transcript	ENST00000371059.7	protein_coding	43922	-	-	-	511	326	109	K/R	aAg/aGg	rs1137100,CM032948	-	1	-	HGNC	HGNC:6554	-	-	1	-	tolerated(0.82)	possibly_damaging(0.856)	0.3203	benign	-	1.1	18603647,21094359,21931794,28350535,20357209,22473907,21934689,15911586,19035456,20167575,21787190,21947707,21846818,29178884,26915772,25273821,23427181,23874820,21204206,22028824,18282109,26999420,15113403,11443193,15157284,18059035,18212354,18249219,18490929,19401628,20032477,20149225,20183928,20874424,21185230,21393862,21499988,21512510,21516303,22107760,22228719,22614171,22975643,22983835,230…	-	-	-	-	-	20874424:0.02:Arteriosclerosis,26123401:0.02:Arteriosclerosis,19191138:0.01:Asthma,20874424:0.02:Atherosclerosis,26123401:0.02:Atherosclerosis,21887553:0.04:Malignant_neoplasm_of_breast,22983835:0.04:Malignant_neoplasm_of_breast,25261678:0.04:Malignant_neoplasm_of_breast,28190851:0.04:Malignant_neoplasm_of_breast,25261678:0.01:Malignant_Neoplasms,22127368:0.01:Non-Small_Cell_Lung_Carcinoma,241404…	LEPTIN_RECEPTOR_DEFICIENCY+MIM_morbid+ENSG00000116678,Obesity_due_to_leptin_receptor_gene_deficiency+Orphanet+ENSG00000116678,ClinVar:_phenotype_not_specified+ClinVar+rs1137100,ClinVar:_phenotype_not_specified+ClinVar+rs1137100,LEPTIN_RECEPTOR_POLYMORPHISM+ClinVar+rs1137100,Monogenic_Non-Syndromic_Obesity+ClinVar+rs1137100,Obesity_due_to_leptin_receptor_gene_deficiency+ClinVar+rs1137100
rs1137100	1:65570758-65570758	1:65570758-65570759	missense_variant	MODERATE	LEPR	ENSG00000116678	Transcript	ENST00000371059.7	protein_coding	43922	-	-	-	511	326	109	K/M	aAg/aTg	rs1137100,CM032948	-	1	-	HGNC	HGNC:6554	-	-	1	-	deleterious(0.02)	probably_damaging(0.982)	-	-	-	1.1	18603647,21094359,21931794,28350535,20357209,22473907,21934689,15911586,19035456,20167575,21787190,21947707,21846818,29178884,26915772,25273821,23427181,23874820,21204206,22028824,18282109,26999420,15113403,11443193,15157284,18059035,18212354,18249219,18490929,19401628,20032477,20149225,20183928,20874424,21185230,21393862,21499988,21512510,21516303,22107760,22228719,22614171,22975643,22983835,230…	-	-	-	-	-	20874424:0.02:Arteriosclerosis,26123401:0.02:Arteriosclerosis,19191138:0.01:Asthma,20874424:0.02:Atherosclerosis,26123401:0.02:Atherosclerosis,21887553:0.04:Malignant_neoplasm_of_breast,22983835:0.04:Malignant_neoplasm_of_breast,25261678:0.04:Malignant_neoplasm_of_breast,28190851:0.04:Malignant_neoplasm_of_breast,25261678:0.01:Malignant_Neoplasms,22127368:0.01:Non-Small_Cell_Lung_Carcinoma,241404…	LEPTIN_RECEPTOR_DEFICIENCY+MIM_morbid+ENSG00000116678,Obesity_due_to_leptin_receptor_gene_deficiency+Orphanet+ENSG00000116678,ClinVar:_phenotype_not_specified+ClinVar+rs1137100,ClinVar:_phenotype_not_specified+ClinVar+rs1137100,LEPTIN_RECEPTOR_POLYMORPHISM+ClinVar+rs1137100,Monogenic_Non-Syndromic_Obesity+ClinVar+rs1137100,Obesity_due_to_leptin_receptor_gene_deficiency+ClinVar+rs1137100
rs1137100	1:65570758-65570758	1:65570758-65570759	missense_variant	MODERATE	LEPR	ENSG00000116678	Transcript	ENST00000371060.7	protein_coding	43922	-	-	-	511	326	109	K/R	aAg/aGg	rs1137100,CM032948	-	1	-	HGNC	HGNC:6554	-	-	1	A1	tolerated(0.94)	benign(0.087)	0.3203	benign	-	1.1	18603647,21094359,21931794,28350535,20357209,22473907,21934689,15911586,19035456,20167575,21787190,21947707,21846818,29178884,26915772,25273821,23427181,23874820,21204206,22028824,18282109,26999420,15113403,11443193,15157284,18059035,18212354,18249219,18490929,19401628,20032477,20149225,20183928,20874424,21185230,21393862,21499988,21512510,21516303,22107760,22228719,22614171,22975643,22983835,230…	-	-	-	-	-	20874424:0.02:Arteriosclerosis,26123401:0.02:Arteriosclerosis,19191138:0.01:Asthma,20874424:0.02:Atherosclerosis,26123401:0.02:Atherosclerosis,21887553:0.04:Malignant_neoplasm_of_breast,22983835:0.04:Malignant_neoplasm_of_breast,25261678:0.04:Malignant_neoplasm_of_breast,28190851:0.04:Malignant_neoplasm_of_breast,25261678:0.01:Malignant_Neoplasms,22127368:0.01:Non-Small_Cell_Lung_Carcinoma,241404…	LEPTIN_RECEPTOR_DEFICIENCY+MIM_morbid+ENSG00000116678,Obesity_due_to_leptin_receptor_gene_deficiency+Orphanet+ENSG00000116678,ClinVar:_phenotype_not_specified+ClinVar+rs1137100,ClinVar:_phenotype_not_specified+ClinVar+rs1137100,LEPTIN_RECEPTOR_POLYMORPHISM+ClinVar+rs1137100,Monogenic_Non-Syndromic_Obesity+ClinVar+rs1137100,Obesity_due_to_leptin_receptor_gene_deficiency+ClinVar+rs1137100
rs1137100	1:65570758-65570758	1:65570758-65570759	missense_variant	MODERATE	LEPR	ENSG00000116678	Transcript	ENST00000371060.7	protein_coding	43922	-	-	-	511	326	109	K/M	aAg/aTg	rs1137100,CM032948	-	1	-	HGNC	HGNC:6554	-	-	1	A1	deleterious(0.02)	probably_damaging(0.972)	-	-	-	1.1	18603647,21094359,21931794,28350535,20357209,22473907,21934689,15911586,19035456,20167575,21787190,21947707,21846818,29178884,26915772,25273821,23427181,23874820,21204206,22028824,18282109,26999420,15113403,11443193,15157284,18059035,18212354,18249219,18490929,19401628,20032477,20149225,20183928,20874424,21185230,21393862,21499988,21512510,21516303,22107760,22228719,22614171,22975643,22983835,230…	-	-	-	-	-	20874424:0.02:Arteriosclerosis,26123401:0.02:Arteriosclerosis,19191138:0.01:Asthma,20874424:0.02:Atherosclerosis,26123401:0.02:Atherosclerosis,21887553:0.04:Malignant_neoplasm_of_breast,22983835:0.04:Malignant_neoplasm_of_breast,25261678:0.04:Malignant_neoplasm_of_breast,28190851:0.04:Malignant_neoplasm_of_breast,25261678:0.01:Malignant_Neoplasms,22127368:0.01:Non-Small_Cell_Lung_Carcinoma,241404…	LEPTIN_RECEPTOR_DEFICIENCY+MIM_morbid+ENSG00000116678,Obesity_due_to_leptin_receptor_gene_deficiency+Orphanet+ENSG00000116678,ClinVar:_phenotype_not_specified+ClinVar+rs1137100,ClinVar:_phenotype_not_specified+ClinVar+rs1137100,LEPTIN_RECEPTOR_POLYMORPHISM+ClinVar+rs1137100,Monogenic_Non-Syndromic_Obesity+ClinVar+rs1137100,Obesity_due_to_leptin_receptor_gene_deficiency+ClinVar+rs1137100
rs1137100	1:65570758-65570758	1:65570758-65570759	non_coding_transcript_exon_variant	MODIFIER	LEPR	ENSG00000116678	Transcript	ENST00000462765.5	protein_coding_CDS_not_defined	41334	-	-	-	476	-	-	-	-	rs1137100,CM032948	-	1	-	HGNC	HGNC:6554	-	-	1	-	-	-	0.3203	benign	-	1.1	18603647,21094359,21931794,28350535,20357209,22473907,21934689,15911586,19035456,20167575,21787190,21947707,21846818,29178884,26915772,25273821,23427181,23874820,21204206,22028824,18282109,26999420,15113403,11443193,15157284,18059035,18212354,18249219,18490929,19401628,20032477,20149225,20183928,20874424,21185230,21393862,21499988,21512510,21516303,22107760,22228719,22614171,22975643,22983835,230…	-	-	-	-	-	20874424:0.02:Arteriosclerosis,26123401:0.02:Arteriosclerosis,19191138:0.01:Asthma,20874424:0.02:Atherosclerosis,26123401:0.02:Atherosclerosis,21887553:0.04:Malignant_neoplasm_of_breast,22983835:0.04:Malignant_neoplasm_of_breast,25261678:0.04:Malignant_neoplasm_of_breast,28190851:0.04:Malignant_neoplasm_of_breast,25261678:0.01:Malignant_Neoplasms,22127368:0.01:Non-Small_Cell_Lung_Carcinoma,241404…	LEPTIN_RECEPTOR_DEFICIENCY+MIM_morbid+ENSG00000116678,Obesity_due_to_leptin_receptor_gene_deficiency+Orphanet+ENSG00000116678,ClinVar:_phenotype_not_specified+ClinVar+rs1137100,ClinVar:_phenotype_not_specified+ClinVar+rs1137100,LEPTIN_RECEPTOR_POLYMORPHISM+ClinVar+rs1137100,Monogenic_Non-Syndromic_Obesity+ClinVar+rs1137100,Obesity_due_to_leptin_receptor_gene_deficiency+ClinVar+rs1137100
rs1137100	1:65570758-65570758	1:65570758-65570759	non_coding_transcript_exon_variant	MODIFIER	LEPR	ENSG00000116678	Transcript	ENST00000462765.5	protein_coding_CDS_not_defined	41334	-	-	-	476	-	-	-	-	rs1137100,CM032948	-	1	-	HGNC	HGNC:6554	-	-	1	-	-	-	-	-	-	1.1	18603647,21094359,21931794,28350535,20357209,22473907,21934689,15911586,19035456,20167575,21787190,21947707,21846818,29178884,26915772,25273821,23427181,23874820,21204206,22028824,18282109,26999420,15113403,11443193,15157284,18059035,18212354,18249219,18490929,19401628,20032477,20149225,20183928,20874424,21185230,21393862,21499988,21512510,21516303,22107760,22228719,22614171,22975643,22983835,230…	-	-	-	-	-	20874424:0.02:Arteriosclerosis,26123401:0.02:Arteriosclerosis,19191138:0.01:Asthma,20874424:0.02:Atherosclerosis,26123401:0.02:Atherosclerosis,21887553:0.04:Malignant_neoplasm_of_breast,22983835:0.04:Malignant_neoplasm_of_breast,25261678:0.04:Malignant_neoplasm_of_breast,28190851:0.04:Malignant_neoplasm_of_breast,25261678:0.01:Malignant_Neoplasms,22127368:0.01:Non-Small_Cell_Lung_Carcinoma,241404…	LEPTIN_RECEPTOR_DEFICIENCY+MIM_morbid+ENSG00000116678,Obesity_due_to_leptin_receptor_gene_deficiency+Orphanet+ENSG00000116678,ClinVar:_phenotype_not_specified+ClinVar+rs1137100,ClinVar:_phenotype_not_specified+ClinVar+rs1137100,LEPTIN_RECEPTOR_POLYMORPHISM+ClinVar+rs1137100,Monogenic_Non-Syndromic_Obesity+ClinVar+rs1137100,Obesity_due_to_leptin_receptor_gene_deficiency+ClinVar+rs1137100
rs1137100	1:65570758-65570758	1:65570758-65570759	missense_variant	MODERATE	LEPR	ENSG00000116678	Transcript	ENST00000616738.4	protein_coding	43525	-	-	-	476	326	109	K/R	aAg/aGg	rs1137100,CM032948	-	1	-	HGNC	HGNC:6554	-	-	1	A1	tolerated(0.94)	benign(0.087)	0.3203	benign	-	1.1	18603647,21094359,21931794,28350535,20357209,22473907,21934689,15911586,19035456,20167575,21787190,21947707,21846818,29178884,26915772,25273821,23427181,23874820,21204206,22028824,18282109,26999420,15113403,11443193,15157284,18059035,18212354,18249219,18490929,19401628,20032477,20149225,20183928,20874424,21185230,21393862,21499988,21512510,21516303,22107760,22228719,22614171,22975643,22983835,230…	-	-	-	-	-	20874424:0.02:Arteriosclerosis,26123401:0.02:Arteriosclerosis,19191138:0.01:Asthma,20874424:0.02:Atherosclerosis,26123401:0.02:Atherosclerosis,21887553:0.04:Malignant_neoplasm_of_breast,22983835:0.04:Malignant_neoplasm_of_breast,25261678:0.04:Malignant_neoplasm_of_breast,28190851:0.04:Malignant_neoplasm_of_breast,25261678:0.01:Malignant_Neoplasms,22127368:0.01:Non-Small_Cell_Lung_Carcinoma,241404…	LEPTIN_RECEPTOR_DEFICIENCY+MIM_morbid+ENSG00000116678,Obesity_due_to_leptin_receptor_gene_deficiency+Orphanet+ENSG00000116678,ClinVar:_phenotype_not_specified+ClinVar+rs1137100,ClinVar:_phenotype_not_specified+ClinVar+rs1137100,LEPTIN_RECEPTOR_POLYMORPHISM+ClinVar+rs1137100,Monogenic_Non-Syndromic_Obesity+ClinVar+rs1137100,Obesity_due_to_leptin_receptor_gene_deficiency+ClinVar+rs1137100
rs1137100	1:65570758-65570758	1:65570758-65570759	missense_variant	MODERATE	LEPR	ENSG00000116678	Transcript	ENST00000616738.4	protein_coding	43525	-	-	-	476	326	109	K/M	aAg/aTg	rs1137100,CM032948	-	1	-	HGNC	HGNC:6554	-	-	1	A1	deleterious(0.02)	probably_damaging(0.972)	-	-	-	1.1	18603647,21094359,21931794,28350535,20357209,22473907,21934689,15911586,19035456,20167575,21787190,21947707,21846818,29178884,26915772,25273821,23427181,23874820,21204206,22028824,18282109,26999420,15113403,11443193,15157284,18059035,18212354,18249219,18490929,19401628,20032477,20149225,20183928,20874424,21185230,21393862,21499988,21512510,21516303,22107760,22228719,22614171,22975643,22983835,230…	-	-	-	-	-	20874424:0.02:Arteriosclerosis,26123401:0.02:Arteriosclerosis,19191138:0.01:Asthma,20874424:0.02:Atherosclerosis,26123401:0.02:Atherosclerosis,21887553:0.04:Malignant_neoplasm_of_breast,22983835:0.04:Malignant_neoplasm_of_breast,25261678:0.04:Malignant_neoplasm_of_breast,28190851:0.04:Malignant_neoplasm_of_breast,25261678:0.01:Malignant_Neoplasms,22127368:0.01:Non-Small_Cell_Lung_Carcinoma,241404…	LEPTIN_RECEPTOR_DEFICIENCY+MIM_morbid+ENSG00000116678,Obesity_due_to_leptin_receptor_gene_deficiency+Orphanet+ENSG00000116678,ClinVar:_phenotype_not_specified+ClinVar+rs1137100,ClinVar:_phenotype_not_specified+ClinVar+rs1137100,LEPTIN_RECEPTOR_POLYMORPHISM+ClinVar+rs1137100,Monogenic_Non-Syndromic_Obesity+ClinVar+rs1137100,Obesity_due_to_leptin_receptor_gene_deficiency+ClinVar+rs1137100
rs1137101	1:65592830-65592830	1:65592830-65592831	missense_variant	MODERATE	LEPR	ENSG00000116678	Transcript	ENST00000344610.12	protein_coding	43586	-	-	-	818	668	223	Q/R	cAg/cGg	rs1137101,CM010905,COSV60756706	-	1	-	HGNC	HGNC:6554	-	-	1	-	tolerated(0.45)	benign(0.303)	0.5843	benign	0,0,1	1,1,1	18603647,27348238,21094359,21931794,28350535,26365620,26365669,21514219,21767357,24901479,23820649,19818126,20167575,21787190,21947707,29178884,19379518,20565774,22024213,26915772,23427181,23874820,21204206,22479352,31766143,21773001,26999420,29871630,30001365,11443193,18059035,18212354,18249219,20032477,20149225,20183928,20874424,21185230,21393862,21499988,21512510,21516303,22228719,22614171,229…	-	-	-	-	-	20220325:0.01:Alzheimer's_Disease,25516614:0.01:Amebiasis,20874424:0.01:Arteriosclerosis,19191138:0.01:Asthma,20874424:0.01:Atherosclerosis,18668212:0.08:Malignant_neoplasm_of_breast,19017403:0.08:Malignant_neoplasm_of_breast,21698367:0.08:Malignant_neoplasm_of_breast,21887553:0.08:Malignant_neoplasm_of_breast,22983835:0.08:Malignant_neoplasm_of_breast,25261679:0.08:Malignant_neoplasm_of_breast,2…	ClinVar:_phenotype_not_specified+ClinVar+rs1137101,LEPTIN_RECEPTOR_POLYMORPHISM+ClinVar+rs1137101,Monogenic_Non-Syndromic_Obesity+ClinVar+rs1137101,Obesity_due_to_leptin_receptor_gene_deficiency+ClinVar+rs1137101
rs1137101	1:65592830-65592830	1:65592830-65592831	missense_variant	MODERATE	LEPR	ENSG00000116678	Transcript	ENST00000344610.12	protein_coding	43586	-	-	-	818	668	223	Q/L	cAg/cTg	rs1137101,CM010905,COSV60756706	-	1	-	HGNC	HGNC:6554	-	-	1	-	tolerated(0.57)	possibly_damaging(0.462)	-	-	0,0,1	1,1,1	18603647,27348238,21094359,21931794,28350535,26365620,26365669,21514219,21767357,24901479,23820649,19818126,20167575,21787190,21947707,29178884,19379518,20565774,22024213,26915772,23427181,23874820,21204206,22479352,31766143,21773001,26999420,29871630,30001365,11443193,18059035,18212354,18249219,20032477,20149225,20183928,20874424,21185230,21393862,21499988,21512510,21516303,22228719,22614171,229…	-	-	-	-	-	20220325:0.01:Alzheimer's_Disease,25516614:0.01:Amebiasis,20874424:0.01:Arteriosclerosis,19191138:0.01:Asthma,20874424:0.01:Atherosclerosis,18668212:0.08:Malignant_neoplasm_of_breast,19017403:0.08:Malignant_neoplasm_of_breast,21698367:0.08:Malignant_neoplasm_of_breast,21887553:0.08:Malignant_neoplasm_of_breast,22983835:0.08:Malignant_neoplasm_of_breast,25261679:0.08:Malignant_neoplasm_of_breast,2…	ClinVar:_phenotype_not_specified+ClinVar+rs1137101,LEPTIN_RECEPTOR_POLYMORPHISM+ClinVar+rs1137101,Monogenic_Non-Syndromic_Obesity+ClinVar+rs1137101,Obesity_due_to_leptin_receptor_gene_deficiency+ClinVar+rs1137101
rs1137101	1:65592830-65592830	1:65592830-65592831	missense_variant	MODERATE	LEPR	ENSG00000116678	Transcript	ENST00000349533.11	protein_coding	43983	-	-	-	837	668	223	Q/R	cAg/cGg	rs1137101,CM010905,COSV60756706	-	1	-	HGNC	HGNC:6554	NM_002303.6	-	1	P4	tolerated(0.6)	benign(0.084)	0.5843	benign	0,0,1	1,1,1	18603647,27348238,21094359,21931794,28350535,26365620,26365669,21514219,21767357,24901479,23820649,19818126,20167575,21787190,21947707,29178884,19379518,20565774,22024213,26915772,23427181,23874820,21204206,22479352,31766143,21773001,26999420,29871630,30001365,11443193,18059035,18212354,18249219,20032477,20149225,20183928,20874424,21185230,21393862,21499988,21512510,21516303,22228719,22614171,229…	-	-	-	-	-	20220325:0.01:Alzheimer's_Disease,25516614:0.01:Amebiasis,20874424:0.01:Arteriosclerosis,19191138:0.01:Asthma,20874424:0.01:Atherosclerosis,18668212:0.08:Malignant_neoplasm_of_breast,19017403:0.08:Malignant_neoplasm_of_breast,21698367:0.08:Malignant_neoplasm_of_breast,21887553:0.08:Malignant_neoplasm_of_breast,22983835:0.08:Malignant_neoplasm_of_breast,25261679:0.08:Malignant_neoplasm_of_breast,2…	ClinVar:_phenotype_not_specified+ClinVar+rs1137101,LEPTIN_RECEPTOR_POLYMORPHISM+ClinVar+rs1137101,Monogenic_Non-Syndromic_Obesity+ClinVar+rs1137101,Obesity_due_to_leptin_receptor_gene_deficiency+ClinVar+rs1137101
rs1137101	1:65592830-65592830	1:65592830-65592831	missense_variant	MODERATE	LEPR	ENSG00000116678	Transcript	ENST00000349533.11	protein_coding	43983	-	-	-	837	668	223	Q/L	cAg/cTg	rs1137101,CM010905,COSV60756706	-	1	-	HGNC	HGNC:6554	NM_002303.6	-	1	P4	tolerated(0.68)	benign(0.115)	-	-	0,0,1	1,1,1	18603647,27348238,21094359,21931794,28350535,26365620,26365669,21514219,21767357,24901479,23820649,19818126,20167575,21787190,21947707,29178884,19379518,20565774,22024213,26915772,23427181,23874820,21204206,22479352,31766143,21773001,26999420,29871630,30001365,11443193,18059035,18212354,18249219,20032477,20149225,20183928,20874424,21185230,21393862,21499988,21512510,21516303,22228719,22614171,229…	-	-	-	-	-	20220325:0.01:Alzheimer's_Disease,25516614:0.01:Amebiasis,20874424:0.01:Arteriosclerosis,19191138:0.01:Asthma,20874424:0.01:Atherosclerosis,18668212:0.08:Malignant_neoplasm_of_breast,19017403:0.08:Malignant_neoplasm_of_breast,21698367:0.08:Malignant_neoplasm_of_breast,21887553:0.08:Malignant_neoplasm_of_breast,22983835:0.08:Malignant_neoplasm_of_breast,25261679:0.08:Malignant_neoplasm_of_breast,2…	ClinVar:_phenotype_not_specified+ClinVar+rs1137101,LEPTIN_RECEPTOR_POLYMORPHISM+ClinVar+rs1137101,Monogenic_Non-Syndromic_Obesity+ClinVar+rs1137101,Obesity_due_to_leptin_receptor_gene_deficiency+ClinVar+rs1137101
rs1137101	1:65592830-65592830	1:65592830-65592831	missense_variant	MODERATE	LEPR	ENSG00000116678	Transcript	ENST00000371058.1	protein_coding	43191	-	-	-	688	668	223	Q/R	cAg/cGg	rs1137101,CM010905,COSV60756706	-	1	-	HGNC	HGNC:6554	-	-	5	-	tolerated(0.45)	benign(0.303)	0.5843	benign	0,0,1	1,1,1	18603647,27348238,21094359,21931794,28350535,26365620,26365669,21514219,21767357,24901479,23820649,19818126,20167575,21787190,21947707,29178884,19379518,20565774,22024213,26915772,23427181,23874820,21204206,22479352,31766143,21773001,26999420,29871630,30001365,11443193,18059035,18212354,18249219,20032477,20149225,20183928,20874424,21185230,21393862,21499988,21512510,21516303,22228719,22614171,229…	-	-	-	-	-	20220325:0.01:Alzheimer's_Disease,25516614:0.01:Amebiasis,20874424:0.01:Arteriosclerosis,19191138:0.01:Asthma,20874424:0.01:Atherosclerosis,18668212:0.08:Malignant_neoplasm_of_breast,19017403:0.08:Malignant_neoplasm_of_breast,21698367:0.08:Malignant_neoplasm_of_breast,21887553:0.08:Malignant_neoplasm_of_breast,22983835:0.08:Malignant_neoplasm_of_breast,25261679:0.08:Malignant_neoplasm_of_breast,2…	ClinVar:_phenotype_not_specified+ClinVar+rs1137101,LEPTIN_RECEPTOR_POLYMORPHISM+ClinVar+rs1137101,Monogenic_Non-Syndromic_Obesity+ClinVar+rs1137101,Obesity_due_to_leptin_receptor_gene_deficiency+ClinVar+rs1137101
rs1137101	1:65592830-65592830	1:65592830-65592831	missense_variant	MODERATE	LEPR	ENSG00000116678	Transcript	ENST00000371058.1	protein_coding	43191	-	-	-	688	668	223	Q/L	cAg/cTg	rs1137101,CM010905,COSV60756706	-	1	-	HGNC	HGNC:6554	-	-	5	-	tolerated(0.57)	possibly_damaging(0.462)	-	-	0,0,1	1,1,1	18603647,27348238,21094359,21931794,28350535,26365620,26365669,21514219,21767357,24901479,23820649,19818126,20167575,21787190,21947707,29178884,19379518,20565774,22024213,26915772,23427181,23874820,21204206,22479352,31766143,21773001,26999420,29871630,30001365,11443193,18059035,18212354,18249219,20032477,20149225,20183928,20874424,21185230,21393862,21499988,21512510,21516303,22228719,22614171,229…	-	-	-	-	-	20220325:0.01:Alzheimer's_Disease,25516614:0.01:Amebiasis,20874424:0.01:Arteriosclerosis,19191138:0.01:Asthma,20874424:0.01:Atherosclerosis,18668212:0.08:Malignant_neoplasm_of_breast,19017403:0.08:Malignant_neoplasm_of_breast,21698367:0.08:Malignant_neoplasm_of_breast,21887553:0.08:Malignant_neoplasm_of_breast,22983835:0.08:Malignant_neoplasm_of_breast,25261679:0.08:Malignant_neoplasm_of_breast,2…	ClinVar:_phenotype_not_specified+ClinVar+rs1137101,LEPTIN_RECEPTOR_POLYMORPHISM+ClinVar+rs1137101,Monogenic_Non-Syndromic_Obesity+ClinVar+rs1137101,Obesity_due_to_leptin_receptor_gene_deficiency+ClinVar+rs1137101
rs1137101	1:65592830-65592830	1:65592830-65592831	missense_variant	MODERATE	LEPR	ENSG00000116678	Transcript	ENST00000371059.7	protein_coding	43983	-	-	-	853	668	223	Q/R	cAg/cGg	rs1137101,CM010905,COSV60756706	-	1	-	HGNC	HGNC:6554	-	-	1	-	tolerated(0.36)	benign(0.242)	0.5843	benign	0,0,1	1,1,1	18603647,27348238,21094359,21931794,28350535,26365620,26365669,21514219,21767357,24901479,23820649,19818126,20167575,21787190,21947707,29178884,19379518,20565774,22024213,26915772,23427181,23874820,21204206,22479352,31766143,21773001,26999420,29871630,30001365,11443193,18059035,18212354,18249219,20032477,20149225,20183928,20874424,21185230,21393862,21499988,21512510,21516303,22228719,22614171,229…	-	-	-	-	-	20220325:0.01:Alzheimer's_Disease,25516614:0.01:Amebiasis,20874424:0.01:Arteriosclerosis,19191138:0.01:Asthma,20874424:0.01:Atherosclerosis,18668212:0.08:Malignant_neoplasm_of_breast,19017403:0.08:Malignant_neoplasm_of_breast,21698367:0.08:Malignant_neoplasm_of_breast,21887553:0.08:Malignant_neoplasm_of_breast,22983835:0.08:Malignant_neoplasm_of_breast,25261679:0.08:Malignant_neoplasm_of_breast,2…	ClinVar:_phenotype_not_specified+ClinVar+rs1137101,LEPTIN_RECEPTOR_POLYMORPHISM+ClinVar+rs1137101,Monogenic_Non-Syndromic_Obesity+ClinVar+rs1137101,Obesity_due_to_leptin_receptor_gene_deficiency+ClinVar+rs1137101
rs1137101	1:65592830-65592830	1:65592830-65592831	missense_variant	MODERATE	LEPR	ENSG00000116678	Transcript	ENST00000371059.7	protein_coding	43983	-	-	-	853	668	223	Q/L	cAg/cTg	rs1137101,CM010905,COSV60756706	-	1	-	HGNC	HGNC:6554	-	-	1	-	tolerated(0.31)	benign(0.381)	-	-	0,0,1	1,1,1	18603647,27348238,21094359,21931794,28350535,26365620,26365669,21514219,21767357,24901479,23820649,19818126,20167575,21787190,21947707,29178884,19379518,20565774,22024213,26915772,23427181,23874820,21204206,22479352,31766143,21773001,26999420,29871630,30001365,11443193,18059035,18212354,18249219,20032477,20149225,20183928,20874424,21185230,21393862,21499988,21512510,21516303,22228719,22614171,229…	-	-	-	-	-	20220325:0.01:Alzheimer's_Disease,25516614:0.01:Amebiasis,20874424:0.01:Arteriosclerosis,19191138:0.01:Asthma,20874424:0.01:Atherosclerosis,18668212:0.08:Malignant_neoplasm_of_breast,19017403:0.08:Malignant_neoplasm_of_breast,21698367:0.08:Malignant_neoplasm_of_breast,21887553:0.08:Malignant_neoplasm_of_breast,22983835:0.08:Malignant_neoplasm_of_breast,25261679:0.08:Malignant_neoplasm_of_breast,2…	ClinVar:_phenotype_not_specified+ClinVar+rs1137101,LEPTIN_RECEPTOR_POLYMORPHISM+ClinVar+rs1137101,Monogenic_Non-Syndromic_Obesity+ClinVar+rs1137101,Obesity_due_to_leptin_receptor_gene_deficiency+ClinVar+rs1137101
rs1137101	1:65592830-65592830	1:65592830-65592831	missense_variant	MODERATE	LEPR	ENSG00000116678	Transcript	ENST00000371060.7	protein_coding	43983	-	-	-	853	668	223	Q/R	cAg/cGg	rs1137101,CM010905,COSV60756706	-	1	-	HGNC	HGNC:6554	-	-	1	A1	tolerated(0.47)	benign(0.113)	0.5843	benign	0,0,1	1,1,1	18603647,27348238,21094359,21931794,28350535,26365620,26365669,21514219,21767357,24901479,23820649,19818126,20167575,21787190,21947707,29178884,19379518,20565774,22024213,26915772,23427181,23874820,21204206,22479352,31766143,21773001,26999420,29871630,30001365,11443193,18059035,18212354,18249219,20032477,20149225,20183928,20874424,21185230,21393862,21499988,21512510,21516303,22228719,22614171,229…	-	-	-	-	-	20220325:0.01:Alzheimer's_Disease,25516614:0.01:Amebiasis,20874424:0.01:Arteriosclerosis,19191138:0.01:Asthma,20874424:0.01:Atherosclerosis,18668212:0.08:Malignant_neoplasm_of_breast,19017403:0.08:Malignant_neoplasm_of_breast,21698367:0.08:Malignant_neoplasm_of_breast,21887553:0.08:Malignant_neoplasm_of_breast,22983835:0.08:Malignant_neoplasm_of_breast,25261679:0.08:Malignant_neoplasm_of_breast,2…	ClinVar:_phenotype_not_specified+ClinVar+rs1137101,LEPTIN_RECEPTOR_POLYMORPHISM+ClinVar+rs1137101,Monogenic_Non-Syndromic_Obesity+ClinVar+rs1137101,Obesity_due_to_leptin_receptor_gene_deficiency+ClinVar+rs1137101
rs1137101	1:65592830-65592830	1:65592830-65592831	missense_variant	MODERATE	LEPR	ENSG00000116678	Transcript	ENST00000371060.7	protein_coding	43983	-	-	-	853	668	223	Q/L	cAg/cTg	rs1137101,CM010905,COSV60756706	-	1	-	HGNC	HGNC:6554	-	-	1	A1	tolerated(0.6)	benign(0.028)	-	-	0,0,1	1,1,1	18603647,27348238,21094359,21931794,28350535,26365620,26365669,21514219,21767357,24901479,23820649,19818126,20167575,21787190,21947707,29178884,19379518,20565774,22024213,26915772,23427181,23874820,21204206,22479352,31766143,21773001,26999420,29871630,30001365,11443193,18059035,18212354,18249219,20032477,20149225,20183928,20874424,21185230,21393862,21499988,21512510,21516303,22228719,22614171,229…	-	-	-	-	-	20220325:0.01:Alzheimer's_Disease,25516614:0.01:Amebiasis,20874424:0.01:Arteriosclerosis,19191138:0.01:Asthma,20874424:0.01:Atherosclerosis,18668212:0.08:Malignant_neoplasm_of_breast,19017403:0.08:Malignant_neoplasm_of_breast,21698367:0.08:Malignant_neoplasm_of_breast,21887553:0.08:Malignant_neoplasm_of_breast,22983835:0.08:Malignant_neoplasm_of_breast,25261679:0.08:Malignant_neoplasm_of_breast,2…	ClinVar:_phenotype_not_specified+ClinVar+rs1137101,LEPTIN_RECEPTOR_POLYMORPHISM+ClinVar+rs1137101,Monogenic_Non-Syndromic_Obesity+ClinVar+rs1137101,Obesity_due_to_leptin_receptor_gene_deficiency+ClinVar+rs1137101
rs1137101	1:65592830-65592830	1:65592830-65592831	non_coding_transcript_exon_variant	MODIFIER	LEPR	ENSG00000116678	Transcript	ENST00000462765.5	protein_coding_CDS_not_defined	41395	-	-	-	818	-	-	-	-	rs1137101,CM010905,COSV60756706	-	1	-	HGNC	HGNC:6554	-	-	1	-	-	-	0.5843	benign	0,0,1	1,1,1	18603647,27348238,21094359,21931794,28350535,26365620,26365669,21514219,21767357,24901479,23820649,19818126,20167575,21787190,21947707,29178884,19379518,20565774,22024213,26915772,23427181,23874820,21204206,22479352,31766143,21773001,26999420,29871630,30001365,11443193,18059035,18212354,18249219,20032477,20149225,20183928,20874424,21185230,21393862,21499988,21512510,21516303,22228719,22614171,229…	-	-	-	-	-	20220325:0.01:Alzheimer's_Disease,25516614:0.01:Amebiasis,20874424:0.01:Arteriosclerosis,19191138:0.01:Asthma,20874424:0.01:Atherosclerosis,18668212:0.08:Malignant_neoplasm_of_breast,19017403:0.08:Malignant_neoplasm_of_breast,21698367:0.08:Malignant_neoplasm_of_breast,21887553:0.08:Malignant_neoplasm_of_breast,22983835:0.08:Malignant_neoplasm_of_breast,25261679:0.08:Malignant_neoplasm_of_breast,2…	ClinVar:_phenotype_not_specified+ClinVar+rs1137101,LEPTIN_RECEPTOR_POLYMORPHISM+ClinVar+rs1137101,Monogenic_Non-Syndromic_Obesity+ClinVar+rs1137101,Obesity_due_to_leptin_receptor_gene_deficiency+ClinVar+rs1137101
rs1137101	1:65592830-65592830	1:65592830-65592831	non_coding_transcript_exon_variant	MODIFIER	LEPR	ENSG00000116678	Transcript	ENST00000462765.5	protein_coding_CDS_not_defined	41395	-	-	-	818	-	-	-	-	rs1137101,CM010905,COSV60756706	-	1	-	HGNC	HGNC:6554	-	-	1	-	-	-	-	-	0,0,1	1,1,1	18603647,27348238,21094359,21931794,28350535,26365620,26365669,21514219,21767357,24901479,23820649,19818126,20167575,21787190,21947707,29178884,19379518,20565774,22024213,26915772,23427181,23874820,21204206,22479352,31766143,21773001,26999420,29871630,30001365,11443193,18059035,18212354,18249219,20032477,20149225,20183928,20874424,21185230,21393862,21499988,21512510,21516303,22228719,22614171,229…	-	-	-	-	-	20220325:0.01:Alzheimer's_Disease,25516614:0.01:Amebiasis,20874424:0.01:Arteriosclerosis,19191138:0.01:Asthma,20874424:0.01:Atherosclerosis,18668212:0.08:Malignant_neoplasm_of_breast,19017403:0.08:Malignant_neoplasm_of_breast,21698367:0.08:Malignant_neoplasm_of_breast,21887553:0.08:Malignant_neoplasm_of_breast,22983835:0.08:Malignant_neoplasm_of_breast,25261679:0.08:Malignant_neoplasm_of_breast,2…	ClinVar:_phenotype_not_specified+ClinVar+rs1137101,LEPTIN_RECEPTOR_POLYMORPHISM+ClinVar+rs1137101,Monogenic_Non-Syndromic_Obesity+ClinVar+rs1137101,Obesity_due_to_leptin_receptor_gene_deficiency+ClinVar+rs1137101
rs1137101	1:65592830-65592830	1:65592830-65592831	missense_variant	MODERATE	LEPR	ENSG00000116678	Transcript	ENST00000616738.4	protein_coding	43586	-	-	-	818	668	223	Q/R	cAg/cGg	rs1137101,CM010905,COSV60756706	-	1	-	HGNC	HGNC:6554	-	-	1	A1	tolerated(0.47)	benign(0.113)	0.5843	benign	0,0,1	1,1,1	18603647,27348238,21094359,21931794,28350535,26365620,26365669,21514219,21767357,24901479,23820649,19818126,20167575,21787190,21947707,29178884,19379518,20565774,22024213,26915772,23427181,23874820,21204206,22479352,31766143,21773001,26999420,29871630,30001365,11443193,18059035,18212354,18249219,20032477,20149225,20183928,20874424,21185230,21393862,21499988,21512510,21516303,22228719,22614171,229…	-	-	-	-	-	20220325:0.01:Alzheimer's_Disease,25516614:0.01:Amebiasis,20874424:0.01:Arteriosclerosis,19191138:0.01:Asthma,20874424:0.01:Atherosclerosis,18668212:0.08:Malignant_neoplasm_of_breast,19017403:0.08:Malignant_neoplasm_of_breast,21698367:0.08:Malignant_neoplasm_of_breast,21887553:0.08:Malignant_neoplasm_of_breast,22983835:0.08:Malignant_neoplasm_of_breast,25261679:0.08:Malignant_neoplasm_of_breast,2…	ClinVar:_phenotype_not_specified+ClinVar+rs1137101,LEPTIN_RECEPTOR_POLYMORPHISM+ClinVar+rs1137101,Monogenic_Non-Syndromic_Obesity+ClinVar+rs1137101,Obesity_due_to_leptin_receptor_gene_deficiency+ClinVar+rs1137101
rs1137101	1:65592830-65592830	1:65592830-65592831	missense_variant	MODERATE	LEPR	ENSG00000116678	Transcript	ENST00000616738.4	protein_coding	43586	-	-	-	818	668	223	Q/L	cAg/cTg	rs1137101,CM010905,COSV60756706	-	1	-	HGNC	HGNC:6554	-	-	1	A1	tolerated(0.6)	benign(0.028)	-	-	0,0,1	1,1,1	18603647,27348238,21094359,21931794,28350535,26365620,26365669,21514219,21767357,24901479,23820649,19818126,20167575,21787190,21947707,29178884,19379518,20565774,22024213,26915772,23427181,23874820,21204206,22479352,31766143,21773001,26999420,29871630,30001365,11443193,18059035,18212354,18249219,20032477,20149225,20183928,20874424,21185230,21393862,21499988,21512510,21516303,22228719,22614171,229…	-	-	-	-	-	20220325:0.01:Alzheimer's_Disease,25516614:0.01:Amebiasis,20874424:0.01:Arteriosclerosis,19191138:0.01:Asthma,20874424:0.01:Atherosclerosis,18668212:0.08:Malignant_neoplasm_of_breast,19017403:0.08:Malignant_neoplasm_of_breast,21698367:0.08:Malignant_neoplasm_of_breast,21887553:0.08:Malignant_neoplasm_of_breast,22983835:0.08:Malignant_neoplasm_of_breast,25261679:0.08:Malignant_neoplasm_of_breast,2…	ClinVar:_phenotype_not_specified+ClinVar+rs1137101,LEPTIN_RECEPTOR_POLYMORPHISM+ClinVar+rs1137101,Monogenic_Non-Syndromic_Obesity+ClinVar+rs1137101,Obesity_due_to_leptin_receptor_gene_deficiency+ClinVar+rs1137101
rs629301	1:109275684-109275684	1:109275684-109275685	3_prime_UTR_variant	MODIFIER	CELSR2	ENSG00000143126	Transcript	ENST00000271332.4	protein_coding	34/34	-	-	-	10948	-	-	-	-	rs629301	-	1	-	HGNC	HGNC:3231	NM_001408.3	-	1	P1	-	-	-	-	-	1	24097068,21862702,21637794,27286809,18262040,19380133,19913121,20686566,21606135,21860704,26751575,28577571,20502693,20570916,22539988,22567092,22994408,23092954,23723249,24830394,25073452,25682026,27350042,28079101,28371326,28539666,28732532,19919681,29240829,26690388,20686565,27790247,28473662,28302177,25414277,24286457,24997396,29875488,31011892,30402224,26261636,25886982,29191923,30926973,312…	-	-	-	-	-	27790247:0.70:Atrial_Fibrillation,27790247:0.70:Malignant_Neoplasms,22319020:0.80:Coronary_heart_disease,27790247:0.80:Coronary_heart_disease,27790247:0.70:Diabetes,27790247:0.70:Diabetes_Mellitus,27790247:0.70:Heart_failure,27790247:0.70:Hematocrit_procedure,27790247:0.70:Cerebrovascular_accident,27286809:0.70:C-reactive_protein_measurement,18262040:0.80:Low_density_lipoprotein_cholesterol_measu…	Age-related_disease_endophenotypes+NHGRI-EBI_GWAS_catalog+rs629301,Age-related_diseases__mortality_and_associated_endophenotypes+NHGRI-EBI_GWAS_catalog+rs629301,Blood_protein_levels+NHGRI-EBI_GWAS_catalog+rs629301,Calcium_levels+NHGRI-EBI_GWAS_catalog+rs629301,Cholesterol_levels_in_large_VLDL+NHGRI-EBI_GWAS_catalog+rs629301,Cholesterol_levels_in_very_large_VLDL+NHGRI-EBI_GWAS_catalog+rs629301,Cho…
rs629301	1:109275684-109275684	1:109275684-109275685	3_prime_UTR_variant	MODIFIER	CELSR2	ENSG00000143126	Transcript	ENST00000271332.4	protein_coding	34/34	-	-	-	10948	-	-	-	-	rs629301	-	1	-	HGNC	HGNC:3231	NM_001408.3	-	1	P1	-	-	-	-	-	1	24097068,21862702,21637794,27286809,18262040,19380133,19913121,20686566,21606135,21860704,26751575,28577571,20502693,20570916,22539988,22567092,22994408,23092954,23723249,24830394,25073452,25682026,27350042,28079101,28371326,28539666,28732532,19919681,29240829,26690388,20686565,27790247,28473662,28302177,25414277,24286457,24997396,29875488,31011892,30402224,26261636,25886982,29191923,30926973,312…	-	-	-	-	-	27790247:0.70:Atrial_Fibrillation,27790247:0.70:Malignant_Neoplasms,22319020:0.80:Coronary_heart_disease,27790247:0.80:Coronary_heart_disease,27790247:0.70:Diabetes,27790247:0.70:Diabetes_Mellitus,27790247:0.70:Heart_failure,27790247:0.70:Hematocrit_procedure,27790247:0.70:Cerebrovascular_accident,27286809:0.70:C-reactive_protein_measurement,18262040:0.80:Low_density_lipoprotein_cholesterol_measu…	Age-related_disease_endophenotypes+NHGRI-EBI_GWAS_catalog+rs629301,Age-related_diseases__mortality_and_associated_endophenotypes+NHGRI-EBI_GWAS_catalog+rs629301,Blood_protein_levels+NHGRI-EBI_GWAS_catalog+rs629301,Calcium_levels+NHGRI-EBI_GWAS_catalog+rs629301,Cholesterol_levels_in_large_VLDL+NHGRI-EBI_GWAS_catalog+rs629301,Cholesterol_levels_in_very_large_VLDL+NHGRI-EBI_GWAS_catalog+rs629301,Cho…
rs629301	1:109275684-109275684	1:109275684-109275685	3_prime_UTR_variant	MODIFIER	CELSR2	ENSG00000143126	Transcript	ENST00000271332.4	protein_coding	34/34	-	-	-	10948	-	-	-	-	rs629301	-	1	-	HGNC	HGNC:3231	NM_001408.3	-	1	P1	-	-	0.7610	-	-	1	24097068,21862702,21637794,27286809,18262040,19380133,19913121,20686566,21606135,21860704,26751575,28577571,20502693,20570916,22539988,22567092,22994408,23092954,23723249,24830394,25073452,25682026,27350042,28079101,28371326,28539666,28732532,19919681,29240829,26690388,20686565,27790247,28473662,28302177,25414277,24286457,24997396,29875488,31011892,30402224,26261636,25886982,29191923,30926973,312…	-	-	-	-	-	27790247:0.70:Atrial_Fibrillation,27790247:0.70:Malignant_Neoplasms,22319020:0.80:Coronary_heart_disease,27790247:0.80:Coronary_heart_disease,27790247:0.70:Diabetes,27790247:0.70:Diabetes_Mellitus,27790247:0.70:Heart_failure,27790247:0.70:Hematocrit_procedure,27790247:0.70:Cerebrovascular_accident,27286809:0.70:C-reactive_protein_measurement,18262040:0.80:Low_density_lipoprotein_cholesterol_measu…	Age-related_disease_endophenotypes+NHGRI-EBI_GWAS_catalog+rs629301,Age-related_diseases__mortality_and_associated_endophenotypes+NHGRI-EBI_GWAS_catalog+rs629301,Blood_protein_levels+NHGRI-EBI_GWAS_catalog+rs629301,Calcium_levels+NHGRI-EBI_GWAS_catalog+rs629301,Cholesterol_levels_in_large_VLDL+NHGRI-EBI_GWAS_catalog+rs629301,Cholesterol_levels_in_very_large_VLDL+NHGRI-EBI_GWAS_catalog+rs629301,Cho…
rs629301	1:109275684-109275684	1:109275684-109275685	downstream_gene_variant	MODIFIER	PSRC1	ENSG00000134222	Transcript	ENST00000369903.6	protein_coding	-	-	-	-	-	-	-	-	-	rs629301	3901	-1	-	HGNC	HGNC:24472	-	-	5	P2	-	-	-	-	-	1	24097068,21862702,21637794,27286809,18262040,19380133,19913121,20686566,21606135,21860704,26751575,28577571,20502693,20570916,22539988,22567092,22994408,23092954,23723249,24830394,25073452,25682026,27350042,28079101,28371326,28539666,28732532,19919681,29240829,26690388,20686565,27790247,28473662,28302177,25414277,24286457,24997396,29875488,31011892,30402224,26261636,25886982,29191923,30926973,312…	-	-	-	-	-	27790247:0.70:Atrial_Fibrillation,27790247:0.70:Malignant_Neoplasms,22319020:0.80:Coronary_heart_disease,27790247:0.80:Coronary_heart_disease,27790247:0.70:Diabetes,27790247:0.70:Diabetes_Mellitus,27790247:0.70:Heart_failure,27790247:0.70:Hematocrit_procedure,27790247:0.70:Cerebrovascular_accident,27286809:0.70:C-reactive_protein_measurement,18262040:0.80:Low_density_lipoprotein_cholesterol_measu…	Age-related_disease_endophenotypes+NHGRI-EBI_GWAS_catalog+rs629301,Age-related_diseases__mortality_and_associated_endophenotypes+NHGRI-EBI_GWAS_catalog+rs629301,Blood_protein_levels+NHGRI-EBI_GWAS_catalog+rs629301,Calcium_levels+NHGRI-EBI_GWAS_catalog+rs629301,Cholesterol_levels_in_large_VLDL+NHGRI-EBI_GWAS_catalog+rs629301,Cholesterol_levels_in_very_large_VLDL+NHGRI-EBI_GWAS_catalog+rs629301,Cho…
rs629301	1:109275684-109275684	1:109275684-109275685	downstream_gene_variant	MODIFIER	PSRC1	ENSG00000134222	Transcript	ENST00000369903.6	protein_coding	-	-	-	-	-	-	-	-	-	rs629301	3901	-1	-	HGNC	HGNC:24472	-	-	5	P2	-	-	-	-	-	1	24097068,21862702,21637794,27286809,18262040,19380133,19913121,20686566,21606135,21860704,26751575,28577571,20502693,20570916,22539988,22567092,22994408,23092954,23723249,24830394,25073452,25682026,27350042,28079101,28371326,28539666,28732532,19919681,29240829,26690388,20686565,27790247,28473662,28302177,25414277,24286457,24997396,29875488,31011892,30402224,26261636,25886982,29191923,30926973,312…	-	-	-	-	-	27790247:0.70:Atrial_Fibrillation,27790247:0.70:Malignant_Neoplasms,22319020:0.80:Coronary_heart_disease,27790247:0.80:Coronary_heart_disease,27790247:0.70:Diabetes,27790247:0.70:Diabetes_Mellitus,27790247:0.70:Heart_failure,27790247:0.70:Hematocrit_procedure,27790247:0.70:Cerebrovascular_accident,27286809:0.70:C-reactive_protein_measurement,18262040:0.80:Low_density_lipoprotein_cholesterol_measu…	Age-related_disease_endophenotypes+NHGRI-EBI_GWAS_catalog+rs629301,Age-related_diseases__mortality_and_associated_endophenotypes+NHGRI-EBI_GWAS_catalog+rs629301,Blood_protein_levels+NHGRI-EBI_GWAS_catalog+rs629301,Calcium_levels+NHGRI-EBI_GWAS_catalog+rs629301,Cholesterol_levels_in_large_VLDL+NHGRI-EBI_GWAS_catalog+rs629301,Cholesterol_levels_in_very_large_VLDL+NHGRI-EBI_GWAS_catalog+rs629301,Cho…
rs629301	1:109275684-109275684	1:109275684-109275685	downstream_gene_variant	MODIFIER	PSRC1	ENSG00000134222	Transcript	ENST00000369903.6	protein_coding	-	-	-	-	-	-	-	-	-	rs629301	3901	-1	-	HGNC	HGNC:24472	-	-	5	P2	-	-	0.7610	-	-	1	24097068,21862702,21637794,27286809,18262040,19380133,19913121,20686566,21606135,21860704,26751575,28577571,20502693,20570916,22539988,22567092,22994408,23092954,23723249,24830394,25073452,25682026,27350042,28079101,28371326,28539666,28732532,19919681,29240829,26690388,20686565,27790247,28473662,28302177,25414277,24286457,24997396,29875488,31011892,30402224,26261636,25886982,29191923,30926973,312…	-	-	-	-	-	27790247:0.70:Atrial_Fibrillation,27790247:0.70:Malignant_Neoplasms,22319020:0.80:Coronary_heart_disease,27790247:0.80:Coronary_heart_disease,27790247:0.70:Diabetes,27790247:0.70:Diabetes_Mellitus,27790247:0.70:Heart_failure,27790247:0.70:Hematocrit_procedure,27790247:0.70:Cerebrovascular_accident,27286809:0.70:C-reactive_protein_measurement,18262040:0.80:Low_density_lipoprotein_cholesterol_measu…	Age-related_disease_endophenotypes+NHGRI-EBI_GWAS_catalog+rs629301,Age-related_diseases__mortality_and_associated_endophenotypes+NHGRI-EBI_GWAS_catalog+rs629301,Blood_protein_levels+NHGRI-EBI_GWAS_catalog+rs629301,Calcium_levels+NHGRI-EBI_GWAS_catalog+rs629301,Cholesterol_levels_in_large_VLDL+NHGRI-EBI_GWAS_catalog+rs629301,Cholesterol_levels_in_very_large_VLDL+NHGRI-EBI_GWAS_catalog+rs629301,Cho…
rs629301	1:109275684-109275684	1:109275684-109275685	downstream_gene_variant	MODIFIER	PSRC1	ENSG00000134222	Transcript	ENST00000369904.7	protein_coding	-	-	-	-	-	-	-	-	-	rs629301	3872	-1	-	HGNC	HGNC:24472	-	-	1	A2	-	-	-	-	-	1	24097068,21862702,21637794,27286809,18262040,19380133,19913121,20686566,21606135,21860704,26751575,28577571,20502693,20570916,22539988,22567092,22994408,23092954,23723249,24830394,25073452,25682026,27350042,28079101,28371326,28539666,28732532,19919681,29240829,26690388,20686565,27790247,28473662,28302177,25414277,24286457,24997396,29875488,31011892,30402224,26261636,25886982,29191923,30926973,312…	-	-	-	-	-	27790247:0.70:Atrial_Fibrillation,27790247:0.70:Malignant_Neoplasms,22319020:0.80:Coronary_heart_disease,27790247:0.80:Coronary_heart_disease,27790247:0.70:Diabetes,27790247:0.70:Diabetes_Mellitus,27790247:0.70:Heart_failure,27790247:0.70:Hematocrit_procedure,27790247:0.70:Cerebrovascular_accident,27286809:0.70:C-reactive_protein_measurement,18262040:0.80:Low_density_lipoprotein_cholesterol_measu…	Age-related_disease_endophenotypes+NHGRI-EBI_GWAS_catalog+rs629301,Age-related_diseases__mortality_and_associated_endophenotypes+NHGRI-EBI_GWAS_catalog+rs629301,Blood_protein_levels+NHGRI-EBI_GWAS_catalog+rs629301,Calcium_levels+NHGRI-EBI_GWAS_catalog+rs629301,Cholesterol_levels_in_large_VLDL+NHGRI-EBI_GWAS_catalog+rs629301,Cholesterol_levels_in_very_large_VLDL+NHGRI-EBI_GWAS_catalog+rs629301,Cho…
rs629301	1:109275684-109275684	1:109275684-109275685	downstream_gene_variant	MODIFIER	PSRC1	ENSG00000134222	Transcript	ENST00000369904.7	protein_coding	-	-	-	-	-	-	-	-	-	rs629301	3872	-1	-	HGNC	HGNC:24472	-	-	1	A2	-	-	-	-	-	1	24097068,21862702,21637794,27286809,18262040,19380133,19913121,20686566,21606135,21860704,26751575,28577571,20502693,20570916,22539988,22567092,22994408,23092954,23723249,24830394,25073452,25682026,27350042,28079101,28371326,28539666,28732532,19919681,29240829,26690388,20686565,27790247,28473662,28302177,25414277,24286457,24997396,29875488,31011892,30402224,26261636,25886982,29191923,30926973,312…	-	-	-	-	-	27790247:0.70:Atrial_Fibrillation,27790247:0.70:Malignant_Neoplasms,22319020:0.80:Coronary_heart_disease,27790247:0.80:Coronary_heart_disease,27790247:0.70:Diabetes,27790247:0.70:Diabetes_Mellitus,27790247:0.70:Heart_failure,27790247:0.70:Hematocrit_procedure,27790247:0.70:Cerebrovascular_accident,27286809:0.70:C-reactive_protein_measurement,18262040:0.80:Low_density_lipoprotein_cholesterol_measu…	Age-related_disease_endophenotypes+NHGRI-EBI_GWAS_catalog+rs629301,Age-related_diseases__mortality_and_associated_endophenotypes+NHGRI-EBI_GWAS_catalog+rs629301,Blood_protein_levels+NHGRI-EBI_GWAS_catalog+rs629301,Calcium_levels+NHGRI-EBI_GWAS_catalog+rs629301,Cholesterol_levels_in_large_VLDL+NHGRI-EBI_GWAS_catalog+rs629301,Cholesterol_levels_in_very_large_VLDL+NHGRI-EBI_GWAS_catalog+rs629301,Cho…
rs629301	1:109275684-109275684	1:109275684-109275685	downstream_gene_variant	MODIFIER	PSRC1	ENSG00000134222	Transcript	ENST00000369904.7	protein_coding	-	-	-	-	-	-	-	-	-	rs629301	3872	-1	-	HGNC	HGNC:24472	-	-	1	A2	-	-	0.7610	-	-	1	24097068,21862702,21637794,27286809,18262040,19380133,19913121,20686566,21606135,21860704,26751575,28577571,20502693,20570916,22539988,22567092,22994408,23092954,23723249,24830394,25073452,25682026,27350042,28079101,28371326,28539666,28732532,19919681,29240829,26690388,20686565,27790247,28473662,28302177,25414277,24286457,24997396,29875488,31011892,30402224,26261636,25886982,29191923,30926973,312…	-	-	-	-	-	27790247:0.70:Atrial_Fibrillation,27790247:0.70:Malignant_Neoplasms,22319020:0.80:Coronary_heart_disease,27790247:0.80:Coronary_heart_disease,27790247:0.70:Diabetes,27790247:0.70:Diabetes_Mellitus,27790247:0.70:Heart_failure,27790247:0.70:Hematocrit_procedure,27790247:0.70:Cerebrovascular_accident,27286809:0.70:C-reactive_protein_measurement,18262040:0.80:Low_density_lipoprotein_cholesterol_measu…	Age-related_disease_endophenotypes+NHGRI-EBI_GWAS_catalog+rs629301,Age-related_diseases__mortality_and_associated_endophenotypes+NHGRI-EBI_GWAS_catalog+rs629301,Blood_protein_levels+NHGRI-EBI_GWAS_catalog+rs629301,Calcium_levels+NHGRI-EBI_GWAS_catalog+rs629301,Cholesterol_levels_in_large_VLDL+NHGRI-EBI_GWAS_catalog+rs629301,Cholesterol_levels_in_very_large_VLDL+NHGRI-EBI_GWAS_catalog+rs629301,Cho…
rs629301	1:109275684-109275684	1:109275684-109275685	downstream_gene_variant	MODIFIER	PSRC1	ENSG00000134222	Transcript	ENST00000369907.7	protein_coding	-	-	-	-	-	-	-	-	-	rs629301	3872	-1	-	HGNC	HGNC:24472	-	-	1	P2	-	-	-	-	-	1	24097068,21862702,21637794,27286809,18262040,19380133,19913121,20686566,21606135,21860704,26751575,28577571,20502693,20570916,22539988,22567092,22994408,23092954,23723249,24830394,25073452,25682026,27350042,28079101,28371326,28539666,28732532,19919681,29240829,26690388,20686565,27790247,28473662,28302177,25414277,24286457,24997396,29875488,31011892,30402224,26261636,25886982,29191923,30926973,312…	-	-	-	-	-	27790247:0.70:Atrial_Fibrillation,27790247:0.70:Malignant_Neoplasms,22319020:0.80:Coronary_heart_disease,27790247:0.80:Coronary_heart_disease,27790247:0.70:Diabetes,27790247:0.70:Diabetes_Mellitus,27790247:0.70:Heart_failure,27790247:0.70:Hematocrit_procedure,27790247:0.70:Cerebrovascular_accident,27286809:0.70:C-reactive_protein_measurement,18262040:0.80:Low_density_lipoprotein_cholesterol_measu…	Age-related_disease_endophenotypes+NHGRI-EBI_GWAS_catalog+rs629301,Age-related_diseases__mortality_and_associated_endophenotypes+NHGRI-EBI_GWAS_catalog+rs629301,Blood_protein_levels+NHGRI-EBI_GWAS_catalog+rs629301,Calcium_levels+NHGRI-EBI_GWAS_catalog+rs629301,Cholesterol_levels_in_large_VLDL+NHGRI-EBI_GWAS_catalog+rs629301,Cholesterol_levels_in_very_large_VLDL+NHGRI-EBI_GWAS_catalog+rs629301,Cho…
rs629301	1:109275684-109275684	1:109275684-109275685	downstream_gene_variant	MODIFIER	PSRC1	ENSG00000134222	Transcript	ENST00000369907.7	protein_coding	-	-	-	-	-	-	-	-	-	rs629301	3872	-1	-	HGNC	HGNC:24472	-	-	1	P2	-	-	-	-	-	1	24097068,21862702,21637794,27286809,18262040,19380133,19913121,20686566,21606135,21860704,26751575,28577571,20502693,20570916,22539988,22567092,22994408,23092954,23723249,24830394,25073452,25682026,27350042,28079101,28371326,28539666,28732532,19919681,29240829,26690388,20686565,27790247,28473662,28302177,25414277,24286457,24997396,29875488,31011892,30402224,26261636,25886982,29191923,30926973,312…	-	-	-	-	-	27790247:0.70:Atrial_Fibrillation,27790247:0.70:Malignant_Neoplasms,22319020:0.80:Coronary_heart_disease,27790247:0.80:Coronary_heart_disease,27790247:0.70:Diabetes,27790247:0.70:Diabetes_Mellitus,27790247:0.70:Heart_failure,27790247:0.70:Hematocrit_procedure,27790247:0.70:Cerebrovascular_accident,27286809:0.70:C-reactive_protein_measurement,18262040:0.80:Low_density_lipoprotein_cholesterol_measu…	Age-related_disease_endophenotypes+NHGRI-EBI_GWAS_catalog+rs629301,Age-related_diseases__mortality_and_associated_endophenotypes+NHGRI-EBI_GWAS_catalog+rs629301,Blood_protein_levels+NHGRI-EBI_GWAS_catalog+rs629301,Calcium_levels+NHGRI-EBI_GWAS_catalog+rs629301,Cholesterol_levels_in_large_VLDL+NHGRI-EBI_GWAS_catalog+rs629301,Cholesterol_levels_in_very_large_VLDL+NHGRI-EBI_GWAS_catalog+rs629301,Cho…
rs629301	1:109275684-109275684	1:109275684-109275685	downstream_gene_variant	MODIFIER	PSRC1	ENSG00000134222	Transcript	ENST00000369907.7	protein_coding	-	-	-	-	-	-	-	-	-	rs629301	3872	-1	-	HGNC	HGNC:24472	-	-	1	P2	-	-	0.7610	-	-	1	24097068,21862702,21637794,27286809,18262040,19380133,19913121,20686566,21606135,21860704,26751575,28577571,20502693,20570916,22539988,22567092,22994408,23092954,23723249,24830394,25073452,25682026,27350042,28079101,28371326,28539666,28732532,19919681,29240829,26690388,20686565,27790247,28473662,28302177,25414277,24286457,24997396,29875488,31011892,30402224,26261636,25886982,29191923,30926973,312…	-	-	-	-	-	27790247:0.70:Atrial_Fibrillation,27790247:0.70:Malignant_Neoplasms,22319020:0.80:Coronary_heart_disease,27790247:0.80:Coronary_heart_disease,27790247:0.70:Diabetes,27790247:0.70:Diabetes_Mellitus,27790247:0.70:Heart_failure,27790247:0.70:Hematocrit_procedure,27790247:0.70:Cerebrovascular_accident,27286809:0.70:C-reactive_protein_measurement,18262040:0.80:Low_density_lipoprotein_cholesterol_measu…	Age-related_disease_endophenotypes+NHGRI-EBI_GWAS_catalog+rs629301,Age-related_diseases__mortality_and_associated_endophenotypes+NHGRI-EBI_GWAS_catalog+rs629301,Blood_protein_levels+NHGRI-EBI_GWAS_catalog+rs629301,Calcium_levels+NHGRI-EBI_GWAS_catalog+rs629301,Cholesterol_levels_in_large_VLDL+NHGRI-EBI_GWAS_catalog+rs629301,Cholesterol_levels_in_very_large_VLDL+NHGRI-EBI_GWAS_catalog+rs629301,Cho…
rs629301	1:109275684-109275684	1:109275684-109275685	downstream_gene_variant	MODIFIER	PSRC1	ENSG00000134222	Transcript	ENST00000369909.7	protein_coding	-	-	-	-	-	-	-	-	-	rs629301	3872	-1	-	HGNC	HGNC:24472	NM_001032291.3	-	1	P2	-	-	-	-	-	1	24097068,21862702,21637794,27286809,18262040,19380133,19913121,20686566,21606135,21860704,26751575,28577571,20502693,20570916,22539988,22567092,22994408,23092954,23723249,24830394,25073452,25682026,27350042,28079101,28371326,28539666,28732532,19919681,29240829,26690388,20686565,27790247,28473662,28302177,25414277,24286457,24997396,29875488,31011892,30402224,26261636,25886982,29191923,30926973,312…	-	-	-	-	-	27790247:0.70:Atrial_Fibrillation,27790247:0.70:Malignant_Neoplasms,22319020:0.80:Coronary_heart_disease,27790247:0.80:Coronary_heart_disease,27790247:0.70:Diabetes,27790247:0.70:Diabetes_Mellitus,27790247:0.70:Heart_failure,27790247:0.70:Hematocrit_procedure,27790247:0.70:Cerebrovascular_accident,27286809:0.70:C-reactive_protein_measurement,18262040:0.80:Low_density_lipoprotein_cholesterol_measu…	Age-related_disease_endophenotypes+NHGRI-EBI_GWAS_catalog+rs629301,Age-related_diseases__mortality_and_associated_endophenotypes+NHGRI-EBI_GWAS_catalog+rs629301,Blood_protein_levels+NHGRI-EBI_GWAS_catalog+rs629301,Calcium_levels+NHGRI-EBI_GWAS_catalog+rs629301,Cholesterol_levels_in_large_VLDL+NHGRI-EBI_GWAS_catalog+rs629301,Cholesterol_levels_in_very_large_VLDL+NHGRI-EBI_GWAS_catalog+rs629301,Cho…
rs629301	1:109275684-109275684	1:109275684-109275685	downstream_gene_variant	MODIFIER	PSRC1	ENSG00000134222	Transcript	ENST00000369909.7	protein_coding	-	-	-	-	-	-	-	-	-	rs629301	3872	-1	-	HGNC	HGNC:24472	NM_001032291.3	-	1	P2	-	-	-	-	-	1	24097068,21862702,21637794,27286809,18262040,19380133,19913121,20686566,21606135,21860704,26751575,28577571,20502693,20570916,22539988,22567092,22994408,23092954,23723249,24830394,25073452,25682026,27350042,28079101,28371326,28539666,28732532,19919681,29240829,26690388,20686565,27790247,28473662,28302177,25414277,24286457,24997396,29875488,31011892,30402224,26261636,25886982,29191923,30926973,312…	-	-	-	-	-	27790247:0.70:Atrial_Fibrillation,27790247:0.70:Malignant_Neoplasms,22319020:0.80:Coronary_heart_disease,27790247:0.80:Coronary_heart_disease,27790247:0.70:Diabetes,27790247:0.70:Diabetes_Mellitus,27790247:0.70:Heart_failure,27790247:0.70:Hematocrit_procedure,27790247:0.70:Cerebrovascular_accident,27286809:0.70:C-reactive_protein_measurement,18262040:0.80:Low_density_lipoprotein_cholesterol_measu…	Age-related_disease_endophenotypes+NHGRI-EBI_GWAS_catalog+rs629301,Age-related_diseases__mortality_and_associated_endophenotypes+NHGRI-EBI_GWAS_catalog+rs629301,Blood_protein_levels+NHGRI-EBI_GWAS_catalog+rs629301,Calcium_levels+NHGRI-EBI_GWAS_catalog+rs629301,Cholesterol_levels_in_large_VLDL+NHGRI-EBI_GWAS_catalog+rs629301,Cholesterol_levels_in_very_large_VLDL+NHGRI-EBI_GWAS_catalog+rs629301,Cho…
rs629301	1:109275684-109275684	1:109275684-109275685	downstream_gene_variant	MODIFIER	PSRC1	ENSG00000134222	Transcript	ENST00000369909.7	protein_coding	-	-	-	-	-	-	-	-	-	rs629301	3872	-1	-	HGNC	HGNC:24472	NM_001032291.3	-	1	P2	-	-	0.7610	-	-	1	24097068,21862702,21637794,27286809,18262040,19380133,19913121,20686566,21606135,21860704,26751575,28577571,20502693,20570916,22539988,22567092,22994408,23092954,23723249,24830394,25073452,25682026,27350042,28079101,28371326,28539666,28732532,19919681,29240829,26690388,20686565,27790247,28473662,28302177,25414277,24286457,24997396,29875488,31011892,30402224,26261636,25886982,29191923,30926973,312…	-	-	-	-	-	27790247:0.70:Atrial_Fibrillation,27790247:0.70:Malignant_Neoplasms,22319020:0.80:Coronary_heart_disease,27790247:0.80:Coronary_heart_disease,27790247:0.70:Diabetes,27790247:0.70:Diabetes_Mellitus,27790247:0.70:Heart_failure,27790247:0.70:Hematocrit_procedure,27790247:0.70:Cerebrovascular_accident,27286809:0.70:C-reactive_protein_measurement,18262040:0.80:Low_density_lipoprotein_cholesterol_measu…	Age-related_disease_endophenotypes+NHGRI-EBI_GWAS_catalog+rs629301,Age-related_diseases__mortality_and_associated_endophenotypes+NHGRI-EBI_GWAS_catalog+rs629301,Blood_protein_levels+NHGRI-EBI_GWAS_catalog+rs629301,Calcium_levels+NHGRI-EBI_GWAS_catalog+rs629301,Cholesterol_levels_in_large_VLDL+NHGRI-EBI_GWAS_catalog+rs629301,Cholesterol_levels_in_very_large_VLDL+NHGRI-EBI_GWAS_catalog+rs629301,Cho…
rs629301	1:109275684-109275684	1:109275684-109275685	downstream_gene_variant	MODIFIER	PSRC1	ENSG00000134222	Transcript	ENST00000409138.6	protein_coding	-	-	-	-	-	-	-	-	-	rs629301	3881	-1	-	HGNC	HGNC:24472	-	-	2	A2	-	-	-	-	-	1	24097068,21862702,21637794,27286809,18262040,19380133,19913121,20686566,21606135,21860704,26751575,28577571,20502693,20570916,22539988,22567092,22994408,23092954,23723249,24830394,25073452,25682026,27350042,28079101,28371326,28539666,28732532,19919681,29240829,26690388,20686565,27790247,28473662,28302177,25414277,24286457,24997396,29875488,31011892,30402224,26261636,25886982,29191923,30926973,312…	-	-	-	-	-	27790247:0.70:Atrial_Fibrillation,27790247:0.70:Malignant_Neoplasms,22319020:0.80:Coronary_heart_disease,27790247:0.80:Coronary_heart_disease,27790247:0.70:Diabetes,27790247:0.70:Diabetes_Mellitus,27790247:0.70:Heart_failure,27790247:0.70:Hematocrit_procedure,27790247:0.70:Cerebrovascular_accident,27286809:0.70:C-reactive_protein_measurement,18262040:0.80:Low_density_lipoprotein_cholesterol_measu…	Age-related_disease_endophenotypes+NHGRI-EBI_GWAS_catalog+rs629301,Age-related_diseases__mortality_and_associated_endophenotypes+NHGRI-EBI_GWAS_catalog+rs629301,Blood_protein_levels+NHGRI-EBI_GWAS_catalog+rs629301,Calcium_levels+NHGRI-EBI_GWAS_catalog+rs629301,Cholesterol_levels_in_large_VLDL+NHGRI-EBI_GWAS_catalog+rs629301,Cholesterol_levels_in_very_large_VLDL+NHGRI-EBI_GWAS_catalog+rs629301,Cho…
rs629301	1:109275684-109275684	1:109275684-109275685	downstream_gene_variant	MODIFIER	PSRC1	ENSG00000134222	Transcript	ENST00000409138.6	protein_coding	-	-	-	-	-	-	-	-	-	rs629301	3881	-1	-	HGNC	HGNC:24472	-	-	2	A2	-	-	-	-	-	1	24097068,21862702,21637794,27286809,18262040,19380133,19913121,20686566,21606135,21860704,26751575,28577571,20502693,20570916,22539988,22567092,22994408,23092954,23723249,24830394,25073452,25682026,27350042,28079101,28371326,28539666,28732532,19919681,29240829,26690388,20686565,27790247,28473662,28302177,25414277,24286457,24997396,29875488,31011892,30402224,26261636,25886982,29191923,30926973,312…	-	-	-	-	-	27790247:0.70:Atrial_Fibrillation,27790247:0.70:Malignant_Neoplasms,22319020:0.80:Coronary_heart_disease,27790247:0.80:Coronary_heart_disease,27790247:0.70:Diabetes,27790247:0.70:Diabetes_Mellitus,27790247:0.70:Heart_failure,27790247:0.70:Hematocrit_procedure,27790247:0.70:Cerebrovascular_accident,27286809:0.70:C-reactive_protein_measurement,18262040:0.80:Low_density_lipoprotein_cholesterol_measu…	Age-related_disease_endophenotypes+NHGRI-EBI_GWAS_catalog+rs629301,Age-related_diseases__mortality_and_associated_endophenotypes+NHGRI-EBI_GWAS_catalog+rs629301,Blood_protein_levels+NHGRI-EBI_GWAS_catalog+rs629301,Calcium_levels+NHGRI-EBI_GWAS_catalog+rs629301,Cholesterol_levels_in_large_VLDL+NHGRI-EBI_GWAS_catalog+rs629301,Cholesterol_levels_in_very_large_VLDL+NHGRI-EBI_GWAS_catalog+rs629301,Cho…
rs629301	1:109275684-109275684	1:109275684-109275685	downstream_gene_variant	MODIFIER	PSRC1	ENSG00000134222	Transcript	ENST00000409138.6	protein_coding	-	-	-	-	-	-	-	-	-	rs629301	3881	-1	-	HGNC	HGNC:24472	-	-	2	A2	-	-	0.7610	-	-	1	24097068,21862702,21637794,27286809,18262040,19380133,19913121,20686566,21606135,21860704,26751575,28577571,20502693,20570916,22539988,22567092,22994408,23092954,23723249,24830394,25073452,25682026,27350042,28079101,28371326,28539666,28732532,19919681,29240829,26690388,20686565,27790247,28473662,28302177,25414277,24286457,24997396,29875488,31011892,30402224,26261636,25886982,29191923,30926973,312…	-	-	-	-	-	27790247:0.70:Atrial_Fibrillation,27790247:0.70:Malignant_Neoplasms,22319020:0.80:Coronary_heart_disease,27790247:0.80:Coronary_heart_disease,27790247:0.70:Diabetes,27790247:0.70:Diabetes_Mellitus,27790247:0.70:Heart_failure,27790247:0.70:Hematocrit_procedure,27790247:0.70:Cerebrovascular_accident,27286809:0.70:C-reactive_protein_measurement,18262040:0.80:Low_density_lipoprotein_cholesterol_measu…	Age-related_disease_endophenotypes+NHGRI-EBI_GWAS_catalog+rs629301,Age-related_diseases__mortality_and_associated_endophenotypes+NHGRI-EBI_GWAS_catalog+rs629301,Blood_protein_levels+NHGRI-EBI_GWAS_catalog+rs629301,Calcium_levels+NHGRI-EBI_GWAS_catalog+rs629301,Cholesterol_levels_in_large_VLDL+NHGRI-EBI_GWAS_catalog+rs629301,Cholesterol_levels_in_very_large_VLDL+NHGRI-EBI_GWAS_catalog+rs629301,Cho…
rs629301	1:109275684-109275684	1:109275684-109275685	downstream_gene_variant	MODIFIER	PSRC1	ENSG00000134222	Transcript	ENST00000409267.5	protein_coding	-	-	-	-	-	-	-	-	-	rs629301	3872	-1	-	HGNC	HGNC:24472	-	-	5	P2	-	-	-	-	-	1	24097068,21862702,21637794,27286809,18262040,19380133,19913121,20686566,21606135,21860704,26751575,28577571,20502693,20570916,22539988,22567092,22994408,23092954,23723249,24830394,25073452,25682026,27350042,28079101,28371326,28539666,28732532,19919681,29240829,26690388,20686565,27790247,28473662,28302177,25414277,24286457,24997396,29875488,31011892,30402224,26261636,25886982,29191923,30926973,312…	-	-	-	-	-	27790247:0.70:Atrial_Fibrillation,27790247:0.70:Malignant_Neoplasms,22319020:0.80:Coronary_heart_disease,27790247:0.80:Coronary_heart_disease,27790247:0.70:Diabetes,27790247:0.70:Diabetes_Mellitus,27790247:0.70:Heart_failure,27790247:0.70:Hematocrit_procedure,27790247:0.70:Cerebrovascular_accident,27286809:0.70:C-reactive_protein_measurement,18262040:0.80:Low_density_lipoprotein_cholesterol_measu…	Age-related_disease_endophenotypes+NHGRI-EBI_GWAS_catalog+rs629301,Age-related_diseases__mortality_and_associated_endophenotypes+NHGRI-EBI_GWAS_catalog+rs629301,Blood_protein_levels+NHGRI-EBI_GWAS_catalog+rs629301,Calcium_levels+NHGRI-EBI_GWAS_catalog+rs629301,Cholesterol_levels_in_large_VLDL+NHGRI-EBI_GWAS_catalog+rs629301,Cholesterol_levels_in_very_large_VLDL+NHGRI-EBI_GWAS_catalog+rs629301,Cho…
rs629301	1:109275684-109275684	1:109275684-109275685	downstream_gene_variant	MODIFIER	PSRC1	ENSG00000134222	Transcript	ENST00000409267.5	protein_coding	-	-	-	-	-	-	-	-	-	rs629301	3872	-1	-	HGNC	HGNC:24472	-	-	5	P2	-	-	-	-	-	1	24097068,21862702,21637794,27286809,18262040,19380133,19913121,20686566,21606135,21860704,26751575,28577571,20502693,20570916,22539988,22567092,22994408,23092954,23723249,24830394,25073452,25682026,27350042,28079101,28371326,28539666,28732532,19919681,29240829,26690388,20686565,27790247,28473662,28302177,25414277,24286457,24997396,29875488,31011892,30402224,26261636,25886982,29191923,30926973,312…	-	-	-	-	-	27790247:0.70:Atrial_Fibrillation,27790247:0.70:Malignant_Neoplasms,22319020:0.80:Coronary_heart_disease,27790247:0.80:Coronary_heart_disease,27790247:0.70:Diabetes,27790247:0.70:Diabetes_Mellitus,27790247:0.70:Heart_failure,27790247:0.70:Hematocrit_procedure,27790247:0.70:Cerebrovascular_accident,27286809:0.70:C-reactive_protein_measurement,18262040:0.80:Low_density_lipoprotein_cholesterol_measu…	Age-related_disease_endophenotypes+NHGRI-EBI_GWAS_catalog+rs629301,Age-related_diseases__mortality_and_associated_endophenotypes+NHGRI-EBI_GWAS_catalog+rs629301,Blood_protein_levels+NHGRI-EBI_GWAS_catalog+rs629301,Calcium_levels+NHGRI-EBI_GWAS_catalog+rs629301,Cholesterol_levels_in_large_VLDL+NHGRI-EBI_GWAS_catalog+rs629301,Cholesterol_levels_in_very_large_VLDL+NHGRI-EBI_GWAS_catalog+rs629301,Cho…
rs629301	1:109275684-109275684	1:109275684-109275685	downstream_gene_variant	MODIFIER	PSRC1	ENSG00000134222	Transcript	ENST00000409267.5	protein_coding	-	-	-	-	-	-	-	-	-	rs629301	3872	-1	-	HGNC	HGNC:24472	-	-	5	P2	-	-	0.7610	-	-	1	24097068,21862702,21637794,27286809,18262040,19380133,19913121,20686566,21606135,21860704,26751575,28577571,20502693,20570916,22539988,22567092,22994408,23092954,23723249,24830394,25073452,25682026,27350042,28079101,28371326,28539666,28732532,19919681,29240829,26690388,20686565,27790247,28473662,28302177,25414277,24286457,24997396,29875488,31011892,30402224,26261636,25886982,29191923,30926973,312…	-	-	-	-	-	27790247:0.70:Atrial_Fibrillation,27790247:0.70:Malignant_Neoplasms,22319020:0.80:Coronary_heart_disease,27790247:0.80:Coronary_heart_disease,27790247:0.70:Diabetes,27790247:0.70:Diabetes_Mellitus,27790247:0.70:Heart_failure,27790247:0.70:Hematocrit_procedure,27790247:0.70:Cerebrovascular_accident,27286809:0.70:C-reactive_protein_measurement,18262040:0.80:Low_density_lipoprotein_cholesterol_measu…	Age-related_disease_endophenotypes+NHGRI-EBI_GWAS_catalog+rs629301,Age-related_diseases__mortality_and_associated_endophenotypes+NHGRI-EBI_GWAS_catalog+rs629301,Blood_protein_levels+NHGRI-EBI_GWAS_catalog+rs629301,Calcium_levels+NHGRI-EBI_GWAS_catalog+rs629301,Cholesterol_levels_in_large_VLDL+NHGRI-EBI_GWAS_catalog+rs629301,Cholesterol_levels_in_very_large_VLDL+NHGRI-EBI_GWAS_catalog+rs629301,Cho…
rs629301	1:109275684-109275684	1:109275684-109275685	downstream_gene_variant	MODIFIER	CELSR2	ENSG00000143126	Transcript	ENST00000489018.1	protein_coding_CDS_not_defined	-	-	-	-	-	-	-	-	-	rs629301	1375	1	-	HGNC	HGNC:3231	-	-	5	-	-	-	-	-	-	1	24097068,21862702,21637794,27286809,18262040,19380133,19913121,20686566,21606135,21860704,26751575,28577571,20502693,20570916,22539988,22567092,22994408,23092954,23723249,24830394,25073452,25682026,27350042,28079101,28371326,28539666,28732532,19919681,29240829,26690388,20686565,27790247,28473662,28302177,25414277,24286457,24997396,29875488,31011892,30402224,26261636,25886982,29191923,30926973,312…	-	-	-	-	-	27790247:0.70:Atrial_Fibrillation,27790247:0.70:Malignant_Neoplasms,22319020:0.80:Coronary_heart_disease,27790247:0.80:Coronary_heart_disease,27790247:0.70:Diabetes,27790247:0.70:Diabetes_Mellitus,27790247:0.70:Heart_failure,27790247:0.70:Hematocrit_procedure,27790247:0.70:Cerebrovascular_accident,27286809:0.70:C-reactive_protein_measurement,18262040:0.80:Low_density_lipoprotein_cholesterol_measu…	Age-related_disease_endophenotypes+NHGRI-EBI_GWAS_catalog+rs629301,Age-related_diseases__mortality_and_associated_endophenotypes+NHGRI-EBI_GWAS_catalog+rs629301,Blood_protein_levels+NHGRI-EBI_GWAS_catalog+rs629301,Calcium_levels+NHGRI-EBI_GWAS_catalog+rs629301,Cholesterol_levels_in_large_VLDL+NHGRI-EBI_GWAS_catalog+rs629301,Cholesterol_levels_in_very_large_VLDL+NHGRI-EBI_GWAS_catalog+rs629301,Cho…
rs629301	1:109275684-109275684	1:109275684-109275685	downstream_gene_variant	MODIFIER	CELSR2	ENSG00000143126	Transcript	ENST00000489018.1	protein_coding_CDS_not_defined	-	-	-	-	-	-	-	-	-	rs629301	1375	1	-	HGNC	HGNC:3231	-	-	5	-	-	-	-	-	-	1	24097068,21862702,21637794,27286809,18262040,19380133,19913121,20686566,21606135,21860704,26751575,28577571,20502693,20570916,22539988,22567092,22994408,23092954,23723249,24830394,25073452,25682026,27350042,28079101,28371326,28539666,28732532,19919681,29240829,26690388,20686565,27790247,28473662,28302177,25414277,24286457,24997396,29875488,31011892,30402224,26261636,25886982,29191923,30926973,312…	-	-	-	-	-	27790247:0.70:Atrial_Fibrillation,27790247:0.70:Malignant_Neoplasms,22319020:0.80:Coronary_heart_disease,27790247:0.80:Coronary_heart_disease,27790247:0.70:Diabetes,27790247:0.70:Diabetes_Mellitus,27790247:0.70:Heart_failure,27790247:0.70:Hematocrit_procedure,27790247:0.70:Cerebrovascular_accident,27286809:0.70:C-reactive_protein_measurement,18262040:0.80:Low_density_lipoprotein_cholesterol_measu…	Age-related_disease_endophenotypes+NHGRI-EBI_GWAS_catalog+rs629301,Age-related_diseases__mortality_and_associated_endophenotypes+NHGRI-EBI_GWAS_catalog+rs629301,Blood_protein_levels+NHGRI-EBI_GWAS_catalog+rs629301,Calcium_levels+NHGRI-EBI_GWAS_catalog+rs629301,Cholesterol_levels_in_large_VLDL+NHGRI-EBI_GWAS_catalog+rs629301,Cholesterol_levels_in_very_large_VLDL+NHGRI-EBI_GWAS_catalog+rs629301,Cho…
rs629301	1:109275684-109275684	1:109275684-109275685	downstream_gene_variant	MODIFIER	CELSR2	ENSG00000143126	Transcript	ENST00000489018.1	protein_coding_CDS_not_defined	-	-	-	-	-	-	-	-	-	rs629301	1375	1	-	HGNC	HGNC:3231	-	-	5	-	-	-	0.7610	-	-	1	24097068,21862702,21637794,27286809,18262040,19380133,19913121,20686566,21606135,21860704,26751575,28577571,20502693,20570916,22539988,22567092,22994408,23092954,23723249,24830394,25073452,25682026,27350042,28079101,28371326,28539666,28732532,19919681,29240829,26690388,20686565,27790247,28473662,28302177,25414277,24286457,24997396,29875488,31011892,30402224,26261636,25886982,29191923,30926973,312…	-	-	-	-	-	27790247:0.70:Atrial_Fibrillation,27790247:0.70:Malignant_Neoplasms,22319020:0.80:Coronary_heart_disease,27790247:0.80:Coronary_heart_disease,27790247:0.70:Diabetes,27790247:0.70:Diabetes_Mellitus,27790247:0.70:Heart_failure,27790247:0.70:Hematocrit_procedure,27790247:0.70:Cerebrovascular_accident,27286809:0.70:C-reactive_protein_measurement,18262040:0.80:Low_density_lipoprotein_cholesterol_measu…	Age-related_disease_endophenotypes+NHGRI-EBI_GWAS_catalog+rs629301,Age-related_diseases__mortality_and_associated_endophenotypes+NHGRI-EBI_GWAS_catalog+rs629301,Blood_protein_levels+NHGRI-EBI_GWAS_catalog+rs629301,Calcium_levels+NHGRI-EBI_GWAS_catalog+rs629301,Cholesterol_levels_in_large_VLDL+NHGRI-EBI_GWAS_catalog+rs629301,Cholesterol_levels_in_very_large_VLDL+NHGRI-EBI_GWAS_catalog+rs629301,Cho…
rs629301	1:109275684-109275684	1:109275684-109275685	downstream_gene_variant	MODIFIER	PSRC1	ENSG00000134222	Transcript	ENST00000492431.1	retained_intron	-	-	-	-	-	-	-	-	-	rs629301	3883	-1	-	HGNC	HGNC:24472	-	-	1	-	-	-	-	-	-	1	24097068,21862702,21637794,27286809,18262040,19380133,19913121,20686566,21606135,21860704,26751575,28577571,20502693,20570916,22539988,22567092,22994408,23092954,23723249,24830394,25073452,25682026,27350042,28079101,28371326,28539666,28732532,19919681,29240829,26690388,20686565,27790247,28473662,28302177,25414277,24286457,24997396,29875488,31011892,30402224,26261636,25886982,29191923,30926973,312…	-	-	-	-	-	27790247:0.70:Atrial_Fibrillation,27790247:0.70:Malignant_Neoplasms,22319020:0.80:Coronary_heart_disease,27790247:0.80:Coronary_heart_disease,27790247:0.70:Diabetes,27790247:0.70:Diabetes_Mellitus,27790247:0.70:Heart_failure,27790247:0.70:Hematocrit_procedure,27790247:0.70:Cerebrovascular_accident,27286809:0.70:C-reactive_protein_measurement,18262040:0.80:Low_density_lipoprotein_cholesterol_measu…	Age-related_disease_endophenotypes+NHGRI-EBI_GWAS_catalog+rs629301,Age-related_diseases__mortality_and_associated_endophenotypes+NHGRI-EBI_GWAS_catalog+rs629301,Blood_protein_levels+NHGRI-EBI_GWAS_catalog+rs629301,Calcium_levels+NHGRI-EBI_GWAS_catalog+rs629301,Cholesterol_levels_in_large_VLDL+NHGRI-EBI_GWAS_catalog+rs629301,Cholesterol_levels_in_very_large_VLDL+NHGRI-EBI_GWAS_catalog+rs629301,Cho…
rs629301	1:109275684-109275684	1:109275684-109275685	downstream_gene_variant	MODIFIER	PSRC1	ENSG00000134222	Transcript	ENST00000492431.1	retained_intron	-	-	-	-	-	-	-	-	-	rs629301	3883	-1	-	HGNC	HGNC:24472	-	-	1	-	-	-	-	-	-	1	24097068,21862702,21637794,27286809,18262040,19380133,19913121,20686566,21606135,21860704,26751575,28577571,20502693,20570916,22539988,22567092,22994408,23092954,23723249,24830394,25073452,25682026,27350042,28079101,28371326,28539666,28732532,19919681,29240829,26690388,20686565,27790247,28473662,28302177,25414277,24286457,24997396,29875488,31011892,30402224,26261636,25886982,29191923,30926973,312…	-	-	-	-	-	27790247:0.70:Atrial_Fibrillation,27790247:0.70:Malignant_Neoplasms,22319020:0.80:Coronary_heart_disease,27790247:0.80:Coronary_heart_disease,27790247:0.70:Diabetes,27790247:0.70:Diabetes_Mellitus,27790247:0.70:Heart_failure,27790247:0.70:Hematocrit_procedure,27790247:0.70:Cerebrovascular_accident,27286809:0.70:C-reactive_protein_measurement,18262040:0.80:Low_density_lipoprotein_cholesterol_measu…	Age-related_disease_endophenotypes+NHGRI-EBI_GWAS_catalog+rs629301,Age-related_diseases__mortality_and_associated_endophenotypes+NHGRI-EBI_GWAS_catalog+rs629301,Blood_protein_levels+NHGRI-EBI_GWAS_catalog+rs629301,Calcium_levels+NHGRI-EBI_GWAS_catalog+rs629301,Cholesterol_levels_in_large_VLDL+NHGRI-EBI_GWAS_catalog+rs629301,Cholesterol_levels_in_very_large_VLDL+NHGRI-EBI_GWAS_catalog+rs629301,Cho…
rs629301	1:109275684-109275684	1:109275684-109275685	downstream_gene_variant	MODIFIER	PSRC1	ENSG00000134222	Transcript	ENST00000492431.1	retained_intron	-	-	-	-	-	-	-	-	-	rs629301	3883	-1	-	HGNC	HGNC:24472	-	-	1	-	-	-	0.7610	-	-	1	24097068,21862702,21637794,27286809,18262040,19380133,19913121,20686566,21606135,21860704,26751575,28577571,20502693,20570916,22539988,22567092,22994408,23092954,23723249,24830394,25073452,25682026,27350042,28079101,28371326,28539666,28732532,19919681,29240829,26690388,20686565,27790247,28473662,28302177,25414277,24286457,24997396,29875488,31011892,30402224,26261636,25886982,29191923,30926973,312…	-	-	-	-	-	27790247:0.70:Atrial_Fibrillation,27790247:0.70:Malignant_Neoplasms,22319020:0.80:Coronary_heart_disease,27790247:0.80:Coronary_heart_disease,27790247:0.70:Diabetes,27790247:0.70:Diabetes_Mellitus,27790247:0.70:Heart_failure,27790247:0.70:Hematocrit_procedure,27790247:0.70:Cerebrovascular_accident,27286809:0.70:C-reactive_protein_measurement,18262040:0.80:Low_density_lipoprotein_cholesterol_measu…	Age-related_disease_endophenotypes+NHGRI-EBI_GWAS_catalog+rs629301,Age-related_diseases__mortality_and_associated_endophenotypes+NHGRI-EBI_GWAS_catalog+rs629301,Blood_protein_levels+NHGRI-EBI_GWAS_catalog+rs629301,Calcium_levels+NHGRI-EBI_GWAS_catalog+rs629301,Cholesterol_levels_in_large_VLDL+NHGRI-EBI_GWAS_catalog+rs629301,Cholesterol_levels_in_very_large_VLDL+NHGRI-EBI_GWAS_catalog+rs629301,Cho…
rs629301	1:109275684-109275684	1:109275684-109275685	downstream_gene_variant	MODIFIER	CELSR2	ENSG00000143126	Transcript	ENST00000498157.1	protein_coding_CDS_not_defined	-	-	-	-	-	-	-	-	-	rs629301	77	1	-	HGNC	HGNC:3231	-	-	2	-	-	-	-	-	-	1	24097068,21862702,21637794,27286809,18262040,19380133,19913121,20686566,21606135,21860704,26751575,28577571,20502693,20570916,22539988,22567092,22994408,23092954,23723249,24830394,25073452,25682026,27350042,28079101,28371326,28539666,28732532,19919681,29240829,26690388,20686565,27790247,28473662,28302177,25414277,24286457,24997396,29875488,31011892,30402224,26261636,25886982,29191923,30926973,312…	-	-	-	-	-	27790247:0.70:Atrial_Fibrillation,27790247:0.70:Malignant_Neoplasms,22319020:0.80:Coronary_heart_disease,27790247:0.80:Coronary_heart_disease,27790247:0.70:Diabetes,27790247:0.70:Diabetes_Mellitus,27790247:0.70:Heart_failure,27790247:0.70:Hematocrit_procedure,27790247:0.70:Cerebrovascular_accident,27286809:0.70:C-reactive_protein_measurement,18262040:0.80:Low_density_lipoprotein_cholesterol_measu…	Age-related_disease_endophenotypes+NHGRI-EBI_GWAS_catalog+rs629301,Age-related_diseases__mortality_and_associated_endophenotypes+NHGRI-EBI_GWAS_catalog+rs629301,Blood_protein_levels+NHGRI-EBI_GWAS_catalog+rs629301,Calcium_levels+NHGRI-EBI_GWAS_catalog+rs629301,Cholesterol_levels_in_large_VLDL+NHGRI-EBI_GWAS_catalog+rs629301,Cholesterol_levels_in_very_large_VLDL+NHGRI-EBI_GWAS_catalog+rs629301,Cho…
rs629301	1:109275684-109275684	1:109275684-109275685	downstream_gene_variant	MODIFIER	CELSR2	ENSG00000143126	Transcript	ENST00000498157.1	protein_coding_CDS_not_defined	-	-	-	-	-	-	-	-	-	rs629301	77	1	-	HGNC	HGNC:3231	-	-	2	-	-	-	-	-	-	1	24097068,21862702,21637794,27286809,18262040,19380133,19913121,20686566,21606135,21860704,26751575,28577571,20502693,20570916,22539988,22567092,22994408,23092954,23723249,24830394,25073452,25682026,27350042,28079101,28371326,28539666,28732532,19919681,29240829,26690388,20686565,27790247,28473662,28302177,25414277,24286457,24997396,29875488,31011892,30402224,26261636,25886982,29191923,30926973,312…	-	-	-	-	-	27790247:0.70:Atrial_Fibrillation,27790247:0.70:Malignant_Neoplasms,22319020:0.80:Coronary_heart_disease,27790247:0.80:Coronary_heart_disease,27790247:0.70:Diabetes,27790247:0.70:Diabetes_Mellitus,27790247:0.70:Heart_failure,27790247:0.70:Hematocrit_procedure,27790247:0.70:Cerebrovascular_accident,27286809:0.70:C-reactive_protein_measurement,18262040:0.80:Low_density_lipoprotein_cholesterol_measu…	Age-related_disease_endophenotypes+NHGRI-EBI_GWAS_catalog+rs629301,Age-related_diseases__mortality_and_associated_endophenotypes+NHGRI-EBI_GWAS_catalog+rs629301,Blood_protein_levels+NHGRI-EBI_GWAS_catalog+rs629301,Calcium_levels+NHGRI-EBI_GWAS_catalog+rs629301,Cholesterol_levels_in_large_VLDL+NHGRI-EBI_GWAS_catalog+rs629301,Cholesterol_levels_in_very_large_VLDL+NHGRI-EBI_GWAS_catalog+rs629301,Cho…
rs629301	1:109275684-109275684	1:109275684-109275685	downstream_gene_variant	MODIFIER	CELSR2	ENSG00000143126	Transcript	ENST00000498157.1	protein_coding_CDS_not_defined	-	-	-	-	-	-	-	-	-	rs629301	77	1	-	HGNC	HGNC:3231	-	-	2	-	-	-	0.7610	-	-	1	24097068,21862702,21637794,27286809,18262040,19380133,19913121,20686566,21606135,21860704,26751575,28577571,20502693,20570916,22539988,22567092,22994408,23092954,23723249,24830394,25073452,25682026,27350042,28079101,28371326,28539666,28732532,19919681,29240829,26690388,20686565,27790247,28473662,28302177,25414277,24286457,24997396,29875488,31011892,30402224,26261636,25886982,29191923,30926973,312…	-	-	-	-	-	27790247:0.70:Atrial_Fibrillation,27790247:0.70:Malignant_Neoplasms,22319020:0.80:Coronary_heart_disease,27790247:0.80:Coronary_heart_disease,27790247:0.70:Diabetes,27790247:0.70:Diabetes_Mellitus,27790247:0.70:Heart_failure,27790247:0.70:Hematocrit_procedure,27790247:0.70:Cerebrovascular_accident,27286809:0.70:C-reactive_protein_measurement,18262040:0.80:Low_density_lipoprotein_cholesterol_measu…	Age-related_disease_endophenotypes+NHGRI-EBI_GWAS_catalog+rs629301,Age-related_diseases__mortality_and_associated_endophenotypes+NHGRI-EBI_GWAS_catalog+rs629301,Blood_protein_levels+NHGRI-EBI_GWAS_catalog+rs629301,Calcium_levels+NHGRI-EBI_GWAS_catalog+rs629301,Cholesterol_levels_in_large_VLDL+NHGRI-EBI_GWAS_catalog+rs629301,Cholesterol_levels_in_very_large_VLDL+NHGRI-EBI_GWAS_catalog+rs629301,Cho…
rs646776	1:109275908-109275908	1:109275908-109275909	downstream_gene_variant	MODIFIER	CELSR2	ENSG00000143126	Transcript	ENST00000271332.4	protein_coding	-	-	-	-	-	-	-	-	-	rs646776	157	1	-	HGNC	HGNC:3231	NM_001408.3	-	1	P1	-	-	-	-	-	1	24270849,23964269,27392867,24728607,26849123,31249592,26892960,21862702,21637794,26464717,32104044,27286809,26252781,18179892,18193044,18262040,18852197,19380133,19679263,19802338,19951432,19955471,20686566,21087763,21242481,21369780,21606135,21738485,21860704,21875899,22003152,22144573,23067240,23468967,24725463,26345841,26839654,26958643,27112212,28088267,28577571,29356453,20502693,20570916,230…	-	-	-	-	-	23398167:0.01:Alzheimer's_Disease,24674750:0.01:Arteriosclerosis,24674750:0.01:Atherosclerosis,23103227:0.70:Squamous_cell_carcinoma,19951432:0.01:Carotid_Artery_Diseases,21239051:0.83:Coronary_heart_disease,21347282:0.83:Coronary_heart_disease,21378988:0.83:Coronary_heart_disease,21378988:0.83:Coronary_heart_disease,21966275:0.83:Coronary_heart_disease,22152955:0.83:Coronary_heart_disease,247286…	Cholesterol+dbGaP+rs646776,Lipoproteins__LDL+dbGaP+rs646776,Angina_pectoris+NHGRI-EBI_GWAS_catalog+rs646776,Blood_protein_levels+NHGRI-EBI_GWAS_catalog+rs646776,Catalase_levels+NHGRI-EBI_GWAS_catalog+rs646776,Cholesterol__total+NHGRI-EBI_GWAS_catalog+rs646776,Cholesterol__total+NHGRI-EBI_GWAS_catalog+rs646776,Cholesteryl_ester_levels_in_large_VLDL+NHGRI-EBI_GWAS_catalog+rs646776,Cholesteryl_ester…
rs646776	1:109275908-109275908	1:109275908-109275909	downstream_gene_variant	MODIFIER	CELSR2	ENSG00000143126	Transcript	ENST00000271332.4	protein_coding	-	-	-	-	-	-	-	-	-	rs646776	157	1	-	HGNC	HGNC:3231	NM_001408.3	-	1	P1	-	-	0.7616	-	-	1	24270849,23964269,27392867,24728607,26849123,31249592,26892960,21862702,21637794,26464717,32104044,27286809,26252781,18179892,18193044,18262040,18852197,19380133,19679263,19802338,19951432,19955471,20686566,21087763,21242481,21369780,21606135,21738485,21860704,21875899,22003152,22144573,23067240,23468967,24725463,26345841,26839654,26958643,27112212,28088267,28577571,29356453,20502693,20570916,230…	-	-	-	-	-	23398167:0.01:Alzheimer's_Disease,24674750:0.01:Arteriosclerosis,24674750:0.01:Atherosclerosis,23103227:0.70:Squamous_cell_carcinoma,19951432:0.01:Carotid_Artery_Diseases,21239051:0.83:Coronary_heart_disease,21347282:0.83:Coronary_heart_disease,21378988:0.83:Coronary_heart_disease,21378988:0.83:Coronary_heart_disease,21966275:0.83:Coronary_heart_disease,22152955:0.83:Coronary_heart_disease,247286…	Cholesterol+dbGaP+rs646776,Lipoproteins__LDL+dbGaP+rs646776,Angina_pectoris+NHGRI-EBI_GWAS_catalog+rs646776,Blood_protein_levels+NHGRI-EBI_GWAS_catalog+rs646776,Catalase_levels+NHGRI-EBI_GWAS_catalog+rs646776,Cholesterol__total+NHGRI-EBI_GWAS_catalog+rs646776,Cholesterol__total+NHGRI-EBI_GWAS_catalog+rs646776,Cholesteryl_ester_levels_in_large_VLDL+NHGRI-EBI_GWAS_catalog+rs646776,Cholesteryl_ester…
rs646776	1:109275908-109275908	1:109275908-109275909	downstream_gene_variant	MODIFIER	PSRC1	ENSG00000134222	Transcript	ENST00000369903.6	protein_coding	-	-	-	-	-	-	-	-	-	rs646776	3677	-1	-	HGNC	HGNC:24472	-	-	5	P2	-	-	-	-	-	1	24270849,23964269,27392867,24728607,26849123,31249592,26892960,21862702,21637794,26464717,32104044,27286809,26252781,18179892,18193044,18262040,18852197,19380133,19679263,19802338,19951432,19955471,20686566,21087763,21242481,21369780,21606135,21738485,21860704,21875899,22003152,22144573,23067240,23468967,24725463,26345841,26839654,26958643,27112212,28088267,28577571,29356453,20502693,20570916,230…	-	-	-	-	-	23398167:0.01:Alzheimer's_Disease,24674750:0.01:Arteriosclerosis,24674750:0.01:Atherosclerosis,23103227:0.70:Squamous_cell_carcinoma,19951432:0.01:Carotid_Artery_Diseases,21239051:0.83:Coronary_heart_disease,21347282:0.83:Coronary_heart_disease,21378988:0.83:Coronary_heart_disease,21378988:0.83:Coronary_heart_disease,21966275:0.83:Coronary_heart_disease,22152955:0.83:Coronary_heart_disease,247286…	Cholesterol+dbGaP+rs646776,Lipoproteins__LDL+dbGaP+rs646776,Angina_pectoris+NHGRI-EBI_GWAS_catalog+rs646776,Blood_protein_levels+NHGRI-EBI_GWAS_catalog+rs646776,Catalase_levels+NHGRI-EBI_GWAS_catalog+rs646776,Cholesterol__total+NHGRI-EBI_GWAS_catalog+rs646776,Cholesterol__total+NHGRI-EBI_GWAS_catalog+rs646776,Cholesteryl_ester_levels_in_large_VLDL+NHGRI-EBI_GWAS_catalog+rs646776,Cholesteryl_ester…
rs646776	1:109275908-109275908	1:109275908-109275909	downstream_gene_variant	MODIFIER	PSRC1	ENSG00000134222	Transcript	ENST00000369903.6	protein_coding	-	-	-	-	-	-	-	-	-	rs646776	3677	-1	-	HGNC	HGNC:24472	-	-	5	P2	-	-	0.7616	-	-	1	24270849,23964269,27392867,24728607,26849123,31249592,26892960,21862702,21637794,26464717,32104044,27286809,26252781,18179892,18193044,18262040,18852197,19380133,19679263,19802338,19951432,19955471,20686566,21087763,21242481,21369780,21606135,21738485,21860704,21875899,22003152,22144573,23067240,23468967,24725463,26345841,26839654,26958643,27112212,28088267,28577571,29356453,20502693,20570916,230…	-	-	-	-	-	23398167:0.01:Alzheimer's_Disease,24674750:0.01:Arteriosclerosis,24674750:0.01:Atherosclerosis,23103227:0.70:Squamous_cell_carcinoma,19951432:0.01:Carotid_Artery_Diseases,21239051:0.83:Coronary_heart_disease,21347282:0.83:Coronary_heart_disease,21378988:0.83:Coronary_heart_disease,21378988:0.83:Coronary_heart_disease,21966275:0.83:Coronary_heart_disease,22152955:0.83:Coronary_heart_disease,247286…	Cholesterol+dbGaP+rs646776,Lipoproteins__LDL+dbGaP+rs646776,Angina_pectoris+NHGRI-EBI_GWAS_catalog+rs646776,Blood_protein_levels+NHGRI-EBI_GWAS_catalog+rs646776,Catalase_levels+NHGRI-EBI_GWAS_catalog+rs646776,Cholesterol__total+NHGRI-EBI_GWAS_catalog+rs646776,Cholesterol__total+NHGRI-EBI_GWAS_catalog+rs646776,Cholesteryl_ester_levels_in_large_VLDL+NHGRI-EBI_GWAS_catalog+rs646776,Cholesteryl_ester…
rs646776	1:109275908-109275908	1:109275908-109275909	downstream_gene_variant	MODIFIER	PSRC1	ENSG00000134222	Transcript	ENST00000369904.7	protein_coding	-	-	-	-	-	-	-	-	-	rs646776	3648	-1	-	HGNC	HGNC:24472	-	-	1	A2	-	-	-	-	-	1	24270849,23964269,27392867,24728607,26849123,31249592,26892960,21862702,21637794,26464717,32104044,27286809,26252781,18179892,18193044,18262040,18852197,19380133,19679263,19802338,19951432,19955471,20686566,21087763,21242481,21369780,21606135,21738485,21860704,21875899,22003152,22144573,23067240,23468967,24725463,26345841,26839654,26958643,27112212,28088267,28577571,29356453,20502693,20570916,230…	-	-	-	-	-	23398167:0.01:Alzheimer's_Disease,24674750:0.01:Arteriosclerosis,24674750:0.01:Atherosclerosis,23103227:0.70:Squamous_cell_carcinoma,19951432:0.01:Carotid_Artery_Diseases,21239051:0.83:Coronary_heart_disease,21347282:0.83:Coronary_heart_disease,21378988:0.83:Coronary_heart_disease,21378988:0.83:Coronary_heart_disease,21966275:0.83:Coronary_heart_disease,22152955:0.83:Coronary_heart_disease,247286…	Cholesterol+dbGaP+rs646776,Lipoproteins__LDL+dbGaP+rs646776,Angina_pectoris+NHGRI-EBI_GWAS_catalog+rs646776,Blood_protein_levels+NHGRI-EBI_GWAS_catalog+rs646776,Catalase_levels+NHGRI-EBI_GWAS_catalog+rs646776,Cholesterol__total+NHGRI-EBI_GWAS_catalog+rs646776,Cholesterol__total+NHGRI-EBI_GWAS_catalog+rs646776,Cholesteryl_ester_levels_in_large_VLDL+NHGRI-EBI_GWAS_catalog+rs646776,Cholesteryl_ester…
rs646776	1:109275908-109275908	1:109275908-109275909	downstream_gene_variant	MODIFIER	PSRC1	ENSG00000134222	Transcript	ENST00000369904.7	protein_coding	-	-	-	-	-	-	-	-	-	rs646776	3648	-1	-	HGNC	HGNC:24472	-	-	1	A2	-	-	0.7616	-	-	1	24270849,23964269,27392867,24728607,26849123,31249592,26892960,21862702,21637794,26464717,32104044,27286809,26252781,18179892,18193044,18262040,18852197,19380133,19679263,19802338,19951432,19955471,20686566,21087763,21242481,21369780,21606135,21738485,21860704,21875899,22003152,22144573,23067240,23468967,24725463,26345841,26839654,26958643,27112212,28088267,28577571,29356453,20502693,20570916,230…	-	-	-	-	-	23398167:0.01:Alzheimer's_Disease,24674750:0.01:Arteriosclerosis,24674750:0.01:Atherosclerosis,23103227:0.70:Squamous_cell_carcinoma,19951432:0.01:Carotid_Artery_Diseases,21239051:0.83:Coronary_heart_disease,21347282:0.83:Coronary_heart_disease,21378988:0.83:Coronary_heart_disease,21378988:0.83:Coronary_heart_disease,21966275:0.83:Coronary_heart_disease,22152955:0.83:Coronary_heart_disease,247286…	Cholesterol+dbGaP+rs646776,Lipoproteins__LDL+dbGaP+rs646776,Angina_pectoris+NHGRI-EBI_GWAS_catalog+rs646776,Blood_protein_levels+NHGRI-EBI_GWAS_catalog+rs646776,Catalase_levels+NHGRI-EBI_GWAS_catalog+rs646776,Cholesterol__total+NHGRI-EBI_GWAS_catalog+rs646776,Cholesterol__total+NHGRI-EBI_GWAS_catalog+rs646776,Cholesteryl_ester_levels_in_large_VLDL+NHGRI-EBI_GWAS_catalog+rs646776,Cholesteryl_ester…
rs646776	1:109275908-109275908	1:109275908-109275909	downstream_gene_variant	MODIFIER	PSRC1	ENSG00000134222	Transcript	ENST00000369907.7	protein_coding	-	-	-	-	-	-	-	-	-	rs646776	3648	-1	-	HGNC	HGNC:24472	-	-	1	P2	-	-	-	-	-	1	24270849,23964269,27392867,24728607,26849123,31249592,26892960,21862702,21637794,26464717,32104044,27286809,26252781,18179892,18193044,18262040,18852197,19380133,19679263,19802338,19951432,19955471,20686566,21087763,21242481,21369780,21606135,21738485,21860704,21875899,22003152,22144573,23067240,23468967,24725463,26345841,26839654,26958643,27112212,28088267,28577571,29356453,20502693,20570916,230…	-	-	-	-	-	23398167:0.01:Alzheimer's_Disease,24674750:0.01:Arteriosclerosis,24674750:0.01:Atherosclerosis,23103227:0.70:Squamous_cell_carcinoma,19951432:0.01:Carotid_Artery_Diseases,21239051:0.83:Coronary_heart_disease,21347282:0.83:Coronary_heart_disease,21378988:0.83:Coronary_heart_disease,21378988:0.83:Coronary_heart_disease,21966275:0.83:Coronary_heart_disease,22152955:0.83:Coronary_heart_disease,247286…	Cholesterol+dbGaP+rs646776,Lipoproteins__LDL+dbGaP+rs646776,Angina_pectoris+NHGRI-EBI_GWAS_catalog+rs646776,Blood_protein_levels+NHGRI-EBI_GWAS_catalog+rs646776,Catalase_levels+NHGRI-EBI_GWAS_catalog+rs646776,Cholesterol__total+NHGRI-EBI_GWAS_catalog+rs646776,Cholesterol__total+NHGRI-EBI_GWAS_catalog+rs646776,Cholesteryl_ester_levels_in_large_VLDL+NHGRI-EBI_GWAS_catalog+rs646776,Cholesteryl_ester…
rs646776	1:109275908-109275908	1:109275908-109275909	downstream_gene_variant	MODIFIER	PSRC1	ENSG00000134222	Transcript	ENST00000369907.7	protein_coding	-	-	-	-	-	-	-	-	-	rs646776	3648	-1	-	HGNC	HGNC:24472	-	-	1	P2	-	-	0.7616	-	-	1	24270849,23964269,27392867,24728607,26849123,31249592,26892960,21862702,21637794,26464717,32104044,27286809,26252781,18179892,18193044,18262040,18852197,19380133,19679263,19802338,19951432,19955471,20686566,21087763,21242481,21369780,21606135,21738485,21860704,21875899,22003152,22144573,23067240,23468967,24725463,26345841,26839654,26958643,27112212,28088267,28577571,29356453,20502693,20570916,230…	-	-	-	-	-	23398167:0.01:Alzheimer's_Disease,24674750:0.01:Arteriosclerosis,24674750:0.01:Atherosclerosis,23103227:0.70:Squamous_cell_carcinoma,19951432:0.01:Carotid_Artery_Diseases,21239051:0.83:Coronary_heart_disease,21347282:0.83:Coronary_heart_disease,21378988:0.83:Coronary_heart_disease,21378988:0.83:Coronary_heart_disease,21966275:0.83:Coronary_heart_disease,22152955:0.83:Coronary_heart_disease,247286…	Cholesterol+dbGaP+rs646776,Lipoproteins__LDL+dbGaP+rs646776,Angina_pectoris+NHGRI-EBI_GWAS_catalog+rs646776,Blood_protein_levels+NHGRI-EBI_GWAS_catalog+rs646776,Catalase_levels+NHGRI-EBI_GWAS_catalog+rs646776,Cholesterol__total+NHGRI-EBI_GWAS_catalog+rs646776,Cholesterol__total+NHGRI-EBI_GWAS_catalog+rs646776,Cholesteryl_ester_levels_in_large_VLDL+NHGRI-EBI_GWAS_catalog+rs646776,Cholesteryl_ester…
rs646776	1:109275908-109275908	1:109275908-109275909	downstream_gene_variant	MODIFIER	PSRC1	ENSG00000134222	Transcript	ENST00000369909.7	protein_coding	-	-	-	-	-	-	-	-	-	rs646776	3648	-1	-	HGNC	HGNC:24472	NM_001032291.3	-	1	P2	-	-	-	-	-	1	24270849,23964269,27392867,24728607,26849123,31249592,26892960,21862702,21637794,26464717,32104044,27286809,26252781,18179892,18193044,18262040,18852197,19380133,19679263,19802338,19951432,19955471,20686566,21087763,21242481,21369780,21606135,21738485,21860704,21875899,22003152,22144573,23067240,23468967,24725463,26345841,26839654,26958643,27112212,28088267,28577571,29356453,20502693,20570916,230…	-	-	-	-	-	23398167:0.01:Alzheimer's_Disease,24674750:0.01:Arteriosclerosis,24674750:0.01:Atherosclerosis,23103227:0.70:Squamous_cell_carcinoma,19951432:0.01:Carotid_Artery_Diseases,21239051:0.83:Coronary_heart_disease,21347282:0.83:Coronary_heart_disease,21378988:0.83:Coronary_heart_disease,21378988:0.83:Coronary_heart_disease,21966275:0.83:Coronary_heart_disease,22152955:0.83:Coronary_heart_disease,247286…	Cholesterol+dbGaP+rs646776,Lipoproteins__LDL+dbGaP+rs646776,Angina_pectoris+NHGRI-EBI_GWAS_catalog+rs646776,Blood_protein_levels+NHGRI-EBI_GWAS_catalog+rs646776,Catalase_levels+NHGRI-EBI_GWAS_catalog+rs646776,Cholesterol__total+NHGRI-EBI_GWAS_catalog+rs646776,Cholesterol__total+NHGRI-EBI_GWAS_catalog+rs646776,Cholesteryl_ester_levels_in_large_VLDL+NHGRI-EBI_GWAS_catalog+rs646776,Cholesteryl_ester…
rs646776	1:109275908-109275908	1:109275908-109275909	downstream_gene_variant	MODIFIER	PSRC1	ENSG00000134222	Transcript	ENST00000369909.7	protein_coding	-	-	-	-	-	-	-	-	-	rs646776	3648	-1	-	HGNC	HGNC:24472	NM_001032291.3	-	1	P2	-	-	0.7616	-	-	1	24270849,23964269,27392867,24728607,26849123,31249592,26892960,21862702,21637794,26464717,32104044,27286809,26252781,18179892,18193044,18262040,18852197,19380133,19679263,19802338,19951432,19955471,20686566,21087763,21242481,21369780,21606135,21738485,21860704,21875899,22003152,22144573,23067240,23468967,24725463,26345841,26839654,26958643,27112212,28088267,28577571,29356453,20502693,20570916,230…	-	-	-	-	-	23398167:0.01:Alzheimer's_Disease,24674750:0.01:Arteriosclerosis,24674750:0.01:Atherosclerosis,23103227:0.70:Squamous_cell_carcinoma,19951432:0.01:Carotid_Artery_Diseases,21239051:0.83:Coronary_heart_disease,21347282:0.83:Coronary_heart_disease,21378988:0.83:Coronary_heart_disease,21378988:0.83:Coronary_heart_disease,21966275:0.83:Coronary_heart_disease,22152955:0.83:Coronary_heart_disease,247286…	Cholesterol+dbGaP+rs646776,Lipoproteins__LDL+dbGaP+rs646776,Angina_pectoris+NHGRI-EBI_GWAS_catalog+rs646776,Blood_protein_levels+NHGRI-EBI_GWAS_catalog+rs646776,Catalase_levels+NHGRI-EBI_GWAS_catalog+rs646776,Cholesterol__total+NHGRI-EBI_GWAS_catalog+rs646776,Cholesterol__total+NHGRI-EBI_GWAS_catalog+rs646776,Cholesteryl_ester_levels_in_large_VLDL+NHGRI-EBI_GWAS_catalog+rs646776,Cholesteryl_ester…
rs646776	1:109275908-109275908	1:109275908-109275909	downstream_gene_variant	MODIFIER	PSRC1	ENSG00000134222	Transcript	ENST00000409138.6	protein_coding	-	-	-	-	-	-	-	-	-	rs646776	3657	-1	-	HGNC	HGNC:24472	-	-	2	A2	-	-	-	-	-	1	24270849,23964269,27392867,24728607,26849123,31249592,26892960,21862702,21637794,26464717,32104044,27286809,26252781,18179892,18193044,18262040,18852197,19380133,19679263,19802338,19951432,19955471,20686566,21087763,21242481,21369780,21606135,21738485,21860704,21875899,22003152,22144573,23067240,23468967,24725463,26345841,26839654,26958643,27112212,28088267,28577571,29356453,20502693,20570916,230…	-	-	-	-	-	23398167:0.01:Alzheimer's_Disease,24674750:0.01:Arteriosclerosis,24674750:0.01:Atherosclerosis,23103227:0.70:Squamous_cell_carcinoma,19951432:0.01:Carotid_Artery_Diseases,21239051:0.83:Coronary_heart_disease,21347282:0.83:Coronary_heart_disease,21378988:0.83:Coronary_heart_disease,21378988:0.83:Coronary_heart_disease,21966275:0.83:Coronary_heart_disease,22152955:0.83:Coronary_heart_disease,247286…	Cholesterol+dbGaP+rs646776,Lipoproteins__LDL+dbGaP+rs646776,Angina_pectoris+NHGRI-EBI_GWAS_catalog+rs646776,Blood_protein_levels+NHGRI-EBI_GWAS_catalog+rs646776,Catalase_levels+NHGRI-EBI_GWAS_catalog+rs646776,Cholesterol__total+NHGRI-EBI_GWAS_catalog+rs646776,Cholesterol__total+NHGRI-EBI_GWAS_catalog+rs646776,Cholesteryl_ester_levels_in_large_VLDL+NHGRI-EBI_GWAS_catalog+rs646776,Cholesteryl_ester…
rs646776	1:109275908-109275908	1:109275908-109275909	downstream_gene_variant	MODIFIER	PSRC1	ENSG00000134222	Transcript	ENST00000409138.6	protein_coding	-	-	-	-	-	-	-	-	-	rs646776	3657	-1	-	HGNC	HGNC:24472	-	-	2	A2	-	-	0.7616	-	-	1	24270849,23964269,27392867,24728607,26849123,31249592,26892960,21862702,21637794,26464717,32104044,27286809,26252781,18179892,18193044,18262040,18852197,19380133,19679263,19802338,19951432,19955471,20686566,21087763,21242481,21369780,21606135,21738485,21860704,21875899,22003152,22144573,23067240,23468967,24725463,26345841,26839654,26958643,27112212,28088267,28577571,29356453,20502693,20570916,230…	-	-	-	-	-	23398167:0.01:Alzheimer's_Disease,24674750:0.01:Arteriosclerosis,24674750:0.01:Atherosclerosis,23103227:0.70:Squamous_cell_carcinoma,19951432:0.01:Carotid_Artery_Diseases,21239051:0.83:Coronary_heart_disease,21347282:0.83:Coronary_heart_disease,21378988:0.83:Coronary_heart_disease,21378988:0.83:Coronary_heart_disease,21966275:0.83:Coronary_heart_disease,22152955:0.83:Coronary_heart_disease,247286…	Cholesterol+dbGaP+rs646776,Lipoproteins__LDL+dbGaP+rs646776,Angina_pectoris+NHGRI-EBI_GWAS_catalog+rs646776,Blood_protein_levels+NHGRI-EBI_GWAS_catalog+rs646776,Catalase_levels+NHGRI-EBI_GWAS_catalog+rs646776,Cholesterol__total+NHGRI-EBI_GWAS_catalog+rs646776,Cholesterol__total+NHGRI-EBI_GWAS_catalog+rs646776,Cholesteryl_ester_levels_in_large_VLDL+NHGRI-EBI_GWAS_catalog+rs646776,Cholesteryl_ester…
rs646776	1:109275908-109275908	1:109275908-109275909	downstream_gene_variant	MODIFIER	PSRC1	ENSG00000134222	Transcript	ENST00000409267.5	protein_coding	-	-	-	-	-	-	-	-	-	rs646776	3648	-1	-	HGNC	HGNC:24472	-	-	5	P2	-	-	-	-	-	1	24270849,23964269,27392867,24728607,26849123,31249592,26892960,21862702,21637794,26464717,32104044,27286809,26252781,18179892,18193044,18262040,18852197,19380133,19679263,19802338,19951432,19955471,20686566,21087763,21242481,21369780,21606135,21738485,21860704,21875899,22003152,22144573,23067240,23468967,24725463,26345841,26839654,26958643,27112212,28088267,28577571,29356453,20502693,20570916,230…	-	-	-	-	-	23398167:0.01:Alzheimer's_Disease,24674750:0.01:Arteriosclerosis,24674750:0.01:Atherosclerosis,23103227:0.70:Squamous_cell_carcinoma,19951432:0.01:Carotid_Artery_Diseases,21239051:0.83:Coronary_heart_disease,21347282:0.83:Coronary_heart_disease,21378988:0.83:Coronary_heart_disease,21378988:0.83:Coronary_heart_disease,21966275:0.83:Coronary_heart_disease,22152955:0.83:Coronary_heart_disease,247286…	Cholesterol+dbGaP+rs646776,Lipoproteins__LDL+dbGaP+rs646776,Angina_pectoris+NHGRI-EBI_GWAS_catalog+rs646776,Blood_protein_levels+NHGRI-EBI_GWAS_catalog+rs646776,Catalase_levels+NHGRI-EBI_GWAS_catalog+rs646776,Cholesterol__total+NHGRI-EBI_GWAS_catalog+rs646776,Cholesterol__total+NHGRI-EBI_GWAS_catalog+rs646776,Cholesteryl_ester_levels_in_large_VLDL+NHGRI-EBI_GWAS_catalog+rs646776,Cholesteryl_ester…
rs646776	1:109275908-109275908	1:109275908-109275909	downstream_gene_variant	MODIFIER	PSRC1	ENSG00000134222	Transcript	ENST00000409267.5	protein_coding	-	-	-	-	-	-	-	-	-	rs646776	3648	-1	-	HGNC	HGNC:24472	-	-	5	P2	-	-	0.7616	-	-	1	24270849,23964269,27392867,24728607,26849123,31249592,26892960,21862702,21637794,26464717,32104044,27286809,26252781,18179892,18193044,18262040,18852197,19380133,19679263,19802338,19951432,19955471,20686566,21087763,21242481,21369780,21606135,21738485,21860704,21875899,22003152,22144573,23067240,23468967,24725463,26345841,26839654,26958643,27112212,28088267,28577571,29356453,20502693,20570916,230…	-	-	-	-	-	23398167:0.01:Alzheimer's_Disease,24674750:0.01:Arteriosclerosis,24674750:0.01:Atherosclerosis,23103227:0.70:Squamous_cell_carcinoma,19951432:0.01:Carotid_Artery_Diseases,21239051:0.83:Coronary_heart_disease,21347282:0.83:Coronary_heart_disease,21378988:0.83:Coronary_heart_disease,21378988:0.83:Coronary_heart_disease,21966275:0.83:Coronary_heart_disease,22152955:0.83:Coronary_heart_disease,247286…	Cholesterol+dbGaP+rs646776,Lipoproteins__LDL+dbGaP+rs646776,Angina_pectoris+NHGRI-EBI_GWAS_catalog+rs646776,Blood_protein_levels+NHGRI-EBI_GWAS_catalog+rs646776,Catalase_levels+NHGRI-EBI_GWAS_catalog+rs646776,Cholesterol__total+NHGRI-EBI_GWAS_catalog+rs646776,Cholesterol__total+NHGRI-EBI_GWAS_catalog+rs646776,Cholesteryl_ester_levels_in_large_VLDL+NHGRI-EBI_GWAS_catalog+rs646776,Cholesteryl_ester…
rs646776	1:109275908-109275908	1:109275908-109275909	downstream_gene_variant	MODIFIER	PSRC1	ENSG00000134222	Transcript	ENST00000474126.2	protein_coding	-	-	-	-	-	-	-	-	-	rs646776	4901	-1	cds_start_NF,cds_end_NF	HGNC	HGNC:24472	-	-	3	-	-	-	-	-	-	1	24270849,23964269,27392867,24728607,26849123,31249592,26892960,21862702,21637794,26464717,32104044,27286809,26252781,18179892,18193044,18262040,18852197,19380133,19679263,19802338,19951432,19955471,20686566,21087763,21242481,21369780,21606135,21738485,21860704,21875899,22003152,22144573,23067240,23468967,24725463,26345841,26839654,26958643,27112212,28088267,28577571,29356453,20502693,20570916,230…	-	-	-	-	-	23398167:0.01:Alzheimer's_Disease,24674750:0.01:Arteriosclerosis,24674750:0.01:Atherosclerosis,23103227:0.70:Squamous_cell_carcinoma,19951432:0.01:Carotid_Artery_Diseases,21239051:0.83:Coronary_heart_disease,21347282:0.83:Coronary_heart_disease,21378988:0.83:Coronary_heart_disease,21378988:0.83:Coronary_heart_disease,21966275:0.83:Coronary_heart_disease,22152955:0.83:Coronary_heart_disease,247286…	Cholesterol+dbGaP+rs646776,Lipoproteins__LDL+dbGaP+rs646776,Angina_pectoris+NHGRI-EBI_GWAS_catalog+rs646776,Blood_protein_levels+NHGRI-EBI_GWAS_catalog+rs646776,Catalase_levels+NHGRI-EBI_GWAS_catalog+rs646776,Cholesterol__total+NHGRI-EBI_GWAS_catalog+rs646776,Cholesterol__total+NHGRI-EBI_GWAS_catalog+rs646776,Cholesteryl_ester_levels_in_large_VLDL+NHGRI-EBI_GWAS_catalog+rs646776,Cholesteryl_ester…
rs646776	1:109275908-109275908	1:109275908-109275909	downstream_gene_variant	MODIFIER	PSRC1	ENSG00000134222	Transcript	ENST00000474126.2	protein_coding	-	-	-	-	-	-	-	-	-	rs646776	4901	-1	cds_start_NF,cds_end_NF	HGNC	HGNC:24472	-	-	3	-	-	-	0.7616	-	-	1	24270849,23964269,27392867,24728607,26849123,31249592,26892960,21862702,21637794,26464717,32104044,27286809,26252781,18179892,18193044,18262040,18852197,19380133,19679263,19802338,19951432,19955471,20686566,21087763,21242481,21369780,21606135,21738485,21860704,21875899,22003152,22144573,23067240,23468967,24725463,26345841,26839654,26958643,27112212,28088267,28577571,29356453,20502693,20570916,230…	-	-	-	-	-	23398167:0.01:Alzheimer's_Disease,24674750:0.01:Arteriosclerosis,24674750:0.01:Atherosclerosis,23103227:0.70:Squamous_cell_carcinoma,19951432:0.01:Carotid_Artery_Diseases,21239051:0.83:Coronary_heart_disease,21347282:0.83:Coronary_heart_disease,21378988:0.83:Coronary_heart_disease,21378988:0.83:Coronary_heart_disease,21966275:0.83:Coronary_heart_disease,22152955:0.83:Coronary_heart_disease,247286…	Cholesterol+dbGaP+rs646776,Lipoproteins__LDL+dbGaP+rs646776,Angina_pectoris+NHGRI-EBI_GWAS_catalog+rs646776,Blood_protein_levels+NHGRI-EBI_GWAS_catalog+rs646776,Catalase_levels+NHGRI-EBI_GWAS_catalog+rs646776,Cholesterol__total+NHGRI-EBI_GWAS_catalog+rs646776,Cholesterol__total+NHGRI-EBI_GWAS_catalog+rs646776,Cholesteryl_ester_levels_in_large_VLDL+NHGRI-EBI_GWAS_catalog+rs646776,Cholesteryl_ester…
rs646776	1:109275908-109275908	1:109275908-109275909	downstream_gene_variant	MODIFIER	CELSR2	ENSG00000143126	Transcript	ENST00000489018.1	protein_coding_CDS_not_defined	-	-	-	-	-	-	-	-	-	rs646776	1599	1	-	HGNC	HGNC:3231	-	-	5	-	-	-	-	-	-	1	24270849,23964269,27392867,24728607,26849123,31249592,26892960,21862702,21637794,26464717,32104044,27286809,26252781,18179892,18193044,18262040,18852197,19380133,19679263,19802338,19951432,19955471,20686566,21087763,21242481,21369780,21606135,21738485,21860704,21875899,22003152,22144573,23067240,23468967,24725463,26345841,26839654,26958643,27112212,28088267,28577571,29356453,20502693,20570916,230…	-	-	-	-	-	23398167:0.01:Alzheimer's_Disease,24674750:0.01:Arteriosclerosis,24674750:0.01:Atherosclerosis,23103227:0.70:Squamous_cell_carcinoma,19951432:0.01:Carotid_Artery_Diseases,21239051:0.83:Coronary_heart_disease,21347282:0.83:Coronary_heart_disease,21378988:0.83:Coronary_heart_disease,21378988:0.83:Coronary_heart_disease,21966275:0.83:Coronary_heart_disease,22152955:0.83:Coronary_heart_disease,247286…	Cholesterol+dbGaP+rs646776,Lipoproteins__LDL+dbGaP+rs646776,Angina_pectoris+NHGRI-EBI_GWAS_catalog+rs646776,Blood_protein_levels+NHGRI-EBI_GWAS_catalog+rs646776,Catalase_levels+NHGRI-EBI_GWAS_catalog+rs646776,Cholesterol__total+NHGRI-EBI_GWAS_catalog+rs646776,Cholesterol__total+NHGRI-EBI_GWAS_catalog+rs646776,Cholesteryl_ester_levels_in_large_VLDL+NHGRI-EBI_GWAS_catalog+rs646776,Cholesteryl_ester…
rs646776	1:109275908-109275908	1:109275908-109275909	downstream_gene_variant	MODIFIER	CELSR2	ENSG00000143126	Transcript	ENST00000489018.1	protein_coding_CDS_not_defined	-	-	-	-	-	-	-	-	-	rs646776	1599	1	-	HGNC	HGNC:3231	-	-	5	-	-	-	0.7616	-	-	1	24270849,23964269,27392867,24728607,26849123,31249592,26892960,21862702,21637794,26464717,32104044,27286809,26252781,18179892,18193044,18262040,18852197,19380133,19679263,19802338,19951432,19955471,20686566,21087763,21242481,21369780,21606135,21738485,21860704,21875899,22003152,22144573,23067240,23468967,24725463,26345841,26839654,26958643,27112212,28088267,28577571,29356453,20502693,20570916,230…	-	-	-	-	-	23398167:0.01:Alzheimer's_Disease,24674750:0.01:Arteriosclerosis,24674750:0.01:Atherosclerosis,23103227:0.70:Squamous_cell_carcinoma,19951432:0.01:Carotid_Artery_Diseases,21239051:0.83:Coronary_heart_disease,21347282:0.83:Coronary_heart_disease,21378988:0.83:Coronary_heart_disease,21378988:0.83:Coronary_heart_disease,21966275:0.83:Coronary_heart_disease,22152955:0.83:Coronary_heart_disease,247286…	Cholesterol+dbGaP+rs646776,Lipoproteins__LDL+dbGaP+rs646776,Angina_pectoris+NHGRI-EBI_GWAS_catalog+rs646776,Blood_protein_levels+NHGRI-EBI_GWAS_catalog+rs646776,Catalase_levels+NHGRI-EBI_GWAS_catalog+rs646776,Cholesterol__total+NHGRI-EBI_GWAS_catalog+rs646776,Cholesterol__total+NHGRI-EBI_GWAS_catalog+rs646776,Cholesteryl_ester_levels_in_large_VLDL+NHGRI-EBI_GWAS_catalog+rs646776,Cholesteryl_ester…
rs646776	1:109275908-109275908	1:109275908-109275909	downstream_gene_variant	MODIFIER	PSRC1	ENSG00000134222	Transcript	ENST00000492431.1	retained_intron	-	-	-	-	-	-	-	-	-	rs646776	3659	-1	-	HGNC	HGNC:24472	-	-	1	-	-	-	-	-	-	1	24270849,23964269,27392867,24728607,26849123,31249592,26892960,21862702,21637794,26464717,32104044,27286809,26252781,18179892,18193044,18262040,18852197,19380133,19679263,19802338,19951432,19955471,20686566,21087763,21242481,21369780,21606135,21738485,21860704,21875899,22003152,22144573,23067240,23468967,24725463,26345841,26839654,26958643,27112212,28088267,28577571,29356453,20502693,20570916,230…	-	-	-	-	-	23398167:0.01:Alzheimer's_Disease,24674750:0.01:Arteriosclerosis,24674750:0.01:Atherosclerosis,23103227:0.70:Squamous_cell_carcinoma,19951432:0.01:Carotid_Artery_Diseases,21239051:0.83:Coronary_heart_disease,21347282:0.83:Coronary_heart_disease,21378988:0.83:Coronary_heart_disease,21378988:0.83:Coronary_heart_disease,21966275:0.83:Coronary_heart_disease,22152955:0.83:Coronary_heart_disease,247286…	Cholesterol+dbGaP+rs646776,Lipoproteins__LDL+dbGaP+rs646776,Angina_pectoris+NHGRI-EBI_GWAS_catalog+rs646776,Blood_protein_levels+NHGRI-EBI_GWAS_catalog+rs646776,Catalase_levels+NHGRI-EBI_GWAS_catalog+rs646776,Cholesterol__total+NHGRI-EBI_GWAS_catalog+rs646776,Cholesterol__total+NHGRI-EBI_GWAS_catalog+rs646776,Cholesteryl_ester_levels_in_large_VLDL+NHGRI-EBI_GWAS_catalog+rs646776,Cholesteryl_ester…
rs646776	1:109275908-109275908	1:109275908-109275909	downstream_gene_variant	MODIFIER	PSRC1	ENSG00000134222	Transcript	ENST00000492431.1	retained_intron	-	-	-	-	-	-	-	-	-	rs646776	3659	-1	-	HGNC	HGNC:24472	-	-	1	-	-	-	0.7616	-	-	1	24270849,23964269,27392867,24728607,26849123,31249592,26892960,21862702,21637794,26464717,32104044,27286809,26252781,18179892,18193044,18262040,18852197,19380133,19679263,19802338,19951432,19955471,20686566,21087763,21242481,21369780,21606135,21738485,21860704,21875899,22003152,22144573,23067240,23468967,24725463,26345841,26839654,26958643,27112212,28088267,28577571,29356453,20502693,20570916,230…	-	-	-	-	-	23398167:0.01:Alzheimer's_Disease,24674750:0.01:Arteriosclerosis,24674750:0.01:Atherosclerosis,23103227:0.70:Squamous_cell_carcinoma,19951432:0.01:Carotid_Artery_Diseases,21239051:0.83:Coronary_heart_disease,21347282:0.83:Coronary_heart_disease,21378988:0.83:Coronary_heart_disease,21378988:0.83:Coronary_heart_disease,21966275:0.83:Coronary_heart_disease,22152955:0.83:Coronary_heart_disease,247286…	Cholesterol+dbGaP+rs646776,Lipoproteins__LDL+dbGaP+rs646776,Angina_pectoris+NHGRI-EBI_GWAS_catalog+rs646776,Blood_protein_levels+NHGRI-EBI_GWAS_catalog+rs646776,Catalase_levels+NHGRI-EBI_GWAS_catalog+rs646776,Cholesterol__total+NHGRI-EBI_GWAS_catalog+rs646776,Cholesterol__total+NHGRI-EBI_GWAS_catalog+rs646776,Cholesteryl_ester_levels_in_large_VLDL+NHGRI-EBI_GWAS_catalog+rs646776,Cholesteryl_ester…
rs646776	1:109275908-109275908	1:109275908-109275909	downstream_gene_variant	MODIFIER	CELSR2	ENSG00000143126	Transcript	ENST00000498157.1	protein_coding_CDS_not_defined	-	-	-	-	-	-	-	-	-	rs646776	301	1	-	HGNC	HGNC:3231	-	-	2	-	-	-	-	-	-	1	24270849,23964269,27392867,24728607,26849123,31249592,26892960,21862702,21637794,26464717,32104044,27286809,26252781,18179892,18193044,18262040,18852197,19380133,19679263,19802338,19951432,19955471,20686566,21087763,21242481,21369780,21606135,21738485,21860704,21875899,22003152,22144573,23067240,23468967,24725463,26345841,26839654,26958643,27112212,28088267,28577571,29356453,20502693,20570916,230…	-	-	-	-	-	23398167:0.01:Alzheimer's_Disease,24674750:0.01:Arteriosclerosis,24674750:0.01:Atherosclerosis,23103227:0.70:Squamous_cell_carcinoma,19951432:0.01:Carotid_Artery_Diseases,21239051:0.83:Coronary_heart_disease,21347282:0.83:Coronary_heart_disease,21378988:0.83:Coronary_heart_disease,21378988:0.83:Coronary_heart_disease,21966275:0.83:Coronary_heart_disease,22152955:0.83:Coronary_heart_disease,247286…	Cholesterol+dbGaP+rs646776,Lipoproteins__LDL+dbGaP+rs646776,Angina_pectoris+NHGRI-EBI_GWAS_catalog+rs646776,Blood_protein_levels+NHGRI-EBI_GWAS_catalog+rs646776,Catalase_levels+NHGRI-EBI_GWAS_catalog+rs646776,Cholesterol__total+NHGRI-EBI_GWAS_catalog+rs646776,Cholesterol__total+NHGRI-EBI_GWAS_catalog+rs646776,Cholesteryl_ester_levels_in_large_VLDL+NHGRI-EBI_GWAS_catalog+rs646776,Cholesteryl_ester…
rs646776	1:109275908-109275908	1:109275908-109275909	downstream_gene_variant	MODIFIER	CELSR2	ENSG00000143126	Transcript	ENST00000498157.1	protein_coding_CDS_not_defined	-	-	-	-	-	-	-	-	-	rs646776	301	1	-	HGNC	HGNC:3231	-	-	2	-	-	-	0.7616	-	-	1	24270849,23964269,27392867,24728607,26849123,31249592,26892960,21862702,21637794,26464717,32104044,27286809,26252781,18179892,18193044,18262040,18852197,19380133,19679263,19802338,19951432,19955471,20686566,21087763,21242481,21369780,21606135,21738485,21860704,21875899,22003152,22144573,23067240,23468967,24725463,26345841,26839654,26958643,27112212,28088267,28577571,29356453,20502693,20570916,230…	-	-	-	-	-	23398167:0.01:Alzheimer's_Disease,24674750:0.01:Arteriosclerosis,24674750:0.01:Atherosclerosis,23103227:0.70:Squamous_cell_carcinoma,19951432:0.01:Carotid_Artery_Diseases,21239051:0.83:Coronary_heart_disease,21347282:0.83:Coronary_heart_disease,21378988:0.83:Coronary_heart_disease,21378988:0.83:Coronary_heart_disease,21966275:0.83:Coronary_heart_disease,22152955:0.83:Coronary_heart_disease,247286…	Cholesterol+dbGaP+rs646776,Lipoproteins__LDL+dbGaP+rs646776,Angina_pectoris+NHGRI-EBI_GWAS_catalog+rs646776,Blood_protein_levels+NHGRI-EBI_GWAS_catalog+rs646776,Catalase_levels+NHGRI-EBI_GWAS_catalog+rs646776,Cholesterol__total+NHGRI-EBI_GWAS_catalog+rs646776,Cholesterol__total+NHGRI-EBI_GWAS_catalog+rs646776,Cholesteryl_ester_levels_in_large_VLDL+NHGRI-EBI_GWAS_catalog+rs646776,Cholesteryl_ester…
rs2228145	1:154454494-154454494	1:154454494-154454495	intron_variant	MODIFIER	IL6R	ENSG00000160712	Transcript	ENST00000344086.8	protein_coding	-	45146	-	-	-	-	-	-	-	rs2228145,CM034737,COSV59816312	-	1	-	HGNC	HGNC:6019	-	-	1	-	-	-	0.2931	benign,association	0,0,1	1,1,1	18439548,19567438,21931794,21937998,22291609,22492993,24763700,27589735,28659664,20357209,19773451,20811626,22553514,26582562,25098560,21846873,22595970,20031590,21333900,18852197,22927710,23024462,26843965,26846412,19249341,22359581,22265947,23696881,17357077,21523452,22674296,18781131,19356949,32064097,20031577,25781951,26955245,15306846,17671508,17898129,17984249,18852330,18853133,19124510,192…	-	-	-	-	-	24717336:0.01:Aortic_Valve_Stenosis,24717336:0.01:Arteriosclerosis,19713205:0.85:Rheumatoid_Arthritis,21981268:0.85:Rheumatoid_Arthritis,23143596:0.85:Rheumatoid_Arthritis,23593036:0.85:Rheumatoid_Arthritis,24390342:0.85:Rheumatoid_Arthritis,24390342:0.85:Rheumatoid_Arthritis,24532676:0.85:Rheumatoid_Arthritis,24978393:0.85:Rheumatoid_Arthritis,30423114:0.85:Rheumatoid_Arthritis,30899276:0.85:Rhe…	HYPER-IgE_RECURRENT_INFECTION_SYNDROME_5__AUTOSOMAL_RECESSIVE+MIM_morbid+ENSG00000160712,INTERLEUKIN_6__SERUM_LEVEL_OF__QUANTITATIVE_TRAIT_LOCUS+MIM_morbid+ENSG00000160712,SOLUBLE_INTERLEUKIN-6_RECEPTOR__SERUM_LEVEL_OF__QUANTITATIVE_TRAIT_LOCUS+MIM_morbid+ENSG00000160712,ClinVar:_phenotype_not_specified+ClinVar+rs2228145,INTERLEUKIN_6__SERUM_LEVEL_OF__QUANTITATIVE_TRAIT_LOCUS+ClinVar+rs2228145,SO…
rs2228145	1:154454494-154454494	1:154454494-154454495	intron_variant	MODIFIER	IL6R	ENSG00000160712	Transcript	ENST00000344086.8	protein_coding	-	45146	-	-	-	-	-	-	-	rs2228145,CM034737,COSV59816312	-	1	-	HGNC	HGNC:6019	-	-	1	-	-	-	-	-	0,0,1	1,1,1	18439548,19567438,21931794,21937998,22291609,22492993,24763700,27589735,28659664,20357209,19773451,20811626,22553514,26582562,25098560,21846873,22595970,20031590,21333900,18852197,22927710,23024462,26843965,26846412,19249341,22359581,22265947,23696881,17357077,21523452,22674296,18781131,19356949,32064097,20031577,25781951,26955245,15306846,17671508,17898129,17984249,18852330,18853133,19124510,192…	-	-	-	-	-	24717336:0.01:Aortic_Valve_Stenosis,24717336:0.01:Arteriosclerosis,19713205:0.85:Rheumatoid_Arthritis,21981268:0.85:Rheumatoid_Arthritis,23143596:0.85:Rheumatoid_Arthritis,23593036:0.85:Rheumatoid_Arthritis,24390342:0.85:Rheumatoid_Arthritis,24390342:0.85:Rheumatoid_Arthritis,24532676:0.85:Rheumatoid_Arthritis,24978393:0.85:Rheumatoid_Arthritis,30423114:0.85:Rheumatoid_Arthritis,30899276:0.85:Rhe…	HYPER-IgE_RECURRENT_INFECTION_SYNDROME_5__AUTOSOMAL_RECESSIVE+MIM_morbid+ENSG00000160712,INTERLEUKIN_6__SERUM_LEVEL_OF__QUANTITATIVE_TRAIT_LOCUS+MIM_morbid+ENSG00000160712,SOLUBLE_INTERLEUKIN-6_RECEPTOR__SERUM_LEVEL_OF__QUANTITATIVE_TRAIT_LOCUS+MIM_morbid+ENSG00000160712,ClinVar:_phenotype_not_specified+ClinVar+rs2228145,INTERLEUKIN_6__SERUM_LEVEL_OF__QUANTITATIVE_TRAIT_LOCUS+ClinVar+rs2228145,SO…
rs2228145	1:154454494-154454494	1:154454494-154454495	missense_variant	MODERATE	IL6R	ENSG00000160712	Transcript	ENST00000368485.8	protein_coding	45208	-	-	-	1360	1073	358	D/A	gAt/gCt	rs2228145,CM034737,COSV59816312	-	1	-	HGNC	HGNC:6019	NM_000565.4	-	1	P1	tolerated(0.12)	-	0.2931	benign,association	0,0,1	1,1,1	18439548,19567438,21931794,21937998,22291609,22492993,24763700,27589735,28659664,20357209,19773451,20811626,22553514,26582562,25098560,21846873,22595970,20031590,21333900,18852197,22927710,23024462,26843965,26846412,19249341,22359581,22265947,23696881,17357077,21523452,22674296,18781131,19356949,32064097,20031577,25781951,26955245,15306846,17671508,17898129,17984249,18852330,18853133,19124510,192…	-	-	-	-	-	24717336:0.01:Aortic_Valve_Stenosis,24717336:0.01:Arteriosclerosis,19713205:0.85:Rheumatoid_Arthritis,21981268:0.85:Rheumatoid_Arthritis,23143596:0.85:Rheumatoid_Arthritis,23593036:0.85:Rheumatoid_Arthritis,24390342:0.85:Rheumatoid_Arthritis,24390342:0.85:Rheumatoid_Arthritis,24532676:0.85:Rheumatoid_Arthritis,24978393:0.85:Rheumatoid_Arthritis,30423114:0.85:Rheumatoid_Arthritis,30899276:0.85:Rhe…	HYPER-IgE_RECURRENT_INFECTION_SYNDROME_5__AUTOSOMAL_RECESSIVE+MIM_morbid+ENSG00000160712,INTERLEUKIN_6__SERUM_LEVEL_OF__QUANTITATIVE_TRAIT_LOCUS+MIM_morbid+ENSG00000160712,SOLUBLE_INTERLEUKIN-6_RECEPTOR__SERUM_LEVEL_OF__QUANTITATIVE_TRAIT_LOCUS+MIM_morbid+ENSG00000160712,ClinVar:_phenotype_not_specified+ClinVar+rs2228145,INTERLEUKIN_6__SERUM_LEVEL_OF__QUANTITATIVE_TRAIT_LOCUS+ClinVar+rs2228145,SO…
rs2228145	1:154454494-154454494	1:154454494-154454495	missense_variant	MODERATE	IL6R	ENSG00000160712	Transcript	ENST00000368485.8	protein_coding	45208	-	-	-	1360	1073	358	D/V	gAt/gTt	rs2228145,CM034737,COSV59816312	-	1	-	HGNC	HGNC:6019	NM_000565.4	-	1	P1	tolerated(0.05)	-	-	-	0,0,1	1,1,1	18439548,19567438,21931794,21937998,22291609,22492993,24763700,27589735,28659664,20357209,19773451,20811626,22553514,26582562,25098560,21846873,22595970,20031590,21333900,18852197,22927710,23024462,26843965,26846412,19249341,22359581,22265947,23696881,17357077,21523452,22674296,18781131,19356949,32064097,20031577,25781951,26955245,15306846,17671508,17898129,17984249,18852330,18853133,19124510,192…	-	-	-	-	-	24717336:0.01:Aortic_Valve_Stenosis,24717336:0.01:Arteriosclerosis,19713205:0.85:Rheumatoid_Arthritis,21981268:0.85:Rheumatoid_Arthritis,23143596:0.85:Rheumatoid_Arthritis,23593036:0.85:Rheumatoid_Arthritis,24390342:0.85:Rheumatoid_Arthritis,24390342:0.85:Rheumatoid_Arthritis,24532676:0.85:Rheumatoid_Arthritis,24978393:0.85:Rheumatoid_Arthritis,30423114:0.85:Rheumatoid_Arthritis,30899276:0.85:Rhe…	HYPER-IgE_RECURRENT_INFECTION_SYNDROME_5__AUTOSOMAL_RECESSIVE+MIM_morbid+ENSG00000160712,INTERLEUKIN_6__SERUM_LEVEL_OF__QUANTITATIVE_TRAIT_LOCUS+MIM_morbid+ENSG00000160712,SOLUBLE_INTERLEUKIN-6_RECEPTOR__SERUM_LEVEL_OF__QUANTITATIVE_TRAIT_LOCUS+MIM_morbid+ENSG00000160712,ClinVar:_phenotype_not_specified+ClinVar+rs2228145,INTERLEUKIN_6__SERUM_LEVEL_OF__QUANTITATIVE_TRAIT_LOCUS+ClinVar+rs2228145,SO…
rs2228145	1:154454494-154454494	1:154454494-154454495	downstream_gene_variant	MODIFIER	IL6R	ENSG00000160712	Transcript	ENST00000476006.5	protein_coding	-	-	-	-	-	-	-	-	-	rs2228145,CM034737,COSV59816312	4515	1	cds_start_NF,cds_end_NF	HGNC	HGNC:6019	-	-	3	-	-	-	0.2931	benign,association	0,0,1	1,1,1	18439548,19567438,21931794,21937998,22291609,22492993,24763700,27589735,28659664,20357209,19773451,20811626,22553514,26582562,25098560,21846873,22595970,20031590,21333900,18852197,22927710,23024462,26843965,26846412,19249341,22359581,22265947,23696881,17357077,21523452,22674296,18781131,19356949,32064097,20031577,25781951,26955245,15306846,17671508,17898129,17984249,18852330,18853133,19124510,192…	-	-	-	-	-	24717336:0.01:Aortic_Valve_Stenosis,24717336:0.01:Arteriosclerosis,19713205:0.85:Rheumatoid_Arthritis,21981268:0.85:Rheumatoid_Arthritis,23143596:0.85:Rheumatoid_Arthritis,23593036:0.85:Rheumatoid_Arthritis,24390342:0.85:Rheumatoid_Arthritis,24390342:0.85:Rheumatoid_Arthritis,24532676:0.85:Rheumatoid_Arthritis,24978393:0.85:Rheumatoid_Arthritis,30423114:0.85:Rheumatoid_Arthritis,30899276:0.85:Rhe…	HYPER-IgE_RECURRENT_INFECTION_SYNDROME_5__AUTOSOMAL_RECESSIVE+MIM_morbid+ENSG00000160712,INTERLEUKIN_6__SERUM_LEVEL_OF__QUANTITATIVE_TRAIT_LOCUS+MIM_morbid+ENSG00000160712,SOLUBLE_INTERLEUKIN-6_RECEPTOR__SERUM_LEVEL_OF__QUANTITATIVE_TRAIT_LOCUS+MIM_morbid+ENSG00000160712,ClinVar:_phenotype_not_specified+ClinVar+rs2228145,INTERLEUKIN_6__SERUM_LEVEL_OF__QUANTITATIVE_TRAIT_LOCUS+ClinVar+rs2228145,SO…
rs2228145	1:154454494-154454494	1:154454494-154454495	downstream_gene_variant	MODIFIER	IL6R	ENSG00000160712	Transcript	ENST00000476006.5	protein_coding	-	-	-	-	-	-	-	-	-	rs2228145,CM034737,COSV59816312	4515	1	cds_start_NF,cds_end_NF	HGNC	HGNC:6019	-	-	3	-	-	-	-	-	0,0,1	1,1,1	18439548,19567438,21931794,21937998,22291609,22492993,24763700,27589735,28659664,20357209,19773451,20811626,22553514,26582562,25098560,21846873,22595970,20031590,21333900,18852197,22927710,23024462,26843965,26846412,19249341,22359581,22265947,23696881,17357077,21523452,22674296,18781131,19356949,32064097,20031577,25781951,26955245,15306846,17671508,17898129,17984249,18852330,18853133,19124510,192…	-	-	-	-	-	24717336:0.01:Aortic_Valve_Stenosis,24717336:0.01:Arteriosclerosis,19713205:0.85:Rheumatoid_Arthritis,21981268:0.85:Rheumatoid_Arthritis,23143596:0.85:Rheumatoid_Arthritis,23593036:0.85:Rheumatoid_Arthritis,24390342:0.85:Rheumatoid_Arthritis,24390342:0.85:Rheumatoid_Arthritis,24532676:0.85:Rheumatoid_Arthritis,24978393:0.85:Rheumatoid_Arthritis,30423114:0.85:Rheumatoid_Arthritis,30899276:0.85:Rhe…	HYPER-IgE_RECURRENT_INFECTION_SYNDROME_5__AUTOSOMAL_RECESSIVE+MIM_morbid+ENSG00000160712,INTERLEUKIN_6__SERUM_LEVEL_OF__QUANTITATIVE_TRAIT_LOCUS+MIM_morbid+ENSG00000160712,SOLUBLE_INTERLEUKIN-6_RECEPTOR__SERUM_LEVEL_OF__QUANTITATIVE_TRAIT_LOCUS+MIM_morbid+ENSG00000160712,ClinVar:_phenotype_not_specified+ClinVar+rs2228145,INTERLEUKIN_6__SERUM_LEVEL_OF__QUANTITATIVE_TRAIT_LOCUS+ClinVar+rs2228145,SO…
rs2228145	1:154454494-154454494	1:154454494-154454495	non_coding_transcript_exon_variant	MODIFIER	IL6R	ENSG00000160712	Transcript	ENST00000502679.1	retained_intron	44958	-	-	-	386	-	-	-	-	rs2228145,CM034737,COSV59816312	-	1	-	HGNC	HGNC:6019	-	-	2	-	-	-	0.2931	benign,association	0,0,1	1,1,1	18439548,19567438,21931794,21937998,22291609,22492993,24763700,27589735,28659664,20357209,19773451,20811626,22553514,26582562,25098560,21846873,22595970,20031590,21333900,18852197,22927710,23024462,26843965,26846412,19249341,22359581,22265947,23696881,17357077,21523452,22674296,18781131,19356949,32064097,20031577,25781951,26955245,15306846,17671508,17898129,17984249,18852330,18853133,19124510,192…	-	-	-	-	-	24717336:0.01:Aortic_Valve_Stenosis,24717336:0.01:Arteriosclerosis,19713205:0.85:Rheumatoid_Arthritis,21981268:0.85:Rheumatoid_Arthritis,23143596:0.85:Rheumatoid_Arthritis,23593036:0.85:Rheumatoid_Arthritis,24390342:0.85:Rheumatoid_Arthritis,24390342:0.85:Rheumatoid_Arthritis,24532676:0.85:Rheumatoid_Arthritis,24978393:0.85:Rheumatoid_Arthritis,30423114:0.85:Rheumatoid_Arthritis,30899276:0.85:Rhe…	HYPER-IgE_RECURRENT_INFECTION_SYNDROME_5__AUTOSOMAL_RECESSIVE+MIM_morbid+ENSG00000160712,INTERLEUKIN_6__SERUM_LEVEL_OF__QUANTITATIVE_TRAIT_LOCUS+MIM_morbid+ENSG00000160712,SOLUBLE_INTERLEUKIN-6_RECEPTOR__SERUM_LEVEL_OF__QUANTITATIVE_TRAIT_LOCUS+MIM_morbid+ENSG00000160712,ClinVar:_phenotype_not_specified+ClinVar+rs2228145,INTERLEUKIN_6__SERUM_LEVEL_OF__QUANTITATIVE_TRAIT_LOCUS+ClinVar+rs2228145,SO…
rs2228145	1:154454494-154454494	1:154454494-154454495	non_coding_transcript_exon_variant	MODIFIER	IL6R	ENSG00000160712	Transcript	ENST00000502679.1	retained_intron	44958	-	-	-	386	-	-	-	-	rs2228145,CM034737,COSV59816312	-	1	-	HGNC	HGNC:6019	-	-	2	-	-	-	-	-	0,0,1	1,1,1	18439548,19567438,21931794,21937998,22291609,22492993,24763700,27589735,28659664,20357209,19773451,20811626,22553514,26582562,25098560,21846873,22595970,20031590,21333900,18852197,22927710,23024462,26843965,26846412,19249341,22359581,22265947,23696881,17357077,21523452,22674296,18781131,19356949,32064097,20031577,25781951,26955245,15306846,17671508,17898129,17984249,18852330,18853133,19124510,192…	-	-	-	-	-	24717336:0.01:Aortic_Valve_Stenosis,24717336:0.01:Arteriosclerosis,19713205:0.85:Rheumatoid_Arthritis,21981268:0.85:Rheumatoid_Arthritis,23143596:0.85:Rheumatoid_Arthritis,23593036:0.85:Rheumatoid_Arthritis,24390342:0.85:Rheumatoid_Arthritis,24390342:0.85:Rheumatoid_Arthritis,24532676:0.85:Rheumatoid_Arthritis,24978393:0.85:Rheumatoid_Arthritis,30423114:0.85:Rheumatoid_Arthritis,30899276:0.85:Rhe…	HYPER-IgE_RECURRENT_INFECTION_SYNDROME_5__AUTOSOMAL_RECESSIVE+MIM_morbid+ENSG00000160712,INTERLEUKIN_6__SERUM_LEVEL_OF__QUANTITATIVE_TRAIT_LOCUS+MIM_morbid+ENSG00000160712,SOLUBLE_INTERLEUKIN-6_RECEPTOR__SERUM_LEVEL_OF__QUANTITATIVE_TRAIT_LOCUS+MIM_morbid+ENSG00000160712,ClinVar:_phenotype_not_specified+ClinVar+rs2228145,INTERLEUKIN_6__SERUM_LEVEL_OF__QUANTITATIVE_TRAIT_LOCUS+ClinVar+rs2228145,SO…
rs2228145	1:154454494-154454494	1:154454494-154454495	non_coding_transcript_exon_variant	MODIFIER	IL6R	ENSG00000160712	Transcript	ENST00000507256.1	protein_coding_CDS_not_defined	45050	-	-	-	271	-	-	-	-	rs2228145,CM034737,COSV59816312	-	1	-	HGNC	HGNC:6019	-	-	4	-	-	-	0.2931	benign,association	0,0,1	1,1,1	18439548,19567438,21931794,21937998,22291609,22492993,24763700,27589735,28659664,20357209,19773451,20811626,22553514,26582562,25098560,21846873,22595970,20031590,21333900,18852197,22927710,23024462,26843965,26846412,19249341,22359581,22265947,23696881,17357077,21523452,22674296,18781131,19356949,32064097,20031577,25781951,26955245,15306846,17671508,17898129,17984249,18852330,18853133,19124510,192…	-	-	-	-	-	24717336:0.01:Aortic_Valve_Stenosis,24717336:0.01:Arteriosclerosis,19713205:0.85:Rheumatoid_Arthritis,21981268:0.85:Rheumatoid_Arthritis,23143596:0.85:Rheumatoid_Arthritis,23593036:0.85:Rheumatoid_Arthritis,24390342:0.85:Rheumatoid_Arthritis,24390342:0.85:Rheumatoid_Arthritis,24532676:0.85:Rheumatoid_Arthritis,24978393:0.85:Rheumatoid_Arthritis,30423114:0.85:Rheumatoid_Arthritis,30899276:0.85:Rhe…	HYPER-IgE_RECURRENT_INFECTION_SYNDROME_5__AUTOSOMAL_RECESSIVE+MIM_morbid+ENSG00000160712,INTERLEUKIN_6__SERUM_LEVEL_OF__QUANTITATIVE_TRAIT_LOCUS+MIM_morbid+ENSG00000160712,SOLUBLE_INTERLEUKIN-6_RECEPTOR__SERUM_LEVEL_OF__QUANTITATIVE_TRAIT_LOCUS+MIM_morbid+ENSG00000160712,ClinVar:_phenotype_not_specified+ClinVar+rs2228145,INTERLEUKIN_6__SERUM_LEVEL_OF__QUANTITATIVE_TRAIT_LOCUS+ClinVar+rs2228145,SO…
rs2228145	1:154454494-154454494	1:154454494-154454495	non_coding_transcript_exon_variant	MODIFIER	IL6R	ENSG00000160712	Transcript	ENST00000507256.1	protein_coding_CDS_not_defined	45050	-	-	-	271	-	-	-	-	rs2228145,CM034737,COSV59816312	-	1	-	HGNC	HGNC:6019	-	-	4	-	-	-	-	-	0,0,1	1,1,1	18439548,19567438,21931794,21937998,22291609,22492993,24763700,27589735,28659664,20357209,19773451,20811626,22553514,26582562,25098560,21846873,22595970,20031590,21333900,18852197,22927710,23024462,26843965,26846412,19249341,22359581,22265947,23696881,17357077,21523452,22674296,18781131,19356949,32064097,20031577,25781951,26955245,15306846,17671508,17898129,17984249,18852330,18853133,19124510,192…	-	-	-	-	-	24717336:0.01:Aortic_Valve_Stenosis,24717336:0.01:Arteriosclerosis,19713205:0.85:Rheumatoid_Arthritis,21981268:0.85:Rheumatoid_Arthritis,23143596:0.85:Rheumatoid_Arthritis,23593036:0.85:Rheumatoid_Arthritis,24390342:0.85:Rheumatoid_Arthritis,24390342:0.85:Rheumatoid_Arthritis,24532676:0.85:Rheumatoid_Arthritis,24978393:0.85:Rheumatoid_Arthritis,30423114:0.85:Rheumatoid_Arthritis,30899276:0.85:Rhe…	HYPER-IgE_RECURRENT_INFECTION_SYNDROME_5__AUTOSOMAL_RECESSIVE+MIM_morbid+ENSG00000160712,INTERLEUKIN_6__SERUM_LEVEL_OF__QUANTITATIVE_TRAIT_LOCUS+MIM_morbid+ENSG00000160712,SOLUBLE_INTERLEUKIN-6_RECEPTOR__SERUM_LEVEL_OF__QUANTITATIVE_TRAIT_LOCUS+MIM_morbid+ENSG00000160712,ClinVar:_phenotype_not_specified+ClinVar+rs2228145,INTERLEUKIN_6__SERUM_LEVEL_OF__QUANTITATIVE_TRAIT_LOCUS+ClinVar+rs2228145,SO…
rs2228145	1:154454494-154454494	1:154454494-154454495	missense_variant	MODERATE	IL6R	ENSG00000160712	Transcript	ENST00000515190.1	protein_coding	45083	-	-	-	481	482	161	D/A	gAt/gCt	rs2228145,CM034737,COSV59816312	-	1	cds_start_NF,cds_end_NF	HGNC	HGNC:6019	-	-	2	-	tolerated(0.13)	benign(0.05)	0.2931	benign,association	0,0,1	1,1,1	18439548,19567438,21931794,21937998,22291609,22492993,24763700,27589735,28659664,20357209,19773451,20811626,22553514,26582562,25098560,21846873,22595970,20031590,21333900,18852197,22927710,23024462,26843965,26846412,19249341,22359581,22265947,23696881,17357077,21523452,22674296,18781131,19356949,32064097,20031577,25781951,26955245,15306846,17671508,17898129,17984249,18852330,18853133,19124510,192…	-	-	-	-	-	24717336:0.01:Aortic_Valve_Stenosis,24717336:0.01:Arteriosclerosis,19713205:0.85:Rheumatoid_Arthritis,21981268:0.85:Rheumatoid_Arthritis,23143596:0.85:Rheumatoid_Arthritis,23593036:0.85:Rheumatoid_Arthritis,24390342:0.85:Rheumatoid_Arthritis,24390342:0.85:Rheumatoid_Arthritis,24532676:0.85:Rheumatoid_Arthritis,24978393:0.85:Rheumatoid_Arthritis,30423114:0.85:Rheumatoid_Arthritis,30899276:0.85:Rhe…	HYPER-IgE_RECURRENT_INFECTION_SYNDROME_5__AUTOSOMAL_RECESSIVE+MIM_morbid+ENSG00000160712,INTERLEUKIN_6__SERUM_LEVEL_OF__QUANTITATIVE_TRAIT_LOCUS+MIM_morbid+ENSG00000160712,SOLUBLE_INTERLEUKIN-6_RECEPTOR__SERUM_LEVEL_OF__QUANTITATIVE_TRAIT_LOCUS+MIM_morbid+ENSG00000160712,ClinVar:_phenotype_not_specified+ClinVar+rs2228145,INTERLEUKIN_6__SERUM_LEVEL_OF__QUANTITATIVE_TRAIT_LOCUS+ClinVar+rs2228145,SO…
rs2228145	1:154454494-154454494	1:154454494-154454495	missense_variant	MODERATE	IL6R	ENSG00000160712	Transcript	ENST00000515190.1	protein_coding	45083	-	-	-	481	482	161	D/V	gAt/gTt	rs2228145,CM034737,COSV59816312	-	1	cds_start_NF,cds_end_NF	HGNC	HGNC:6019	-	-	2	-	tolerated(0.05)	benign(0.073)	-	-	0,0,1	1,1,1	18439548,19567438,21931794,21937998,22291609,22492993,24763700,27589735,28659664,20357209,19773451,20811626,22553514,26582562,25098560,21846873,22595970,20031590,21333900,18852197,22927710,23024462,26843965,26846412,19249341,22359581,22265947,23696881,17357077,21523452,22674296,18781131,19356949,32064097,20031577,25781951,26955245,15306846,17671508,17898129,17984249,18852330,18853133,19124510,192…	-	-	-	-	-	24717336:0.01:Aortic_Valve_Stenosis,24717336:0.01:Arteriosclerosis,19713205:0.85:Rheumatoid_Arthritis,21981268:0.85:Rheumatoid_Arthritis,23143596:0.85:Rheumatoid_Arthritis,23593036:0.85:Rheumatoid_Arthritis,24390342:0.85:Rheumatoid_Arthritis,24390342:0.85:Rheumatoid_Arthritis,24532676:0.85:Rheumatoid_Arthritis,24978393:0.85:Rheumatoid_Arthritis,30423114:0.85:Rheumatoid_Arthritis,30899276:0.85:Rhe…	HYPER-IgE_RECURRENT_INFECTION_SYNDROME_5__AUTOSOMAL_RECESSIVE+MIM_morbid+ENSG00000160712,INTERLEUKIN_6__SERUM_LEVEL_OF__QUANTITATIVE_TRAIT_LOCUS+MIM_morbid+ENSG00000160712,SOLUBLE_INTERLEUKIN-6_RECEPTOR__SERUM_LEVEL_OF__QUANTITATIVE_TRAIT_LOCUS+MIM_morbid+ENSG00000160712,ClinVar:_phenotype_not_specified+ClinVar+rs2228145,INTERLEUKIN_6__SERUM_LEVEL_OF__QUANTITATIVE_TRAIT_LOCUS+ClinVar+rs2228145,SO…
rs4504922	1:172365678-172365678	1:172365678-172365679	intron_variant	MODIFIER	DNM3	ENSG00000197959	Transcript	ENST00000355305.9	protein_coding	-	17/20	-	-	-	-	-	-	-	rs4504922	-	1	-	HGNC	HGNC:29125	-	-	5	A1	-	-	-	-	-	-	32477452	-	-	-	-	-	-	-
rs4504922	1:172365678-172365678	1:172365678-172365679	intron_variant	MODIFIER	DNM3	ENSG00000197959	Transcript	ENST00000355305.9	protein_coding	-	17/20	-	-	-	-	-	-	-	rs4504922	-	1	-	HGNC	HGNC:29125	-	-	5	A1	-	-	0.7023	-	-	-	32477452	-	-	-	-	-	-	-
rs4504922	1:172365678-172365678	1:172365678-172365679	intron_variant	MODIFIER	DNM3	ENSG00000197959	Transcript	ENST00000355305.9	protein_coding	-	17/20	-	-	-	-	-	-	-	rs4504922	-	1	-	HGNC	HGNC:29125	-	-	5	A1	-	-	-	-	-	-	32477452	-	-	-	-	-	-	-
rs4504922	1:172365678-172365678	1:172365678-172365679	intron_variant	MODIFIER	DNM3	ENSG00000197959	Transcript	ENST00000367731.5	protein_coding	-	16/19	-	-	-	-	-	-	-	rs4504922	-	1	-	HGNC	HGNC:29125	-	-	1	P4	-	-	-	-	-	-	32477452	-	-	-	-	-	-	-
rs4504922	1:172365678-172365678	1:172365678-172365679	intron_variant	MODIFIER	DNM3	ENSG00000197959	Transcript	ENST00000367731.5	protein_coding	-	16/19	-	-	-	-	-	-	-	rs4504922	-	1	-	HGNC	HGNC:29125	-	-	1	P4	-	-	0.7023	-	-	-	32477452	-	-	-	-	-	-	-
rs4504922	1:172365678-172365678	1:172365678-172365679	intron_variant	MODIFIER	DNM3	ENSG00000197959	Transcript	ENST00000367731.5	protein_coding	-	16/19	-	-	-	-	-	-	-	rs4504922	-	1	-	HGNC	HGNC:29125	-	-	1	P4	-	-	-	-	-	-	32477452	-	-	-	-	-	-	-
rs4504922	1:172365678-172365678	1:172365678-172365679	upstream_gene_variant	MODIFIER	RNU6-157P	ENSG00000206684	Transcript	ENST00000383957.1	snRNA	-	-	-	-	-	-	-	-	-	rs4504922	862	1	-	HGNC	HGNC:47120	-	-	-	-	-	-	-	-	-	-	32477452	-	-	-	-	-	-	-
rs4504922	1:172365678-172365678	1:172365678-172365679	upstream_gene_variant	MODIFIER	RNU6-157P	ENSG00000206684	Transcript	ENST00000383957.1	snRNA	-	-	-	-	-	-	-	-	-	rs4504922	862	1	-	HGNC	HGNC:47120	-	-	-	-	-	-	0.7023	-	-	-	32477452	-	-	-	-	-	-	-
rs4504922	1:172365678-172365678	1:172365678-172365679	upstream_gene_variant	MODIFIER	RNU6-157P	ENSG00000206684	Transcript	ENST00000383957.1	snRNA	-	-	-	-	-	-	-	-	-	rs4504922	862	1	-	HGNC	HGNC:47120	-	-	-	-	-	-	-	-	-	-	32477452	-	-	-	-	-	-	-
rs4504922	1:172365678-172365678	1:172365678-172365679	intron_variant	MODIFIER	DNM3	ENSG00000197959	Transcript	ENST00000485254.3	protein_coding	-	17/20	-	-	-	-	-	-	-	rs4504922	-	1	-	HGNC	HGNC:29125	-	-	1	-	-	-	-	-	-	-	32477452	-	-	-	-	-	-	-
rs4504922	1:172365678-172365678	1:172365678-172365679	intron_variant	MODIFIER	DNM3	ENSG00000197959	Transcript	ENST00000485254.3	protein_coding	-	17/20	-	-	-	-	-	-	-	rs4504922	-	1	-	HGNC	HGNC:29125	-	-	1	-	-	-	0.7023	-	-	-	32477452	-	-	-	-	-	-	-
rs4504922	1:172365678-172365678	1:172365678-172365679	intron_variant	MODIFIER	DNM3	ENSG00000197959	Transcript	ENST00000485254.3	protein_coding	-	17/20	-	-	-	-	-	-	-	rs4504922	-	1	-	HGNC	HGNC:29125	-	-	1	-	-	-	-	-	-	-	32477452	-	-	-	-	-	-	-
rs4504922	1:172365678-172365678	1:172365678-172365679	downstream_gene_variant	MODIFIER	PIGC	ENSG00000135845	Transcript	ENST00000489002.5	protein_coding_CDS_not_defined	-	-	-	-	-	-	-	-	-	rs4504922	4511	-1	-	HGNC	HGNC:8960	-	-	5	-	-	-	-	-	-	-	32477452	-	-	-	-	-	-	-
rs4504922	1:172365678-172365678	1:172365678-172365679	downstream_gene_variant	MODIFIER	PIGC	ENSG00000135845	Transcript	ENST00000489002.5	protein_coding_CDS_not_defined	-	-	-	-	-	-	-	-	-	rs4504922	4511	-1	-	HGNC	HGNC:8960	-	-	5	-	-	-	0.7023	-	-	-	32477452	-	-	-	-	-	-	-
rs4504922	1:172365678-172365678	1:172365678-172365679	downstream_gene_variant	MODIFIER	PIGC	ENSG00000135845	Transcript	ENST00000489002.5	protein_coding_CDS_not_defined	-	-	-	-	-	-	-	-	-	rs4504922	4511	-1	-	HGNC	HGNC:8960	-	-	5	-	-	-	-	-	-	-	32477452	-	-	-	-	-	-	-
rs4504922	1:172365678-172365678	1:172365678-172365679	intron_variant	MODIFIER	DNM3	ENSG00000197959	Transcript	ENST00000627582.3	protein_coding	-	17/20	-	-	-	-	-	-	-	rs4504922	-	1	-	HGNC	HGNC:29125	NM_015569.5	-	1	A1	-	-	-	-	-	-	32477452	-	-	-	-	-	-	-
rs4504922	1:172365678-172365678	1:172365678-172365679	intron_variant	MODIFIER	DNM3	ENSG00000197959	Transcript	ENST00000627582.3	protein_coding	-	17/20	-	-	-	-	-	-	-	rs4504922	-	1	-	HGNC	HGNC:29125	NM_015569.5	-	1	A1	-	-	0.7023	-	-	-	32477452	-	-	-	-	-	-	-
rs4504922	1:172365678-172365678	1:172365678-172365679	intron_variant	MODIFIER	DNM3	ENSG00000197959	Transcript	ENST00000627582.3	protein_coding	-	17/20	-	-	-	-	-	-	-	rs4504922	-	1	-	HGNC	HGNC:29125	NM_015569.5	-	1	A1	-	-	-	-	-	-	32477452	-	-	-	-	-	-	-
rs7539972	1:172373059-172373059	1:172373059-172373060	intron_variant	MODIFIER	DNM3	ENSG00000197959	Transcript	ENST00000355305.9	protein_coding	-	17/20	-	-	-	-	-	-	-	rs7539972	-	1	-	HGNC	HGNC:29125	-	-	5	A1	-	-	0.6995	-	-	-	32477452	-	-	-	-	-	-	GLYCOSYLPHOSPHATIDYLINOSITOL_BIOSYNTHESIS_DEFECT_16+MIM_morbid+ENSG00000135845,Autosomal_recessive_non-syndromic_intellectual_disability+Orphanet+ENSG00000135845
rs7539972	1:172373059-172373059	1:172373059-172373060	intron_variant	MODIFIER	DNM3	ENSG00000197959	Transcript	ENST00000367731.5	protein_coding	-	16/19	-	-	-	-	-	-	-	rs7539972	-	1	-	HGNC	HGNC:29125	-	-	1	P4	-	-	0.6995	-	-	-	32477452	-	-	-	-	-	-	GLYCOSYLPHOSPHATIDYLINOSITOL_BIOSYNTHESIS_DEFECT_16+MIM_morbid+ENSG00000135845,Autosomal_recessive_non-syndromic_intellectual_disability+Orphanet+ENSG00000135845
rs7539972	1:172373059-172373059	1:172373059-172373060	downstream_gene_variant	MODIFIER	PIGC	ENSG00000135845	Transcript	ENST00000465374.1	protein_coding_CDS_not_defined	-	-	-	-	-	-	-	-	-	rs7539972	3072	-1	-	HGNC	HGNC:8960	-	-	3	-	-	-	0.6995	-	-	-	32477452	-	-	-	-	-	-	GLYCOSYLPHOSPHATIDYLINOSITOL_BIOSYNTHESIS_DEFECT_16+MIM_morbid+ENSG00000135845,Autosomal_recessive_non-syndromic_intellectual_disability+Orphanet+ENSG00000135845
rs7539972	1:172373059-172373059	1:172373059-172373060	intron_variant	MODIFIER	DNM3	ENSG00000197959	Transcript	ENST00000485254.3	protein_coding	-	17/20	-	-	-	-	-	-	-	rs7539972	-	1	-	HGNC	HGNC:29125	-	-	1	-	-	-	0.6995	-	-	-	32477452	-	-	-	-	-	-	GLYCOSYLPHOSPHATIDYLINOSITOL_BIOSYNTHESIS_DEFECT_16+MIM_morbid+ENSG00000135845,Autosomal_recessive_non-syndromic_intellectual_disability+Orphanet+ENSG00000135845
rs7539972	1:172373059-172373059	1:172373059-172373060	intron_variant,non_coding_transcript_variant	MODIFIER	PIGC	ENSG00000135845	Transcript	ENST00000489002.5	protein_coding_CDS_not_defined	-	45020	-	-	-	-	-	-	-	rs7539972	-	-1	-	HGNC	HGNC:8960	-	-	5	-	-	-	0.6995	-	-	-	32477452	-	-	-	-	-	-	GLYCOSYLPHOSPHATIDYLINOSITOL_BIOSYNTHESIS_DEFECT_16+MIM_morbid+ENSG00000135845,Autosomal_recessive_non-syndromic_intellectual_disability+Orphanet+ENSG00000135845
rs7539972	1:172373059-172373059	1:172373059-172373060	intron_variant	MODIFIER	DNM3	ENSG00000197959	Transcript	ENST00000627582.3	protein_coding	-	17/20	-	-	-	-	-	-	-	rs7539972	-	1	-	HGNC	HGNC:29125	NM_015569.5	-	1	A1	-	-	0.6995	-	-	-	32477452	-	-	-	-	-	-	GLYCOSYLPHOSPHATIDYLINOSITOL_BIOSYNTHESIS_DEFECT_16+MIM_morbid+ENSG00000135845,Autosomal_recessive_non-syndromic_intellectual_disability+Orphanet+ENSG00000135845
rs800292	1:196673103-196673103	1:196673103-196673104	missense_variant	MODERATE	CFH	ENSG00000000971	Transcript	ENST00000359637.3	protein_coding	45171	-	-	-	548	184	62	V/I	Gta/Ata	rs800292,CM062505,COSV62776782	-	1	-	HGNC	HGNC:4883	-	-	1	-	tolerated(1)	-	0.4681	benign	0,0,1	1,1,1	18162041,25537509,19961953,18541031,29700787,27730450,19861685,20203157,26559391,31118930,16080115,17314151,30696427,18043728,19796758,22035603,22059990,26152901,27239600,24453474,21637784,23873044,25132797,29312345,17167412,19026761,19958499,20181037,20961462,22618592,25276841,25883802,22936692,23577725,19825847,20157618,23620142,24069533,18787502,24692129,18421087,20161815,23289807,17591627,201…	-	-	-	-	-	26243271:0.01:Alzheimer's_Disease,22059990:0.01:Rheumatoid_Arthritis,24675670:0.01:Diabetes,24675670:0.01:Diabetes_Mellitus,23864767:0.01:Diabetic_Retinopathy,28178155:0.01:Disseminated_Intravascular_Coagulation,30219152:0.01:IGA_Glomerulonephritis,22388616:0.01:Glomerulonephritis_Membranoproliferative,18223247:0.10:Glycogen_storage_disease_type_II,23260260:0.10:Glycogen_storage_disease_type_II,2…	BASAL_LAMINAR_DRUSEN+MIM_morbid+ENSG00000000971,COMPLEMENT_FACTOR_H_DEFICIENCY+MIM_morbid+ENSG00000000971,HEMOLYTIC_UREMIC_SYNDROME__ATYPICAL__SUSCEPTIBILITY_TO__1+MIM_morbid+ENSG00000000971,MACULAR_DEGENERATION__AGE-RELATED__4+MIM_morbid+ENSG00000000971,Atypical_hemolytic_uremic_syndrome_with_complement_gene_abnormality+Orphanet+ENSG00000000971,De_novo_thrombotic_microangiopathy_after_kidney_tra…
rs800292	1:196673103-196673103	1:196673103-196673104	missense_variant	MODERATE	CFH	ENSG00000000971	Transcript	ENST00000367429.9	protein_coding	44593	-	-	-	259	184	62	V/I	Gta/Ata	rs800292,CM062505,COSV62776782	-	1	-	HGNC	HGNC:4883	NM_000186.4	-	1	P2	tolerated(1)	benign(0)	0.4681	benign	0,0,1	1,1,1	18162041,25537509,19961953,18541031,29700787,27730450,19861685,20203157,26559391,31118930,16080115,17314151,30696427,18043728,19796758,22035603,22059990,26152901,27239600,24453474,21637784,23873044,25132797,29312345,17167412,19026761,19958499,20181037,20961462,22618592,25276841,25883802,22936692,23577725,19825847,20157618,23620142,24069533,18787502,24692129,18421087,20161815,23289807,17591627,201…	-	-	-	-	-	26243271:0.01:Alzheimer's_Disease,22059990:0.01:Rheumatoid_Arthritis,24675670:0.01:Diabetes,24675670:0.01:Diabetes_Mellitus,23864767:0.01:Diabetic_Retinopathy,28178155:0.01:Disseminated_Intravascular_Coagulation,30219152:0.01:IGA_Glomerulonephritis,22388616:0.01:Glomerulonephritis_Membranoproliferative,18223247:0.10:Glycogen_storage_disease_type_II,23260260:0.10:Glycogen_storage_disease_type_II,2…	BASAL_LAMINAR_DRUSEN+MIM_morbid+ENSG00000000971,COMPLEMENT_FACTOR_H_DEFICIENCY+MIM_morbid+ENSG00000000971,HEMOLYTIC_UREMIC_SYNDROME__ATYPICAL__SUSCEPTIBILITY_TO__1+MIM_morbid+ENSG00000000971,MACULAR_DEGENERATION__AGE-RELATED__4+MIM_morbid+ENSG00000000971,Atypical_hemolytic_uremic_syndrome_with_complement_gene_abnormality+Orphanet+ENSG00000000971,De_novo_thrombotic_microangiopathy_after_kidney_tra…
rs800292	1:196673103-196673103	1:196673103-196673104	upstream_gene_variant	MODIFIER	CFH	ENSG00000000971	Transcript	ENST00000466229.5	retained_intron	-	-	-	-	-	-	-	-	-	rs800292,CM062505,COSV62776782	3885	1	-	HGNC	HGNC:4883	-	-	1	-	-	-	0.4681	benign	0,0,1	1,1,1	18162041,25537509,19961953,18541031,29700787,27730450,19861685,20203157,26559391,31118930,16080115,17314151,30696427,18043728,19796758,22035603,22059990,26152901,27239600,24453474,21637784,23873044,25132797,29312345,17167412,19026761,19958499,20181037,20961462,22618592,25276841,25883802,22936692,23577725,19825847,20157618,23620142,24069533,18787502,24692129,18421087,20161815,23289807,17591627,201…	-	-	-	-	-	26243271:0.01:Alzheimer's_Disease,22059990:0.01:Rheumatoid_Arthritis,24675670:0.01:Diabetes,24675670:0.01:Diabetes_Mellitus,23864767:0.01:Diabetic_Retinopathy,28178155:0.01:Disseminated_Intravascular_Coagulation,30219152:0.01:IGA_Glomerulonephritis,22388616:0.01:Glomerulonephritis_Membranoproliferative,18223247:0.10:Glycogen_storage_disease_type_II,23260260:0.10:Glycogen_storage_disease_type_II,2…	BASAL_LAMINAR_DRUSEN+MIM_morbid+ENSG00000000971,COMPLEMENT_FACTOR_H_DEFICIENCY+MIM_morbid+ENSG00000000971,HEMOLYTIC_UREMIC_SYNDROME__ATYPICAL__SUSCEPTIBILITY_TO__1+MIM_morbid+ENSG00000000971,MACULAR_DEGENERATION__AGE-RELATED__4+MIM_morbid+ENSG00000000971,Atypical_hemolytic_uremic_syndrome_with_complement_gene_abnormality+Orphanet+ENSG00000000971,De_novo_thrombotic_microangiopathy_after_kidney_tra…
rs800292	1:196673103-196673103	1:196673103-196673104	non_coding_transcript_exon_variant	MODIFIER	CFH	ENSG00000000971	Transcript	ENST00000470918.2	retained_intron	44593	-	-	-	450	-	-	-	-	rs800292,CM062505,COSV62776782	-	1	-	HGNC	HGNC:4883	-	-	2	-	-	-	0.4681	benign	0,0,1	1,1,1	18162041,25537509,19961953,18541031,29700787,27730450,19861685,20203157,26559391,31118930,16080115,17314151,30696427,18043728,19796758,22035603,22059990,26152901,27239600,24453474,21637784,23873044,25132797,29312345,17167412,19026761,19958499,20181037,20961462,22618592,25276841,25883802,22936692,23577725,19825847,20157618,23620142,24069533,18787502,24692129,18421087,20161815,23289807,17591627,201…	-	-	-	-	-	26243271:0.01:Alzheimer's_Disease,22059990:0.01:Rheumatoid_Arthritis,24675670:0.01:Diabetes,24675670:0.01:Diabetes_Mellitus,23864767:0.01:Diabetic_Retinopathy,28178155:0.01:Disseminated_Intravascular_Coagulation,30219152:0.01:IGA_Glomerulonephritis,22388616:0.01:Glomerulonephritis_Membranoproliferative,18223247:0.10:Glycogen_storage_disease_type_II,23260260:0.10:Glycogen_storage_disease_type_II,2…	BASAL_LAMINAR_DRUSEN+MIM_morbid+ENSG00000000971,COMPLEMENT_FACTOR_H_DEFICIENCY+MIM_morbid+ENSG00000000971,HEMOLYTIC_UREMIC_SYNDROME__ATYPICAL__SUSCEPTIBILITY_TO__1+MIM_morbid+ENSG00000000971,MACULAR_DEGENERATION__AGE-RELATED__4+MIM_morbid+ENSG00000000971,Atypical_hemolytic_uremic_syndrome_with_complement_gene_abnormality+Orphanet+ENSG00000000971,De_novo_thrombotic_microangiopathy_after_kidney_tra…
rs800292	1:196673103-196673103	1:196673103-196673104	non_coding_transcript_exon_variant	MODIFIER	CFH	ENSG00000000971	Transcript	ENST00000496761.2	retained_intron	44959	-	-	-	247	-	-	-	-	rs800292,CM062505,COSV62776782	-	1	-	HGNC	HGNC:4883	-	-	2	-	-	-	0.4681	benign	0,0,1	1,1,1	18162041,25537509,19961953,18541031,29700787,27730450,19861685,20203157,26559391,31118930,16080115,17314151,30696427,18043728,19796758,22035603,22059990,26152901,27239600,24453474,21637784,23873044,25132797,29312345,17167412,19026761,19958499,20181037,20961462,22618592,25276841,25883802,22936692,23577725,19825847,20157618,23620142,24069533,18787502,24692129,18421087,20161815,23289807,17591627,201…	-	-	-	-	-	26243271:0.01:Alzheimer's_Disease,22059990:0.01:Rheumatoid_Arthritis,24675670:0.01:Diabetes,24675670:0.01:Diabetes_Mellitus,23864767:0.01:Diabetic_Retinopathy,28178155:0.01:Disseminated_Intravascular_Coagulation,30219152:0.01:IGA_Glomerulonephritis,22388616:0.01:Glomerulonephritis_Membranoproliferative,18223247:0.10:Glycogen_storage_disease_type_II,23260260:0.10:Glycogen_storage_disease_type_II,2…	BASAL_LAMINAR_DRUSEN+MIM_morbid+ENSG00000000971,COMPLEMENT_FACTOR_H_DEFICIENCY+MIM_morbid+ENSG00000000971,HEMOLYTIC_UREMIC_SYNDROME__ATYPICAL__SUSCEPTIBILITY_TO__1+MIM_morbid+ENSG00000000971,MACULAR_DEGENERATION__AGE-RELATED__4+MIM_morbid+ENSG00000000971,Atypical_hemolytic_uremic_syndrome_with_complement_gene_abnormality+Orphanet+ENSG00000000971,De_novo_thrombotic_microangiopathy_after_kidney_tra…
rs800292	1:196673103-196673103	1:196673103-196673104	missense_variant	MODERATE	CFH	ENSG00000000971	Transcript	ENST00000630130.2	protein_coding	45201	-	-	-	257	184	62	V/I	Gta/Ata	rs800292,CM062505,COSV62776782	-	1	-	HGNC	HGNC:4883	-	-	1	-	tolerated(1)	-	0.4681	benign	0,0,1	1,1,1	18162041,25537509,19961953,18541031,29700787,27730450,19861685,20203157,26559391,31118930,16080115,17314151,30696427,18043728,19796758,22035603,22059990,26152901,27239600,24453474,21637784,23873044,25132797,29312345,17167412,19026761,19958499,20181037,20961462,22618592,25276841,25883802,22936692,23577725,19825847,20157618,23620142,24069533,18787502,24692129,18421087,20161815,23289807,17591627,201…	-	-	-	-	-	26243271:0.01:Alzheimer's_Disease,22059990:0.01:Rheumatoid_Arthritis,24675670:0.01:Diabetes,24675670:0.01:Diabetes_Mellitus,23864767:0.01:Diabetic_Retinopathy,28178155:0.01:Disseminated_Intravascular_Coagulation,30219152:0.01:IGA_Glomerulonephritis,22388616:0.01:Glomerulonephritis_Membranoproliferative,18223247:0.10:Glycogen_storage_disease_type_II,23260260:0.10:Glycogen_storage_disease_type_II,2…	BASAL_LAMINAR_DRUSEN+MIM_morbid+ENSG00000000971,COMPLEMENT_FACTOR_H_DEFICIENCY+MIM_morbid+ENSG00000000971,HEMOLYTIC_UREMIC_SYNDROME__ATYPICAL__SUSCEPTIBILITY_TO__1+MIM_morbid+ENSG00000000971,MACULAR_DEGENERATION__AGE-RELATED__4+MIM_morbid+ENSG00000000971,Atypical_hemolytic_uremic_syndrome_with_complement_gene_abnormality+Orphanet+ENSG00000000971,De_novo_thrombotic_microangiopathy_after_kidney_tra…
rs800292	1:196673103-196673103	1:196673103-196673104	missense_variant	MODERATE	CFH	ENSG00000000971	Transcript	ENST00000695968.1	protein_coding	45140	-	-	-	511	184	62	V/I	Gta/Ata	rs800292,CM062505,COSV62776782	-	1	-	HGNC	HGNC:4883	-	-	-	-	tolerated(1)	benign(0)	0.4681	benign	0,0,1	1,1,1	18162041,25537509,19961953,18541031,29700787,27730450,19861685,20203157,26559391,31118930,16080115,17314151,30696427,18043728,19796758,22035603,22059990,26152901,27239600,24453474,21637784,23873044,25132797,29312345,17167412,19026761,19958499,20181037,20961462,22618592,25276841,25883802,22936692,23577725,19825847,20157618,23620142,24069533,18787502,24692129,18421087,20161815,23289807,17591627,201…	-	-	-	-	-	26243271:0.01:Alzheimer's_Disease,22059990:0.01:Rheumatoid_Arthritis,24675670:0.01:Diabetes,24675670:0.01:Diabetes_Mellitus,23864767:0.01:Diabetic_Retinopathy,28178155:0.01:Disseminated_Intravascular_Coagulation,30219152:0.01:IGA_Glomerulonephritis,22388616:0.01:Glomerulonephritis_Membranoproliferative,18223247:0.10:Glycogen_storage_disease_type_II,23260260:0.10:Glycogen_storage_disease_type_II,2…	BASAL_LAMINAR_DRUSEN+MIM_morbid+ENSG00000000971,COMPLEMENT_FACTOR_H_DEFICIENCY+MIM_morbid+ENSG00000000971,HEMOLYTIC_UREMIC_SYNDROME__ATYPICAL__SUSCEPTIBILITY_TO__1+MIM_morbid+ENSG00000000971,MACULAR_DEGENERATION__AGE-RELATED__4+MIM_morbid+ENSG00000000971,Atypical_hemolytic_uremic_syndrome_with_complement_gene_abnormality+Orphanet+ENSG00000000971,De_novo_thrombotic_microangiopathy_after_kidney_tra…
rs800292	1:196673103-196673103	1:196673103-196673104	missense_variant	MODERATE	CFH	ENSG00000000971	Transcript	ENST00000695969.1	protein_coding	42767	-	-	-	450	184	62	V/I	Gta/Ata	rs800292,CM062505,COSV62776782	-	1	-	HGNC	HGNC:4883	-	-	-	-	tolerated(1)	benign(0)	0.4681	benign	0,0,1	1,1,1	18162041,25537509,19961953,18541031,29700787,27730450,19861685,20203157,26559391,31118930,16080115,17314151,30696427,18043728,19796758,22035603,22059990,26152901,27239600,24453474,21637784,23873044,25132797,29312345,17167412,19026761,19958499,20181037,20961462,22618592,25276841,25883802,22936692,23577725,19825847,20157618,23620142,24069533,18787502,24692129,18421087,20161815,23289807,17591627,201…	-	-	-	-	-	26243271:0.01:Alzheimer's_Disease,22059990:0.01:Rheumatoid_Arthritis,24675670:0.01:Diabetes,24675670:0.01:Diabetes_Mellitus,23864767:0.01:Diabetic_Retinopathy,28178155:0.01:Disseminated_Intravascular_Coagulation,30219152:0.01:IGA_Glomerulonephritis,22388616:0.01:Glomerulonephritis_Membranoproliferative,18223247:0.10:Glycogen_storage_disease_type_II,23260260:0.10:Glycogen_storage_disease_type_II,2…	BASAL_LAMINAR_DRUSEN+MIM_morbid+ENSG00000000971,COMPLEMENT_FACTOR_H_DEFICIENCY+MIM_morbid+ENSG00000000971,HEMOLYTIC_UREMIC_SYNDROME__ATYPICAL__SUSCEPTIBILITY_TO__1+MIM_morbid+ENSG00000000971,MACULAR_DEGENERATION__AGE-RELATED__4+MIM_morbid+ENSG00000000971,Atypical_hemolytic_uremic_syndrome_with_complement_gene_abnormality+Orphanet+ENSG00000000971,De_novo_thrombotic_microangiopathy_after_kidney_tra…
rs800292	1:196673103-196673103	1:196673103-196673104	missense_variant	MODERATE	CFH	ENSG00000000971	Transcript	ENST00000695970.1	protein_coding	44228	-	-	-	450	184	62	V/I	Gta/Ata	rs800292,CM062505,COSV62776782	-	1	-	HGNC	HGNC:4883	-	-	-	-	tolerated(1)	benign(0)	0.4681	benign	0,0,1	1,1,1	18162041,25537509,19961953,18541031,29700787,27730450,19861685,20203157,26559391,31118930,16080115,17314151,30696427,18043728,19796758,22035603,22059990,26152901,27239600,24453474,21637784,23873044,25132797,29312345,17167412,19026761,19958499,20181037,20961462,22618592,25276841,25883802,22936692,23577725,19825847,20157618,23620142,24069533,18787502,24692129,18421087,20161815,23289807,17591627,201…	-	-	-	-	-	26243271:0.01:Alzheimer's_Disease,22059990:0.01:Rheumatoid_Arthritis,24675670:0.01:Diabetes,24675670:0.01:Diabetes_Mellitus,23864767:0.01:Diabetic_Retinopathy,28178155:0.01:Disseminated_Intravascular_Coagulation,30219152:0.01:IGA_Glomerulonephritis,22388616:0.01:Glomerulonephritis_Membranoproliferative,18223247:0.10:Glycogen_storage_disease_type_II,23260260:0.10:Glycogen_storage_disease_type_II,2…	BASAL_LAMINAR_DRUSEN+MIM_morbid+ENSG00000000971,COMPLEMENT_FACTOR_H_DEFICIENCY+MIM_morbid+ENSG00000000971,HEMOLYTIC_UREMIC_SYNDROME__ATYPICAL__SUSCEPTIBILITY_TO__1+MIM_morbid+ENSG00000000971,MACULAR_DEGENERATION__AGE-RELATED__4+MIM_morbid+ENSG00000000971,Atypical_hemolytic_uremic_syndrome_with_complement_gene_abnormality+Orphanet+ENSG00000000971,De_novo_thrombotic_microangiopathy_after_kidney_tra…
rs800292	1:196673103-196673103	1:196673103-196673104	missense_variant	MODERATE	CFH	ENSG00000000971	Transcript	ENST00000695971.1	protein_coding	44593	-	-	-	450	184	62	V/I	Gta/Ata	rs800292,CM062505,COSV62776782	-	1	-	HGNC	HGNC:4883	-	-	-	-	tolerated(1)	benign(0)	0.4681	benign	0,0,1	1,1,1	18162041,25537509,19961953,18541031,29700787,27730450,19861685,20203157,26559391,31118930,16080115,17314151,30696427,18043728,19796758,22035603,22059990,26152901,27239600,24453474,21637784,23873044,25132797,29312345,17167412,19026761,19958499,20181037,20961462,22618592,25276841,25883802,22936692,23577725,19825847,20157618,23620142,24069533,18787502,24692129,18421087,20161815,23289807,17591627,201…	-	-	-	-	-	26243271:0.01:Alzheimer's_Disease,22059990:0.01:Rheumatoid_Arthritis,24675670:0.01:Diabetes,24675670:0.01:Diabetes_Mellitus,23864767:0.01:Diabetic_Retinopathy,28178155:0.01:Disseminated_Intravascular_Coagulation,30219152:0.01:IGA_Glomerulonephritis,22388616:0.01:Glomerulonephritis_Membranoproliferative,18223247:0.10:Glycogen_storage_disease_type_II,23260260:0.10:Glycogen_storage_disease_type_II,2…	BASAL_LAMINAR_DRUSEN+MIM_morbid+ENSG00000000971,COMPLEMENT_FACTOR_H_DEFICIENCY+MIM_morbid+ENSG00000000971,HEMOLYTIC_UREMIC_SYNDROME__ATYPICAL__SUSCEPTIBILITY_TO__1+MIM_morbid+ENSG00000000971,MACULAR_DEGENERATION__AGE-RELATED__4+MIM_morbid+ENSG00000000971,Atypical_hemolytic_uremic_syndrome_with_complement_gene_abnormality+Orphanet+ENSG00000000971,De_novo_thrombotic_microangiopathy_after_kidney_tra…
rs800292	1:196673103-196673103	1:196673103-196673104	missense_variant,NMD_transcript_variant	MODERATE	CFH	ENSG00000000971	Transcript	ENST00000695972.1	nonsense_mediated_decay	43497	-	-	-	450	184	62	V/I	Gta/Ata	rs800292,CM062505,COSV62776782	-	1	-	HGNC	HGNC:4883	-	-	-	-	tolerated(1)	benign(0)	0.4681	benign	0,0,1	1,1,1	18162041,25537509,19961953,18541031,29700787,27730450,19861685,20203157,26559391,31118930,16080115,17314151,30696427,18043728,19796758,22035603,22059990,26152901,27239600,24453474,21637784,23873044,25132797,29312345,17167412,19026761,19958499,20181037,20961462,22618592,25276841,25883802,22936692,23577725,19825847,20157618,23620142,24069533,18787502,24692129,18421087,20161815,23289807,17591627,201…	-	-	-	-	-	26243271:0.01:Alzheimer's_Disease,22059990:0.01:Rheumatoid_Arthritis,24675670:0.01:Diabetes,24675670:0.01:Diabetes_Mellitus,23864767:0.01:Diabetic_Retinopathy,28178155:0.01:Disseminated_Intravascular_Coagulation,30219152:0.01:IGA_Glomerulonephritis,22388616:0.01:Glomerulonephritis_Membranoproliferative,18223247:0.10:Glycogen_storage_disease_type_II,23260260:0.10:Glycogen_storage_disease_type_II,2…	BASAL_LAMINAR_DRUSEN+MIM_morbid+ENSG00000000971,COMPLEMENT_FACTOR_H_DEFICIENCY+MIM_morbid+ENSG00000000971,HEMOLYTIC_UREMIC_SYNDROME__ATYPICAL__SUSCEPTIBILITY_TO__1+MIM_morbid+ENSG00000000971,MACULAR_DEGENERATION__AGE-RELATED__4+MIM_morbid+ENSG00000000971,Atypical_hemolytic_uremic_syndrome_with_complement_gene_abnormality+Orphanet+ENSG00000000971,De_novo_thrombotic_microangiopathy_after_kidney_tra…
rs800292	1:196673103-196673103	1:196673103-196673104	missense_variant,NMD_transcript_variant	MODERATE	CFH	ENSG00000000971	Transcript	ENST00000695973.1	nonsense_mediated_decay	44958	-	-	-	424	184	62	V/I	Gta/Ata	rs800292,CM062505,COSV62776782	-	1	-	HGNC	HGNC:4883	-	-	-	-	tolerated(1)	benign(0)	0.4681	benign	0,0,1	1,1,1	18162041,25537509,19961953,18541031,29700787,27730450,19861685,20203157,26559391,31118930,16080115,17314151,30696427,18043728,19796758,22035603,22059990,26152901,27239600,24453474,21637784,23873044,25132797,29312345,17167412,19026761,19958499,20181037,20961462,22618592,25276841,25883802,22936692,23577725,19825847,20157618,23620142,24069533,18787502,24692129,18421087,20161815,23289807,17591627,201…	-	-	-	-	-	26243271:0.01:Alzheimer's_Disease,22059990:0.01:Rheumatoid_Arthritis,24675670:0.01:Diabetes,24675670:0.01:Diabetes_Mellitus,23864767:0.01:Diabetic_Retinopathy,28178155:0.01:Disseminated_Intravascular_Coagulation,30219152:0.01:IGA_Glomerulonephritis,22388616:0.01:Glomerulonephritis_Membranoproliferative,18223247:0.10:Glycogen_storage_disease_type_II,23260260:0.10:Glycogen_storage_disease_type_II,2…	BASAL_LAMINAR_DRUSEN+MIM_morbid+ENSG00000000971,COMPLEMENT_FACTOR_H_DEFICIENCY+MIM_morbid+ENSG00000000971,HEMOLYTIC_UREMIC_SYNDROME__ATYPICAL__SUSCEPTIBILITY_TO__1+MIM_morbid+ENSG00000000971,MACULAR_DEGENERATION__AGE-RELATED__4+MIM_morbid+ENSG00000000971,Atypical_hemolytic_uremic_syndrome_with_complement_gene_abnormality+Orphanet+ENSG00000000971,De_novo_thrombotic_microangiopathy_after_kidney_tra…
rs800292	1:196673103-196673103	1:196673103-196673104	missense_variant	MODERATE	CFH	ENSG00000000971	Transcript	ENST00000695974.1	protein_coding	44228	-	-	-	424	184	62	V/I	Gta/Ata	rs800292,CM062505,COSV62776782	-	1	-	HGNC	HGNC:4883	-	-	-	-	tolerated(1)	benign(0)	0.4681	benign	0,0,1	1,1,1	18162041,25537509,19961953,18541031,29700787,27730450,19861685,20203157,26559391,31118930,16080115,17314151,30696427,18043728,19796758,22035603,22059990,26152901,27239600,24453474,21637784,23873044,25132797,29312345,17167412,19026761,19958499,20181037,20961462,22618592,25276841,25883802,22936692,23577725,19825847,20157618,23620142,24069533,18787502,24692129,18421087,20161815,23289807,17591627,201…	-	-	-	-	-	26243271:0.01:Alzheimer's_Disease,22059990:0.01:Rheumatoid_Arthritis,24675670:0.01:Diabetes,24675670:0.01:Diabetes_Mellitus,23864767:0.01:Diabetic_Retinopathy,28178155:0.01:Disseminated_Intravascular_Coagulation,30219152:0.01:IGA_Glomerulonephritis,22388616:0.01:Glomerulonephritis_Membranoproliferative,18223247:0.10:Glycogen_storage_disease_type_II,23260260:0.10:Glycogen_storage_disease_type_II,2…	BASAL_LAMINAR_DRUSEN+MIM_morbid+ENSG00000000971,COMPLEMENT_FACTOR_H_DEFICIENCY+MIM_morbid+ENSG00000000971,HEMOLYTIC_UREMIC_SYNDROME__ATYPICAL__SUSCEPTIBILITY_TO__1+MIM_morbid+ENSG00000000971,MACULAR_DEGENERATION__AGE-RELATED__4+MIM_morbid+ENSG00000000971,Atypical_hemolytic_uremic_syndrome_with_complement_gene_abnormality+Orphanet+ENSG00000000971,De_novo_thrombotic_microangiopathy_after_kidney_tra…
rs800292	1:196673103-196673103	1:196673103-196673104	missense_variant,NMD_transcript_variant	MODERATE	CFH	ENSG00000000971	Transcript	ENST00000695975.1	nonsense_mediated_decay	44593	-	-	-	404	184	62	V/I	Gta/Ata	rs800292,CM062505,COSV62776782	-	1	-	HGNC	HGNC:4883	-	-	-	-	tolerated(1)	benign(0)	0.4681	benign	0,0,1	1,1,1	18162041,25537509,19961953,18541031,29700787,27730450,19861685,20203157,26559391,31118930,16080115,17314151,30696427,18043728,19796758,22035603,22059990,26152901,27239600,24453474,21637784,23873044,25132797,29312345,17167412,19026761,19958499,20181037,20961462,22618592,25276841,25883802,22936692,23577725,19825847,20157618,23620142,24069533,18787502,24692129,18421087,20161815,23289807,17591627,201…	-	-	-	-	-	26243271:0.01:Alzheimer's_Disease,22059990:0.01:Rheumatoid_Arthritis,24675670:0.01:Diabetes,24675670:0.01:Diabetes_Mellitus,23864767:0.01:Diabetic_Retinopathy,28178155:0.01:Disseminated_Intravascular_Coagulation,30219152:0.01:IGA_Glomerulonephritis,22388616:0.01:Glomerulonephritis_Membranoproliferative,18223247:0.10:Glycogen_storage_disease_type_II,23260260:0.10:Glycogen_storage_disease_type_II,2…	BASAL_LAMINAR_DRUSEN+MIM_morbid+ENSG00000000971,COMPLEMENT_FACTOR_H_DEFICIENCY+MIM_morbid+ENSG00000000971,HEMOLYTIC_UREMIC_SYNDROME__ATYPICAL__SUSCEPTIBILITY_TO__1+MIM_morbid+ENSG00000000971,MACULAR_DEGENERATION__AGE-RELATED__4+MIM_morbid+ENSG00000000971,Atypical_hemolytic_uremic_syndrome_with_complement_gene_abnormality+Orphanet+ENSG00000000971,De_novo_thrombotic_microangiopathy_after_kidney_tra…
rs800292	1:196673103-196673103	1:196673103-196673104	5_prime_UTR_variant	MODIFIER	CFH	ENSG00000000971	Transcript	ENST00000695976.1	protein_coding	44986	-	-	-	415	-	-	-	-	rs800292,CM062505,COSV62776782	-	1	-	HGNC	HGNC:4883	-	-	-	-	-	-	0.4681	benign	0,0,1	1,1,1	18162041,25537509,19961953,18541031,29700787,27730450,19861685,20203157,26559391,31118930,16080115,17314151,30696427,18043728,19796758,22035603,22059990,26152901,27239600,24453474,21637784,23873044,25132797,29312345,17167412,19026761,19958499,20181037,20961462,22618592,25276841,25883802,22936692,23577725,19825847,20157618,23620142,24069533,18787502,24692129,18421087,20161815,23289807,17591627,201…	-	-	-	-	-	26243271:0.01:Alzheimer's_Disease,22059990:0.01:Rheumatoid_Arthritis,24675670:0.01:Diabetes,24675670:0.01:Diabetes_Mellitus,23864767:0.01:Diabetic_Retinopathy,28178155:0.01:Disseminated_Intravascular_Coagulation,30219152:0.01:IGA_Glomerulonephritis,22388616:0.01:Glomerulonephritis_Membranoproliferative,18223247:0.10:Glycogen_storage_disease_type_II,23260260:0.10:Glycogen_storage_disease_type_II,2…	BASAL_LAMINAR_DRUSEN+MIM_morbid+ENSG00000000971,COMPLEMENT_FACTOR_H_DEFICIENCY+MIM_morbid+ENSG00000000971,HEMOLYTIC_UREMIC_SYNDROME__ATYPICAL__SUSCEPTIBILITY_TO__1+MIM_morbid+ENSG00000000971,MACULAR_DEGENERATION__AGE-RELATED__4+MIM_morbid+ENSG00000000971,Atypical_hemolytic_uremic_syndrome_with_complement_gene_abnormality+Orphanet+ENSG00000000971,De_novo_thrombotic_microangiopathy_after_kidney_tra…
rs800292	1:196673103-196673103	1:196673103-196673104	missense_variant	MODERATE	CFH	ENSG00000000971	Transcript	ENST00000695978.1	protein_coding	45232	-	-	-	304	184	62	V/I	Gta/Ata	rs800292,CM062505,COSV62776782	-	1	-	HGNC	HGNC:4883	-	-	-	-	tolerated(1)	benign(0)	0.4681	benign	0,0,1	1,1,1	18162041,25537509,19961953,18541031,29700787,27730450,19861685,20203157,26559391,31118930,16080115,17314151,30696427,18043728,19796758,22035603,22059990,26152901,27239600,24453474,21637784,23873044,25132797,29312345,17167412,19026761,19958499,20181037,20961462,22618592,25276841,25883802,22936692,23577725,19825847,20157618,23620142,24069533,18787502,24692129,18421087,20161815,23289807,17591627,201…	-	-	-	-	-	26243271:0.01:Alzheimer's_Disease,22059990:0.01:Rheumatoid_Arthritis,24675670:0.01:Diabetes,24675670:0.01:Diabetes_Mellitus,23864767:0.01:Diabetic_Retinopathy,28178155:0.01:Disseminated_Intravascular_Coagulation,30219152:0.01:IGA_Glomerulonephritis,22388616:0.01:Glomerulonephritis_Membranoproliferative,18223247:0.10:Glycogen_storage_disease_type_II,23260260:0.10:Glycogen_storage_disease_type_II,2…	BASAL_LAMINAR_DRUSEN+MIM_morbid+ENSG00000000971,COMPLEMENT_FACTOR_H_DEFICIENCY+MIM_morbid+ENSG00000000971,HEMOLYTIC_UREMIC_SYNDROME__ATYPICAL__SUSCEPTIBILITY_TO__1+MIM_morbid+ENSG00000000971,MACULAR_DEGENERATION__AGE-RELATED__4+MIM_morbid+ENSG00000000971,Atypical_hemolytic_uremic_syndrome_with_complement_gene_abnormality+Orphanet+ENSG00000000971,De_novo_thrombotic_microangiopathy_after_kidney_tra…
rs800292	1:196673103-196673103	1:196673103-196673104	missense_variant	MODERATE	CFH	ENSG00000000971	Transcript	ENST00000695979.1	protein_coding	45201	-	-	-	304	184	62	V/I	Gta/Ata	rs800292,CM062505,COSV62776782	-	1	-	HGNC	HGNC:4883	-	-	-	-	tolerated(1)	benign(0)	0.4681	benign	0,0,1	1,1,1	18162041,25537509,19961953,18541031,29700787,27730450,19861685,20203157,26559391,31118930,16080115,17314151,30696427,18043728,19796758,22035603,22059990,26152901,27239600,24453474,21637784,23873044,25132797,29312345,17167412,19026761,19958499,20181037,20961462,22618592,25276841,25883802,22936692,23577725,19825847,20157618,23620142,24069533,18787502,24692129,18421087,20161815,23289807,17591627,201…	-	-	-	-	-	26243271:0.01:Alzheimer's_Disease,22059990:0.01:Rheumatoid_Arthritis,24675670:0.01:Diabetes,24675670:0.01:Diabetes_Mellitus,23864767:0.01:Diabetic_Retinopathy,28178155:0.01:Disseminated_Intravascular_Coagulation,30219152:0.01:IGA_Glomerulonephritis,22388616:0.01:Glomerulonephritis_Membranoproliferative,18223247:0.10:Glycogen_storage_disease_type_II,23260260:0.10:Glycogen_storage_disease_type_II,2…	BASAL_LAMINAR_DRUSEN+MIM_morbid+ENSG00000000971,COMPLEMENT_FACTOR_H_DEFICIENCY+MIM_morbid+ENSG00000000971,HEMOLYTIC_UREMIC_SYNDROME__ATYPICAL__SUSCEPTIBILITY_TO__1+MIM_morbid+ENSG00000000971,MACULAR_DEGENERATION__AGE-RELATED__4+MIM_morbid+ENSG00000000971,Atypical_hemolytic_uremic_syndrome_with_complement_gene_abnormality+Orphanet+ENSG00000000971,De_novo_thrombotic_microangiopathy_after_kidney_tra…
rs800292	1:196673103-196673103	1:196673103-196673104	non_coding_transcript_exon_variant	MODIFIER	CFH	ENSG00000000971	Transcript	ENST00000695980.1	protein_coding_CDS_not_defined	45201	-	-	-	304	-	-	-	-	rs800292,CM062505,COSV62776782	-	1	-	HGNC	HGNC:4883	-	-	-	-	-	-	0.4681	benign	0,0,1	1,1,1	18162041,25537509,19961953,18541031,29700787,27730450,19861685,20203157,26559391,31118930,16080115,17314151,30696427,18043728,19796758,22035603,22059990,26152901,27239600,24453474,21637784,23873044,25132797,29312345,17167412,19026761,19958499,20181037,20961462,22618592,25276841,25883802,22936692,23577725,19825847,20157618,23620142,24069533,18787502,24692129,18421087,20161815,23289807,17591627,201…	-	-	-	-	-	26243271:0.01:Alzheimer's_Disease,22059990:0.01:Rheumatoid_Arthritis,24675670:0.01:Diabetes,24675670:0.01:Diabetes_Mellitus,23864767:0.01:Diabetic_Retinopathy,28178155:0.01:Disseminated_Intravascular_Coagulation,30219152:0.01:IGA_Glomerulonephritis,22388616:0.01:Glomerulonephritis_Membranoproliferative,18223247:0.10:Glycogen_storage_disease_type_II,23260260:0.10:Glycogen_storage_disease_type_II,2…	BASAL_LAMINAR_DRUSEN+MIM_morbid+ENSG00000000971,COMPLEMENT_FACTOR_H_DEFICIENCY+MIM_morbid+ENSG00000000971,HEMOLYTIC_UREMIC_SYNDROME__ATYPICAL__SUSCEPTIBILITY_TO__1+MIM_morbid+ENSG00000000971,MACULAR_DEGENERATION__AGE-RELATED__4+MIM_morbid+ENSG00000000971,Atypical_hemolytic_uremic_syndrome_with_complement_gene_abnormality+Orphanet+ENSG00000000971,De_novo_thrombotic_microangiopathy_after_kidney_tra…
rs800292	1:196673103-196673103	1:196673103-196673104	missense_variant	MODERATE	CFH	ENSG00000000971	Transcript	ENST00000695981.1	protein_coding	44958	-	-	-	304	184	62	V/I	Gta/Ata	rs800292,CM062505,COSV62776782	-	1	-	HGNC	HGNC:4883	-	-	-	-	tolerated(1)	benign(0)	0.4681	benign	0,0,1	1,1,1	18162041,25537509,19961953,18541031,29700787,27730450,19861685,20203157,26559391,31118930,16080115,17314151,30696427,18043728,19796758,22035603,22059990,26152901,27239600,24453474,21637784,23873044,25132797,29312345,17167412,19026761,19958499,20181037,20961462,22618592,25276841,25883802,22936692,23577725,19825847,20157618,23620142,24069533,18787502,24692129,18421087,20161815,23289807,17591627,201…	-	-	-	-	-	26243271:0.01:Alzheimer's_Disease,22059990:0.01:Rheumatoid_Arthritis,24675670:0.01:Diabetes,24675670:0.01:Diabetes_Mellitus,23864767:0.01:Diabetic_Retinopathy,28178155:0.01:Disseminated_Intravascular_Coagulation,30219152:0.01:IGA_Glomerulonephritis,22388616:0.01:Glomerulonephritis_Membranoproliferative,18223247:0.10:Glycogen_storage_disease_type_II,23260260:0.10:Glycogen_storage_disease_type_II,2…	BASAL_LAMINAR_DRUSEN+MIM_morbid+ENSG00000000971,COMPLEMENT_FACTOR_H_DEFICIENCY+MIM_morbid+ENSG00000000971,HEMOLYTIC_UREMIC_SYNDROME__ATYPICAL__SUSCEPTIBILITY_TO__1+MIM_morbid+ENSG00000000971,MACULAR_DEGENERATION__AGE-RELATED__4+MIM_morbid+ENSG00000000971,Atypical_hemolytic_uremic_syndrome_with_complement_gene_abnormality+Orphanet+ENSG00000000971,De_novo_thrombotic_microangiopathy_after_kidney_tra…
rs800292	1:196673103-196673103	1:196673103-196673104	missense_variant	MODERATE	CFH	ENSG00000000971	Transcript	ENST00000695983.1	protein_coding	43497	-	-	-	268	184	62	V/I	Gta/Ata	rs800292,CM062505,COSV62776782	-	1	cds_end_NF	HGNC	HGNC:4883	-	-	-	-	tolerated(1)	benign(0)	0.4681	benign	0,0,1	1,1,1	18162041,25537509,19961953,18541031,29700787,27730450,19861685,20203157,26559391,31118930,16080115,17314151,30696427,18043728,19796758,22035603,22059990,26152901,27239600,24453474,21637784,23873044,25132797,29312345,17167412,19026761,19958499,20181037,20961462,22618592,25276841,25883802,22936692,23577725,19825847,20157618,23620142,24069533,18787502,24692129,18421087,20161815,23289807,17591627,201…	-	-	-	-	-	26243271:0.01:Alzheimer's_Disease,22059990:0.01:Rheumatoid_Arthritis,24675670:0.01:Diabetes,24675670:0.01:Diabetes_Mellitus,23864767:0.01:Diabetic_Retinopathy,28178155:0.01:Disseminated_Intravascular_Coagulation,30219152:0.01:IGA_Glomerulonephritis,22388616:0.01:Glomerulonephritis_Membranoproliferative,18223247:0.10:Glycogen_storage_disease_type_II,23260260:0.10:Glycogen_storage_disease_type_II,2…	BASAL_LAMINAR_DRUSEN+MIM_morbid+ENSG00000000971,COMPLEMENT_FACTOR_H_DEFICIENCY+MIM_morbid+ENSG00000000971,HEMOLYTIC_UREMIC_SYNDROME__ATYPICAL__SUSCEPTIBILITY_TO__1+MIM_morbid+ENSG00000000971,MACULAR_DEGENERATION__AGE-RELATED__4+MIM_morbid+ENSG00000000971,Atypical_hemolytic_uremic_syndrome_with_complement_gene_abnormality+Orphanet+ENSG00000000971,De_novo_thrombotic_microangiopathy_after_kidney_tra…
rs800292	1:196673103-196673103	1:196673103-196673104	missense_variant	MODERATE	CFH	ENSG00000000971	Transcript	ENST00000695984.1	protein_coding	45201	-	-	-	263	184	62	V/I	Gta/Ata	rs800292,CM062505,COSV62776782	-	1	-	HGNC	HGNC:4883	-	-	-	-	tolerated(0.18)	benign(0.003)	0.4681	benign	0,0,1	1,1,1	18162041,25537509,19961953,18541031,29700787,27730450,19861685,20203157,26559391,31118930,16080115,17314151,30696427,18043728,19796758,22035603,22059990,26152901,27239600,24453474,21637784,23873044,25132797,29312345,17167412,19026761,19958499,20181037,20961462,22618592,25276841,25883802,22936692,23577725,19825847,20157618,23620142,24069533,18787502,24692129,18421087,20161815,23289807,17591627,201…	-	-	-	-	-	26243271:0.01:Alzheimer's_Disease,22059990:0.01:Rheumatoid_Arthritis,24675670:0.01:Diabetes,24675670:0.01:Diabetes_Mellitus,23864767:0.01:Diabetic_Retinopathy,28178155:0.01:Disseminated_Intravascular_Coagulation,30219152:0.01:IGA_Glomerulonephritis,22388616:0.01:Glomerulonephritis_Membranoproliferative,18223247:0.10:Glycogen_storage_disease_type_II,23260260:0.10:Glycogen_storage_disease_type_II,2…	BASAL_LAMINAR_DRUSEN+MIM_morbid+ENSG00000000971,COMPLEMENT_FACTOR_H_DEFICIENCY+MIM_morbid+ENSG00000000971,HEMOLYTIC_UREMIC_SYNDROME__ATYPICAL__SUSCEPTIBILITY_TO__1+MIM_morbid+ENSG00000000971,MACULAR_DEGENERATION__AGE-RELATED__4+MIM_morbid+ENSG00000000971,Atypical_hemolytic_uremic_syndrome_with_complement_gene_abnormality+Orphanet+ENSG00000000971,De_novo_thrombotic_microangiopathy_after_kidney_tra…
rs800292	1:196673103-196673103	1:196673103-196673104	missense_variant,NMD_transcript_variant	MODERATE	CFH	ENSG00000000971	Transcript	ENST00000695986.1	nonsense_mediated_decay	44958	-	-	-	246	184	62	V/I	Gta/Ata	rs800292,CM062505,COSV62776782	-	1	-	HGNC	HGNC:4883	-	-	-	-	tolerated(1)	benign(0.003)	0.4681	benign	0,0,1	1,1,1	18162041,25537509,19961953,18541031,29700787,27730450,19861685,20203157,26559391,31118930,16080115,17314151,30696427,18043728,19796758,22035603,22059990,26152901,27239600,24453474,21637784,23873044,25132797,29312345,17167412,19026761,19958499,20181037,20961462,22618592,25276841,25883802,22936692,23577725,19825847,20157618,23620142,24069533,18787502,24692129,18421087,20161815,23289807,17591627,201…	-	-	-	-	-	26243271:0.01:Alzheimer's_Disease,22059990:0.01:Rheumatoid_Arthritis,24675670:0.01:Diabetes,24675670:0.01:Diabetes_Mellitus,23864767:0.01:Diabetic_Retinopathy,28178155:0.01:Disseminated_Intravascular_Coagulation,30219152:0.01:IGA_Glomerulonephritis,22388616:0.01:Glomerulonephritis_Membranoproliferative,18223247:0.10:Glycogen_storage_disease_type_II,23260260:0.10:Glycogen_storage_disease_type_II,2…	BASAL_LAMINAR_DRUSEN+MIM_morbid+ENSG00000000971,COMPLEMENT_FACTOR_H_DEFICIENCY+MIM_morbid+ENSG00000000971,HEMOLYTIC_UREMIC_SYNDROME__ATYPICAL__SUSCEPTIBILITY_TO__1+MIM_morbid+ENSG00000000971,MACULAR_DEGENERATION__AGE-RELATED__4+MIM_morbid+ENSG00000000971,Atypical_hemolytic_uremic_syndrome_with_complement_gene_abnormality+Orphanet+ENSG00000000971,De_novo_thrombotic_microangiopathy_after_kidney_tra…
rs800292	1:196673103-196673103	1:196673103-196673104	5_prime_UTR_variant	MODIFIER	CFH	ENSG00000000971	Transcript	ENST00000695987.1	protein_coding	45201	-	-	-	321	-	-	-	-	rs800292,CM062505,COSV62776782	-	1	-	HGNC	HGNC:4883	-	-	-	-	-	-	0.4681	benign	0,0,1	1,1,1	18162041,25537509,19961953,18541031,29700787,27730450,19861685,20203157,26559391,31118930,16080115,17314151,30696427,18043728,19796758,22035603,22059990,26152901,27239600,24453474,21637784,23873044,25132797,29312345,17167412,19026761,19958499,20181037,20961462,22618592,25276841,25883802,22936692,23577725,19825847,20157618,23620142,24069533,18787502,24692129,18421087,20161815,23289807,17591627,201…	-	-	-	-	-	26243271:0.01:Alzheimer's_Disease,22059990:0.01:Rheumatoid_Arthritis,24675670:0.01:Diabetes,24675670:0.01:Diabetes_Mellitus,23864767:0.01:Diabetic_Retinopathy,28178155:0.01:Disseminated_Intravascular_Coagulation,30219152:0.01:IGA_Glomerulonephritis,22388616:0.01:Glomerulonephritis_Membranoproliferative,18223247:0.10:Glycogen_storage_disease_type_II,23260260:0.10:Glycogen_storage_disease_type_II,2…	BASAL_LAMINAR_DRUSEN+MIM_morbid+ENSG00000000971,COMPLEMENT_FACTOR_H_DEFICIENCY+MIM_morbid+ENSG00000000971,HEMOLYTIC_UREMIC_SYNDROME__ATYPICAL__SUSCEPTIBILITY_TO__1+MIM_morbid+ENSG00000000971,MACULAR_DEGENERATION__AGE-RELATED__4+MIM_morbid+ENSG00000000971,Atypical_hemolytic_uremic_syndrome_with_complement_gene_abnormality+Orphanet+ENSG00000000971,De_novo_thrombotic_microangiopathy_after_kidney_tra…
rs800292	1:196673103-196673103	1:196673103-196673104	non_coding_transcript_exon_variant	MODIFIER	CFH	ENSG00000000971	Transcript	ENST00000696018.1	protein_coding_CDS_not_defined	45201	-	-	-	268	-	-	-	-	rs800292,CM062505,COSV62776782	-	1	-	HGNC	HGNC:4883	-	-	-	-	-	-	0.4681	benign	0,0,1	1,1,1	18162041,25537509,19961953,18541031,29700787,27730450,19861685,20203157,26559391,31118930,16080115,17314151,30696427,18043728,19796758,22035603,22059990,26152901,27239600,24453474,21637784,23873044,25132797,29312345,17167412,19026761,19958499,20181037,20961462,22618592,25276841,25883802,22936692,23577725,19825847,20157618,23620142,24069533,18787502,24692129,18421087,20161815,23289807,17591627,201…	-	-	-	-	-	26243271:0.01:Alzheimer's_Disease,22059990:0.01:Rheumatoid_Arthritis,24675670:0.01:Diabetes,24675670:0.01:Diabetes_Mellitus,23864767:0.01:Diabetic_Retinopathy,28178155:0.01:Disseminated_Intravascular_Coagulation,30219152:0.01:IGA_Glomerulonephritis,22388616:0.01:Glomerulonephritis_Membranoproliferative,18223247:0.10:Glycogen_storage_disease_type_II,23260260:0.10:Glycogen_storage_disease_type_II,2…	BASAL_LAMINAR_DRUSEN+MIM_morbid+ENSG00000000971,COMPLEMENT_FACTOR_H_DEFICIENCY+MIM_morbid+ENSG00000000971,HEMOLYTIC_UREMIC_SYNDROME__ATYPICAL__SUSCEPTIBILITY_TO__1+MIM_morbid+ENSG00000000971,MACULAR_DEGENERATION__AGE-RELATED__4+MIM_morbid+ENSG00000000971,Atypical_hemolytic_uremic_syndrome_with_complement_gene_abnormality+Orphanet+ENSG00000000971,De_novo_thrombotic_microangiopathy_after_kidney_tra…
rs800292	1:196673103-196673103	1:196673103-196673104	non_coding_transcript_exon_variant	MODIFIER	CFH	ENSG00000000971	Transcript	ENST00000696019.1	protein_coding_CDS_not_defined	45201	-	-	-	268	-	-	-	-	rs800292,CM062505,COSV62776782	-	1	-	HGNC	HGNC:4883	-	-	-	-	-	-	0.4681	benign	0,0,1	1,1,1	18162041,25537509,19961953,18541031,29700787,27730450,19861685,20203157,26559391,31118930,16080115,17314151,30696427,18043728,19796758,22035603,22059990,26152901,27239600,24453474,21637784,23873044,25132797,29312345,17167412,19026761,19958499,20181037,20961462,22618592,25276841,25883802,22936692,23577725,19825847,20157618,23620142,24069533,18787502,24692129,18421087,20161815,23289807,17591627,201…	-	-	-	-	-	26243271:0.01:Alzheimer's_Disease,22059990:0.01:Rheumatoid_Arthritis,24675670:0.01:Diabetes,24675670:0.01:Diabetes_Mellitus,23864767:0.01:Diabetic_Retinopathy,28178155:0.01:Disseminated_Intravascular_Coagulation,30219152:0.01:IGA_Glomerulonephritis,22388616:0.01:Glomerulonephritis_Membranoproliferative,18223247:0.10:Glycogen_storage_disease_type_II,23260260:0.10:Glycogen_storage_disease_type_II,2…	BASAL_LAMINAR_DRUSEN+MIM_morbid+ENSG00000000971,COMPLEMENT_FACTOR_H_DEFICIENCY+MIM_morbid+ENSG00000000971,HEMOLYTIC_UREMIC_SYNDROME__ATYPICAL__SUSCEPTIBILITY_TO__1+MIM_morbid+ENSG00000000971,MACULAR_DEGENERATION__AGE-RELATED__4+MIM_morbid+ENSG00000000971,Atypical_hemolytic_uremic_syndrome_with_complement_gene_abnormality+Orphanet+ENSG00000000971,De_novo_thrombotic_microangiopathy_after_kidney_tra…
rs800292	1:196673103-196673103	1:196673103-196673104	non_coding_transcript_exon_variant	MODIFIER	CFH	ENSG00000000971	Transcript	ENST00000696020.1	protein_coding_CDS_not_defined	45201	-	-	-	268	-	-	-	-	rs800292,CM062505,COSV62776782	-	1	-	HGNC	HGNC:4883	-	-	-	-	-	-	0.4681	benign	0,0,1	1,1,1	18162041,25537509,19961953,18541031,29700787,27730450,19861685,20203157,26559391,31118930,16080115,17314151,30696427,18043728,19796758,22035603,22059990,26152901,27239600,24453474,21637784,23873044,25132797,29312345,17167412,19026761,19958499,20181037,20961462,22618592,25276841,25883802,22936692,23577725,19825847,20157618,23620142,24069533,18787502,24692129,18421087,20161815,23289807,17591627,201…	-	-	-	-	-	26243271:0.01:Alzheimer's_Disease,22059990:0.01:Rheumatoid_Arthritis,24675670:0.01:Diabetes,24675670:0.01:Diabetes_Mellitus,23864767:0.01:Diabetic_Retinopathy,28178155:0.01:Disseminated_Intravascular_Coagulation,30219152:0.01:IGA_Glomerulonephritis,22388616:0.01:Glomerulonephritis_Membranoproliferative,18223247:0.10:Glycogen_storage_disease_type_II,23260260:0.10:Glycogen_storage_disease_type_II,2…	BASAL_LAMINAR_DRUSEN+MIM_morbid+ENSG00000000971,COMPLEMENT_FACTOR_H_DEFICIENCY+MIM_morbid+ENSG00000000971,HEMOLYTIC_UREMIC_SYNDROME__ATYPICAL__SUSCEPTIBILITY_TO__1+MIM_morbid+ENSG00000000971,MACULAR_DEGENERATION__AGE-RELATED__4+MIM_morbid+ENSG00000000971,Atypical_hemolytic_uremic_syndrome_with_complement_gene_abnormality+Orphanet+ENSG00000000971,De_novo_thrombotic_microangiopathy_after_kidney_tra…
rs800292	1:196673103-196673103	1:196673103-196673104	non_coding_transcript_exon_variant	MODIFIER	CFH	ENSG00000000971	Transcript	ENST00000696021.1	protein_coding_CDS_not_defined	45201	-	-	-	268	-	-	-	-	rs800292,CM062505,COSV62776782	-	1	-	HGNC	HGNC:4883	-	-	-	-	-	-	0.4681	benign	0,0,1	1,1,1	18162041,25537509,19961953,18541031,29700787,27730450,19861685,20203157,26559391,31118930,16080115,17314151,30696427,18043728,19796758,22035603,22059990,26152901,27239600,24453474,21637784,23873044,25132797,29312345,17167412,19026761,19958499,20181037,20961462,22618592,25276841,25883802,22936692,23577725,19825847,20157618,23620142,24069533,18787502,24692129,18421087,20161815,23289807,17591627,201…	-	-	-	-	-	26243271:0.01:Alzheimer's_Disease,22059990:0.01:Rheumatoid_Arthritis,24675670:0.01:Diabetes,24675670:0.01:Diabetes_Mellitus,23864767:0.01:Diabetic_Retinopathy,28178155:0.01:Disseminated_Intravascular_Coagulation,30219152:0.01:IGA_Glomerulonephritis,22388616:0.01:Glomerulonephritis_Membranoproliferative,18223247:0.10:Glycogen_storage_disease_type_II,23260260:0.10:Glycogen_storage_disease_type_II,2…	BASAL_LAMINAR_DRUSEN+MIM_morbid+ENSG00000000971,COMPLEMENT_FACTOR_H_DEFICIENCY+MIM_morbid+ENSG00000000971,HEMOLYTIC_UREMIC_SYNDROME__ATYPICAL__SUSCEPTIBILITY_TO__1+MIM_morbid+ENSG00000000971,MACULAR_DEGENERATION__AGE-RELATED__4+MIM_morbid+ENSG00000000971,Atypical_hemolytic_uremic_syndrome_with_complement_gene_abnormality+Orphanet+ENSG00000000971,De_novo_thrombotic_microangiopathy_after_kidney_tra…
rs800292	1:196673103-196673103	1:196673103-196673104	non_coding_transcript_exon_variant	MODIFIER	CFH	ENSG00000000971	Transcript	ENST00000696022.1	protein_coding_CDS_not_defined	45201	-	-	-	268	-	-	-	-	rs800292,CM062505,COSV62776782	-	1	-	HGNC	HGNC:4883	-	-	-	-	-	-	0.4681	benign	0,0,1	1,1,1	18162041,25537509,19961953,18541031,29700787,27730450,19861685,20203157,26559391,31118930,16080115,17314151,30696427,18043728,19796758,22035603,22059990,26152901,27239600,24453474,21637784,23873044,25132797,29312345,17167412,19026761,19958499,20181037,20961462,22618592,25276841,25883802,22936692,23577725,19825847,20157618,23620142,24069533,18787502,24692129,18421087,20161815,23289807,17591627,201…	-	-	-	-	-	26243271:0.01:Alzheimer's_Disease,22059990:0.01:Rheumatoid_Arthritis,24675670:0.01:Diabetes,24675670:0.01:Diabetes_Mellitus,23864767:0.01:Diabetic_Retinopathy,28178155:0.01:Disseminated_Intravascular_Coagulation,30219152:0.01:IGA_Glomerulonephritis,22388616:0.01:Glomerulonephritis_Membranoproliferative,18223247:0.10:Glycogen_storage_disease_type_II,23260260:0.10:Glycogen_storage_disease_type_II,2…	BASAL_LAMINAR_DRUSEN+MIM_morbid+ENSG00000000971,COMPLEMENT_FACTOR_H_DEFICIENCY+MIM_morbid+ENSG00000000971,HEMOLYTIC_UREMIC_SYNDROME__ATYPICAL__SUSCEPTIBILITY_TO__1+MIM_morbid+ENSG00000000971,MACULAR_DEGENERATION__AGE-RELATED__4+MIM_morbid+ENSG00000000971,Atypical_hemolytic_uremic_syndrome_with_complement_gene_abnormality+Orphanet+ENSG00000000971,De_novo_thrombotic_microangiopathy_after_kidney_tra…
rs800292	1:196673103-196673103	1:196673103-196673104	missense_variant	MODERATE	CFH	ENSG00000000971	Transcript	ENST00000696023.1	protein_coding	45201	-	-	-	268	184	62	V/I	Gta/Ata	rs800292,CM062505,COSV62776782	-	1	-	HGNC	HGNC:4883	-	-	-	-	tolerated(1)	benign(0)	0.4681	benign	0,0,1	1,1,1	18162041,25537509,19961953,18541031,29700787,27730450,19861685,20203157,26559391,31118930,16080115,17314151,30696427,18043728,19796758,22035603,22059990,26152901,27239600,24453474,21637784,23873044,25132797,29312345,17167412,19026761,19958499,20181037,20961462,22618592,25276841,25883802,22936692,23577725,19825847,20157618,23620142,24069533,18787502,24692129,18421087,20161815,23289807,17591627,201…	-	-	-	-	-	26243271:0.01:Alzheimer's_Disease,22059990:0.01:Rheumatoid_Arthritis,24675670:0.01:Diabetes,24675670:0.01:Diabetes_Mellitus,23864767:0.01:Diabetic_Retinopathy,28178155:0.01:Disseminated_Intravascular_Coagulation,30219152:0.01:IGA_Glomerulonephritis,22388616:0.01:Glomerulonephritis_Membranoproliferative,18223247:0.10:Glycogen_storage_disease_type_II,23260260:0.10:Glycogen_storage_disease_type_II,2…	BASAL_LAMINAR_DRUSEN+MIM_morbid+ENSG00000000971,COMPLEMENT_FACTOR_H_DEFICIENCY+MIM_morbid+ENSG00000000971,HEMOLYTIC_UREMIC_SYNDROME__ATYPICAL__SUSCEPTIBILITY_TO__1+MIM_morbid+ENSG00000000971,MACULAR_DEGENERATION__AGE-RELATED__4+MIM_morbid+ENSG00000000971,Atypical_hemolytic_uremic_syndrome_with_complement_gene_abnormality+Orphanet+ENSG00000000971,De_novo_thrombotic_microangiopathy_after_kidney_tra…
rs800292	1:196673103-196673103	1:196673103-196673104	non_coding_transcript_exon_variant	MODIFIER	CFH	ENSG00000000971	Transcript	ENST00000696024.1	protein_coding_CDS_not_defined	45262	-	-	-	268	-	-	-	-	rs800292,CM062505,COSV62776782	-	1	-	HGNC	HGNC:4883	-	-	-	-	-	-	0.4681	benign	0,0,1	1,1,1	18162041,25537509,19961953,18541031,29700787,27730450,19861685,20203157,26559391,31118930,16080115,17314151,30696427,18043728,19796758,22035603,22059990,26152901,27239600,24453474,21637784,23873044,25132797,29312345,17167412,19026761,19958499,20181037,20961462,22618592,25276841,25883802,22936692,23577725,19825847,20157618,23620142,24069533,18787502,24692129,18421087,20161815,23289807,17591627,201…	-	-	-	-	-	26243271:0.01:Alzheimer's_Disease,22059990:0.01:Rheumatoid_Arthritis,24675670:0.01:Diabetes,24675670:0.01:Diabetes_Mellitus,23864767:0.01:Diabetic_Retinopathy,28178155:0.01:Disseminated_Intravascular_Coagulation,30219152:0.01:IGA_Glomerulonephritis,22388616:0.01:Glomerulonephritis_Membranoproliferative,18223247:0.10:Glycogen_storage_disease_type_II,23260260:0.10:Glycogen_storage_disease_type_II,2…	BASAL_LAMINAR_DRUSEN+MIM_morbid+ENSG00000000971,COMPLEMENT_FACTOR_H_DEFICIENCY+MIM_morbid+ENSG00000000971,HEMOLYTIC_UREMIC_SYNDROME__ATYPICAL__SUSCEPTIBILITY_TO__1+MIM_morbid+ENSG00000000971,MACULAR_DEGENERATION__AGE-RELATED__4+MIM_morbid+ENSG00000000971,Atypical_hemolytic_uremic_syndrome_with_complement_gene_abnormality+Orphanet+ENSG00000000971,De_novo_thrombotic_microangiopathy_after_kidney_tra…
rs800292	1:196673103-196673103	1:196673103-196673104	non_coding_transcript_exon_variant	MODIFIER	CFH	ENSG00000000971	Transcript	ENST00000696025.1	protein_coding_CDS_not_defined	43497	-	-	-	268	-	-	-	-	rs800292,CM062505,COSV62776782	-	1	-	HGNC	HGNC:4883	-	-	-	-	-	-	0.4681	benign	0,0,1	1,1,1	18162041,25537509,19961953,18541031,29700787,27730450,19861685,20203157,26559391,31118930,16080115,17314151,30696427,18043728,19796758,22035603,22059990,26152901,27239600,24453474,21637784,23873044,25132797,29312345,17167412,19026761,19958499,20181037,20961462,22618592,25276841,25883802,22936692,23577725,19825847,20157618,23620142,24069533,18787502,24692129,18421087,20161815,23289807,17591627,201…	-	-	-	-	-	26243271:0.01:Alzheimer's_Disease,22059990:0.01:Rheumatoid_Arthritis,24675670:0.01:Diabetes,24675670:0.01:Diabetes_Mellitus,23864767:0.01:Diabetic_Retinopathy,28178155:0.01:Disseminated_Intravascular_Coagulation,30219152:0.01:IGA_Glomerulonephritis,22388616:0.01:Glomerulonephritis_Membranoproliferative,18223247:0.10:Glycogen_storage_disease_type_II,23260260:0.10:Glycogen_storage_disease_type_II,2…	BASAL_LAMINAR_DRUSEN+MIM_morbid+ENSG00000000971,COMPLEMENT_FACTOR_H_DEFICIENCY+MIM_morbid+ENSG00000000971,HEMOLYTIC_UREMIC_SYNDROME__ATYPICAL__SUSCEPTIBILITY_TO__1+MIM_morbid+ENSG00000000971,MACULAR_DEGENERATION__AGE-RELATED__4+MIM_morbid+ENSG00000000971,Atypical_hemolytic_uremic_syndrome_with_complement_gene_abnormality+Orphanet+ENSG00000000971,De_novo_thrombotic_microangiopathy_after_kidney_tra…
rs800292	1:196673103-196673103	1:196673103-196673104	missense_variant,NMD_transcript_variant	MODERATE	CFH	ENSG00000000971	Transcript	ENST00000696026.1	nonsense_mediated_decay	44593	-	-	-	268	184	62	V/I	Gta/Ata	rs800292,CM062505,COSV62776782	-	1	-	HGNC	HGNC:4883	-	-	-	-	tolerated(1)	benign(0)	0.4681	benign	0,0,1	1,1,1	18162041,25537509,19961953,18541031,29700787,27730450,19861685,20203157,26559391,31118930,16080115,17314151,30696427,18043728,19796758,22035603,22059990,26152901,27239600,24453474,21637784,23873044,25132797,29312345,17167412,19026761,19958499,20181037,20961462,22618592,25276841,25883802,22936692,23577725,19825847,20157618,23620142,24069533,18787502,24692129,18421087,20161815,23289807,17591627,201…	-	-	-	-	-	26243271:0.01:Alzheimer's_Disease,22059990:0.01:Rheumatoid_Arthritis,24675670:0.01:Diabetes,24675670:0.01:Diabetes_Mellitus,23864767:0.01:Diabetic_Retinopathy,28178155:0.01:Disseminated_Intravascular_Coagulation,30219152:0.01:IGA_Glomerulonephritis,22388616:0.01:Glomerulonephritis_Membranoproliferative,18223247:0.10:Glycogen_storage_disease_type_II,23260260:0.10:Glycogen_storage_disease_type_II,2…	BASAL_LAMINAR_DRUSEN+MIM_morbid+ENSG00000000971,COMPLEMENT_FACTOR_H_DEFICIENCY+MIM_morbid+ENSG00000000971,HEMOLYTIC_UREMIC_SYNDROME__ATYPICAL__SUSCEPTIBILITY_TO__1+MIM_morbid+ENSG00000000971,MACULAR_DEGENERATION__AGE-RELATED__4+MIM_morbid+ENSG00000000971,Atypical_hemolytic_uremic_syndrome_with_complement_gene_abnormality+Orphanet+ENSG00000000971,De_novo_thrombotic_microangiopathy_after_kidney_tra…
rs800292	1:196673103-196673103	1:196673103-196673104	missense_variant	MODERATE	CFH	ENSG00000000971	Transcript	ENST00000696027.1	protein_coding	44593	-	-	-	268	184	62	V/I	Gta/Ata	rs800292,CM062505,COSV62776782	-	1	-	HGNC	HGNC:4883	-	-	-	A2	tolerated(1)	benign(0)	0.4681	benign	0,0,1	1,1,1	18162041,25537509,19961953,18541031,29700787,27730450,19861685,20203157,26559391,31118930,16080115,17314151,30696427,18043728,19796758,22035603,22059990,26152901,27239600,24453474,21637784,23873044,25132797,29312345,17167412,19026761,19958499,20181037,20961462,22618592,25276841,25883802,22936692,23577725,19825847,20157618,23620142,24069533,18787502,24692129,18421087,20161815,23289807,17591627,201…	-	-	-	-	-	26243271:0.01:Alzheimer's_Disease,22059990:0.01:Rheumatoid_Arthritis,24675670:0.01:Diabetes,24675670:0.01:Diabetes_Mellitus,23864767:0.01:Diabetic_Retinopathy,28178155:0.01:Disseminated_Intravascular_Coagulation,30219152:0.01:IGA_Glomerulonephritis,22388616:0.01:Glomerulonephritis_Membranoproliferative,18223247:0.10:Glycogen_storage_disease_type_II,23260260:0.10:Glycogen_storage_disease_type_II,2…	BASAL_LAMINAR_DRUSEN+MIM_morbid+ENSG00000000971,COMPLEMENT_FACTOR_H_DEFICIENCY+MIM_morbid+ENSG00000000971,HEMOLYTIC_UREMIC_SYNDROME__ATYPICAL__SUSCEPTIBILITY_TO__1+MIM_morbid+ENSG00000000971,MACULAR_DEGENERATION__AGE-RELATED__4+MIM_morbid+ENSG00000000971,Atypical_hemolytic_uremic_syndrome_with_complement_gene_abnormality+Orphanet+ENSG00000000971,De_novo_thrombotic_microangiopathy_after_kidney_tra…
rs800292	1:196673103-196673103	1:196673103-196673104	missense_variant	MODERATE	CFH	ENSG00000000971	Transcript	ENST00000696028.1	protein_coding	44593	-	-	-	268	184	62	V/I	Gta/Ata	rs800292,CM062505,COSV62776782	-	1	-	HGNC	HGNC:4883	-	-	-	-	tolerated(1)	benign(0)	0.4681	benign	0,0,1	1,1,1	18162041,25537509,19961953,18541031,29700787,27730450,19861685,20203157,26559391,31118930,16080115,17314151,30696427,18043728,19796758,22035603,22059990,26152901,27239600,24453474,21637784,23873044,25132797,29312345,17167412,19026761,19958499,20181037,20961462,22618592,25276841,25883802,22936692,23577725,19825847,20157618,23620142,24069533,18787502,24692129,18421087,20161815,23289807,17591627,201…	-	-	-	-	-	26243271:0.01:Alzheimer's_Disease,22059990:0.01:Rheumatoid_Arthritis,24675670:0.01:Diabetes,24675670:0.01:Diabetes_Mellitus,23864767:0.01:Diabetic_Retinopathy,28178155:0.01:Disseminated_Intravascular_Coagulation,30219152:0.01:IGA_Glomerulonephritis,22388616:0.01:Glomerulonephritis_Membranoproliferative,18223247:0.10:Glycogen_storage_disease_type_II,23260260:0.10:Glycogen_storage_disease_type_II,2…	BASAL_LAMINAR_DRUSEN+MIM_morbid+ENSG00000000971,COMPLEMENT_FACTOR_H_DEFICIENCY+MIM_morbid+ENSG00000000971,HEMOLYTIC_UREMIC_SYNDROME__ATYPICAL__SUSCEPTIBILITY_TO__1+MIM_morbid+ENSG00000000971,MACULAR_DEGENERATION__AGE-RELATED__4+MIM_morbid+ENSG00000000971,Atypical_hemolytic_uremic_syndrome_with_complement_gene_abnormality+Orphanet+ENSG00000000971,De_novo_thrombotic_microangiopathy_after_kidney_tra…
rs800292	1:196673103-196673103	1:196673103-196673104	missense_variant	MODERATE	CFH	ENSG00000000971	Transcript	ENST00000696029.1	protein_coding	44593	-	-	-	268	184	62	V/I	Gta/Ata	rs800292,CM062505,COSV62776782	-	1	-	HGNC	HGNC:4883	-	-	-	A2	tolerated(1)	benign(0)	0.4681	benign	0,0,1	1,1,1	18162041,25537509,19961953,18541031,29700787,27730450,19861685,20203157,26559391,31118930,16080115,17314151,30696427,18043728,19796758,22035603,22059990,26152901,27239600,24453474,21637784,23873044,25132797,29312345,17167412,19026761,19958499,20181037,20961462,22618592,25276841,25883802,22936692,23577725,19825847,20157618,23620142,24069533,18787502,24692129,18421087,20161815,23289807,17591627,201…	-	-	-	-	-	26243271:0.01:Alzheimer's_Disease,22059990:0.01:Rheumatoid_Arthritis,24675670:0.01:Diabetes,24675670:0.01:Diabetes_Mellitus,23864767:0.01:Diabetic_Retinopathy,28178155:0.01:Disseminated_Intravascular_Coagulation,30219152:0.01:IGA_Glomerulonephritis,22388616:0.01:Glomerulonephritis_Membranoproliferative,18223247:0.10:Glycogen_storage_disease_type_II,23260260:0.10:Glycogen_storage_disease_type_II,2…	BASAL_LAMINAR_DRUSEN+MIM_morbid+ENSG00000000971,COMPLEMENT_FACTOR_H_DEFICIENCY+MIM_morbid+ENSG00000000971,HEMOLYTIC_UREMIC_SYNDROME__ATYPICAL__SUSCEPTIBILITY_TO__1+MIM_morbid+ENSG00000000971,MACULAR_DEGENERATION__AGE-RELATED__4+MIM_morbid+ENSG00000000971,Atypical_hemolytic_uremic_syndrome_with_complement_gene_abnormality+Orphanet+ENSG00000000971,De_novo_thrombotic_microangiopathy_after_kidney_tra…
rs800292	1:196673103-196673103	1:196673103-196673104	missense_variant	MODERATE	CFH	ENSG00000000971	Transcript	ENST00000696030.1	protein_coding	45201	-	-	-	259	184	62	V/I	Gta/Ata	rs800292,CM062505,COSV62776782	-	1	-	HGNC	HGNC:4883	-	-	-	-	tolerated(1)	benign(0)	0.4681	benign	0,0,1	1,1,1	18162041,25537509,19961953,18541031,29700787,27730450,19861685,20203157,26559391,31118930,16080115,17314151,30696427,18043728,19796758,22035603,22059990,26152901,27239600,24453474,21637784,23873044,25132797,29312345,17167412,19026761,19958499,20181037,20961462,22618592,25276841,25883802,22936692,23577725,19825847,20157618,23620142,24069533,18787502,24692129,18421087,20161815,23289807,17591627,201…	-	-	-	-	-	26243271:0.01:Alzheimer's_Disease,22059990:0.01:Rheumatoid_Arthritis,24675670:0.01:Diabetes,24675670:0.01:Diabetes_Mellitus,23864767:0.01:Diabetic_Retinopathy,28178155:0.01:Disseminated_Intravascular_Coagulation,30219152:0.01:IGA_Glomerulonephritis,22388616:0.01:Glomerulonephritis_Membranoproliferative,18223247:0.10:Glycogen_storage_disease_type_II,23260260:0.10:Glycogen_storage_disease_type_II,2…	BASAL_LAMINAR_DRUSEN+MIM_morbid+ENSG00000000971,COMPLEMENT_FACTOR_H_DEFICIENCY+MIM_morbid+ENSG00000000971,HEMOLYTIC_UREMIC_SYNDROME__ATYPICAL__SUSCEPTIBILITY_TO__1+MIM_morbid+ENSG00000000971,MACULAR_DEGENERATION__AGE-RELATED__4+MIM_morbid+ENSG00000000971,Atypical_hemolytic_uremic_syndrome_with_complement_gene_abnormality+Orphanet+ENSG00000000971,De_novo_thrombotic_microangiopathy_after_kidney_tra…
rs800292	1:196673103-196673103	1:196673103-196673104	missense_variant,NMD_transcript_variant	MODERATE	CFH	ENSG00000000971	Transcript	ENST00000696031.1	nonsense_mediated_decay	44958	-	-	-	250	184	62	V/I	Gta/Ata	rs800292,CM062505,COSV62776782	-	1	-	HGNC	HGNC:4883	-	-	-	-	tolerated(1)	benign(0)	0.4681	benign	0,0,1	1,1,1	18162041,25537509,19961953,18541031,29700787,27730450,19861685,20203157,26559391,31118930,16080115,17314151,30696427,18043728,19796758,22035603,22059990,26152901,27239600,24453474,21637784,23873044,25132797,29312345,17167412,19026761,19958499,20181037,20961462,22618592,25276841,25883802,22936692,23577725,19825847,20157618,23620142,24069533,18787502,24692129,18421087,20161815,23289807,17591627,201…	-	-	-	-	-	26243271:0.01:Alzheimer's_Disease,22059990:0.01:Rheumatoid_Arthritis,24675670:0.01:Diabetes,24675670:0.01:Diabetes_Mellitus,23864767:0.01:Diabetic_Retinopathy,28178155:0.01:Disseminated_Intravascular_Coagulation,30219152:0.01:IGA_Glomerulonephritis,22388616:0.01:Glomerulonephritis_Membranoproliferative,18223247:0.10:Glycogen_storage_disease_type_II,23260260:0.10:Glycogen_storage_disease_type_II,2…	BASAL_LAMINAR_DRUSEN+MIM_morbid+ENSG00000000971,COMPLEMENT_FACTOR_H_DEFICIENCY+MIM_morbid+ENSG00000000971,HEMOLYTIC_UREMIC_SYNDROME__ATYPICAL__SUSCEPTIBILITY_TO__1+MIM_morbid+ENSG00000000971,MACULAR_DEGENERATION__AGE-RELATED__4+MIM_morbid+ENSG00000000971,Atypical_hemolytic_uremic_syndrome_with_complement_gene_abnormality+Orphanet+ENSG00000000971,De_novo_thrombotic_microangiopathy_after_kidney_tra…
rs1061170	1:196690107-196690107	1:196690107-196690108	missense_variant	MODERATE	CFH	ENSG00000000971	Transcript	ENST00000359637.3	protein_coding	45177	-	-	-	1376	1012	338	H/N	Cat/Aat	rs1061170,CM051020,COSV62776341	-	1	-	HGNC	HGNC:4883	-	-	1	-	tolerated(0.63)	-	-	-	0,0,1	1,1,1	18248681,16519819,16723442,17697822,18162041,19076828,19692124,18541031,29334895,29700787,23820649,19861685,20203157,23251215,26559391,31118930,27306948,16080115,17314151,22022419,22253485,30696427,24498017,18043728,19796758,22035603,22059990,26152901,27239600,24453474,21637784,22969267,23873044,25132797,24586071,25786237,15761122,17167412,17917691,19026761,19958499,20961462,21072178,22259222,226…	-	-	-	-	-	18163432:0.03:Alzheimer's_Disease,18433936:0.03:Alzheimer's_Disease,26243271:0.03:Alzheimer's_Disease,18292760:0.03:Arteriosclerosis,19076828:0.03:Arteriosclerosis,22067048:0.03:Arteriosclerosis,22059990:0.01:Rheumatoid_Arthritis,18292760:0.03:Atherosclerosis,19076828:0.03:Atherosclerosis,22067048:0.03:Atherosclerosis,31525397:0.01:Bacterial_Infections,17869048:0.04:Cardiovascular_Diseases,182927…	BASAL_LAMINAR_DRUSEN+MIM_morbid+ENSG00000000971,COMPLEMENT_FACTOR_H_DEFICIENCY+MIM_morbid+ENSG00000000971,HEMOLYTIC_UREMIC_SYNDROME__ATYPICAL__SUSCEPTIBILITY_TO__1+MIM_morbid+ENSG00000000971,MACULAR_DEGENERATION__AGE-RELATED__4+MIM_morbid+ENSG00000000971,Atypical_hemolytic_uremic_syndrome_with_complement_gene_abnormality+Orphanet+ENSG00000000971,De_novo_thrombotic_microangiopathy_after_kidney_tra…
rs1061170	1:196690107-196690107	1:196690107-196690108	missense_variant	MODERATE	CFH	ENSG00000000971	Transcript	ENST00000359637.3	protein_coding	45177	-	-	-	1376	1012	338	H/D	Cat/Gat	rs1061170,CM051020,COSV62776341	-	1	-	HGNC	HGNC:4883	-	-	1	-	tolerated(0.65)	-	-	-	0,0,1	1,1,1	18248681,16519819,16723442,17697822,18162041,19076828,19692124,18541031,29334895,29700787,23820649,19861685,20203157,23251215,26559391,31118930,27306948,16080115,17314151,22022419,22253485,30696427,24498017,18043728,19796758,22035603,22059990,26152901,27239600,24453474,21637784,22969267,23873044,25132797,24586071,25786237,15761122,17167412,17917691,19026761,19958499,20961462,21072178,22259222,226…	-	-	-	-	-	18163432:0.03:Alzheimer's_Disease,18433936:0.03:Alzheimer's_Disease,26243271:0.03:Alzheimer's_Disease,18292760:0.03:Arteriosclerosis,19076828:0.03:Arteriosclerosis,22067048:0.03:Arteriosclerosis,22059990:0.01:Rheumatoid_Arthritis,18292760:0.03:Atherosclerosis,19076828:0.03:Atherosclerosis,22067048:0.03:Atherosclerosis,31525397:0.01:Bacterial_Infections,17869048:0.04:Cardiovascular_Diseases,182927…	BASAL_LAMINAR_DRUSEN+MIM_morbid+ENSG00000000971,COMPLEMENT_FACTOR_H_DEFICIENCY+MIM_morbid+ENSG00000000971,HEMOLYTIC_UREMIC_SYNDROME__ATYPICAL__SUSCEPTIBILITY_TO__1+MIM_morbid+ENSG00000000971,MACULAR_DEGENERATION__AGE-RELATED__4+MIM_morbid+ENSG00000000971,Atypical_hemolytic_uremic_syndrome_with_complement_gene_abnormality+Orphanet+ENSG00000000971,De_novo_thrombotic_microangiopathy_after_kidney_tra…
rs1061170	1:196690107-196690107	1:196690107-196690108	missense_variant	MODERATE	CFH	ENSG00000000971	Transcript	ENST00000359637.3	protein_coding	45177	-	-	-	1376	1012	338	H/Y	Cat/Tat	rs1061170,CM051020,COSV62776341	-	1	-	HGNC	HGNC:4883	-	-	1	-	tolerated(0.9)	-	0.7334	benign,conflicting_interpretations_of_pathogenicity	0,0,1	1,1,1	18248681,16519819,16723442,17697822,18162041,19076828,19692124,18541031,29334895,29700787,23820649,19861685,20203157,23251215,26559391,31118930,27306948,16080115,17314151,22022419,22253485,30696427,24498017,18043728,19796758,22035603,22059990,26152901,27239600,24453474,21637784,22969267,23873044,25132797,24586071,25786237,15761122,17167412,17917691,19026761,19958499,20961462,21072178,22259222,226…	-	-	-	-	-	18163432:0.03:Alzheimer's_Disease,18433936:0.03:Alzheimer's_Disease,26243271:0.03:Alzheimer's_Disease,18292760:0.03:Arteriosclerosis,19076828:0.03:Arteriosclerosis,22067048:0.03:Arteriosclerosis,22059990:0.01:Rheumatoid_Arthritis,18292760:0.03:Atherosclerosis,19076828:0.03:Atherosclerosis,22067048:0.03:Atherosclerosis,31525397:0.01:Bacterial_Infections,17869048:0.04:Cardiovascular_Diseases,182927…	BASAL_LAMINAR_DRUSEN+MIM_morbid+ENSG00000000971,COMPLEMENT_FACTOR_H_DEFICIENCY+MIM_morbid+ENSG00000000971,HEMOLYTIC_UREMIC_SYNDROME__ATYPICAL__SUSCEPTIBILITY_TO__1+MIM_morbid+ENSG00000000971,MACULAR_DEGENERATION__AGE-RELATED__4+MIM_morbid+ENSG00000000971,Atypical_hemolytic_uremic_syndrome_with_complement_gene_abnormality+Orphanet+ENSG00000000971,De_novo_thrombotic_microangiopathy_after_kidney_tra…
rs1061170	1:196690107-196690107	1:196690107-196690108	missense_variant	MODERATE	CFH	ENSG00000000971	Transcript	ENST00000367429.9	protein_coding	44805	-	-	-	1279	1204	402	H/N	Cat/Aat	rs1061170,CM051020,COSV62776341	-	1	-	HGNC	HGNC:4883	NM_000186.4	-	1	P2	tolerated(0.36)	benign(0.003)	-	-	0,0,1	1,1,1	18248681,16519819,16723442,17697822,18162041,19076828,19692124,18541031,29334895,29700787,23820649,19861685,20203157,23251215,26559391,31118930,27306948,16080115,17314151,22022419,22253485,30696427,24498017,18043728,19796758,22035603,22059990,26152901,27239600,24453474,21637784,22969267,23873044,25132797,24586071,25786237,15761122,17167412,17917691,19026761,19958499,20961462,21072178,22259222,226…	-	-	-	-	-	18163432:0.03:Alzheimer's_Disease,18433936:0.03:Alzheimer's_Disease,26243271:0.03:Alzheimer's_Disease,18292760:0.03:Arteriosclerosis,19076828:0.03:Arteriosclerosis,22067048:0.03:Arteriosclerosis,22059990:0.01:Rheumatoid_Arthritis,18292760:0.03:Atherosclerosis,19076828:0.03:Atherosclerosis,22067048:0.03:Atherosclerosis,31525397:0.01:Bacterial_Infections,17869048:0.04:Cardiovascular_Diseases,182927…	BASAL_LAMINAR_DRUSEN+MIM_morbid+ENSG00000000971,COMPLEMENT_FACTOR_H_DEFICIENCY+MIM_morbid+ENSG00000000971,HEMOLYTIC_UREMIC_SYNDROME__ATYPICAL__SUSCEPTIBILITY_TO__1+MIM_morbid+ENSG00000000971,MACULAR_DEGENERATION__AGE-RELATED__4+MIM_morbid+ENSG00000000971,Atypical_hemolytic_uremic_syndrome_with_complement_gene_abnormality+Orphanet+ENSG00000000971,De_novo_thrombotic_microangiopathy_after_kidney_tra…
rs1061170	1:196690107-196690107	1:196690107-196690108	missense_variant	MODERATE	CFH	ENSG00000000971	Transcript	ENST00000367429.9	protein_coding	44805	-	-	-	1279	1204	402	H/D	Cat/Gat	rs1061170,CM051020,COSV62776341	-	1	-	HGNC	HGNC:4883	NM_000186.4	-	1	P2	tolerated(0.27)	benign(0.017)	-	-	0,0,1	1,1,1	18248681,16519819,16723442,17697822,18162041,19076828,19692124,18541031,29334895,29700787,23820649,19861685,20203157,23251215,26559391,31118930,27306948,16080115,17314151,22022419,22253485,30696427,24498017,18043728,19796758,22035603,22059990,26152901,27239600,24453474,21637784,22969267,23873044,25132797,24586071,25786237,15761122,17167412,17917691,19026761,19958499,20961462,21072178,22259222,226…	-	-	-	-	-	18163432:0.03:Alzheimer's_Disease,18433936:0.03:Alzheimer's_Disease,26243271:0.03:Alzheimer's_Disease,18292760:0.03:Arteriosclerosis,19076828:0.03:Arteriosclerosis,22067048:0.03:Arteriosclerosis,22059990:0.01:Rheumatoid_Arthritis,18292760:0.03:Atherosclerosis,19076828:0.03:Atherosclerosis,22067048:0.03:Atherosclerosis,31525397:0.01:Bacterial_Infections,17869048:0.04:Cardiovascular_Diseases,182927…	BASAL_LAMINAR_DRUSEN+MIM_morbid+ENSG00000000971,COMPLEMENT_FACTOR_H_DEFICIENCY+MIM_morbid+ENSG00000000971,HEMOLYTIC_UREMIC_SYNDROME__ATYPICAL__SUSCEPTIBILITY_TO__1+MIM_morbid+ENSG00000000971,MACULAR_DEGENERATION__AGE-RELATED__4+MIM_morbid+ENSG00000000971,Atypical_hemolytic_uremic_syndrome_with_complement_gene_abnormality+Orphanet+ENSG00000000971,De_novo_thrombotic_microangiopathy_after_kidney_tra…
rs1061170	1:196690107-196690107	1:196690107-196690108	missense_variant	MODERATE	CFH	ENSG00000000971	Transcript	ENST00000367429.9	protein_coding	44805	-	-	-	1279	1204	402	H/Y	Cat/Tat	rs1061170,CM051020,COSV62776341	-	1	-	HGNC	HGNC:4883	NM_000186.4	-	1	P2	tolerated(1)	benign(0)	0.7334	benign,conflicting_interpretations_of_pathogenicity	0,0,1	1,1,1	18248681,16519819,16723442,17697822,18162041,19076828,19692124,18541031,29334895,29700787,23820649,19861685,20203157,23251215,26559391,31118930,27306948,16080115,17314151,22022419,22253485,30696427,24498017,18043728,19796758,22035603,22059990,26152901,27239600,24453474,21637784,22969267,23873044,25132797,24586071,25786237,15761122,17167412,17917691,19026761,19958499,20961462,21072178,22259222,226…	-	-	-	-	-	18163432:0.03:Alzheimer's_Disease,18433936:0.03:Alzheimer's_Disease,26243271:0.03:Alzheimer's_Disease,18292760:0.03:Arteriosclerosis,19076828:0.03:Arteriosclerosis,22067048:0.03:Arteriosclerosis,22059990:0.01:Rheumatoid_Arthritis,18292760:0.03:Atherosclerosis,19076828:0.03:Atherosclerosis,22067048:0.03:Atherosclerosis,31525397:0.01:Bacterial_Infections,17869048:0.04:Cardiovascular_Diseases,182927…	BASAL_LAMINAR_DRUSEN+MIM_morbid+ENSG00000000971,COMPLEMENT_FACTOR_H_DEFICIENCY+MIM_morbid+ENSG00000000971,HEMOLYTIC_UREMIC_SYNDROME__ATYPICAL__SUSCEPTIBILITY_TO__1+MIM_morbid+ENSG00000000971,MACULAR_DEGENERATION__AGE-RELATED__4+MIM_morbid+ENSG00000000971,Atypical_hemolytic_uremic_syndrome_with_complement_gene_abnormality+Orphanet+ENSG00000000971,De_novo_thrombotic_microangiopathy_after_kidney_tra…
rs1061170	1:196690107-196690107	1:196690107-196690108	non_coding_transcript_exon_variant	MODIFIER	CFH	ENSG00000000971	Transcript	ENST00000466229.5	retained_intron	42461	-	-	-	3220	-	-	-	-	rs1061170,CM051020,COSV62776341	-	1	-	HGNC	HGNC:4883	-	-	1	-	-	-	-	-	0,0,1	1,1,1	18248681,16519819,16723442,17697822,18162041,19076828,19692124,18541031,29334895,29700787,23820649,19861685,20203157,23251215,26559391,31118930,27306948,16080115,17314151,22022419,22253485,30696427,24498017,18043728,19796758,22035603,22059990,26152901,27239600,24453474,21637784,22969267,23873044,25132797,24586071,25786237,15761122,17167412,17917691,19026761,19958499,20961462,21072178,22259222,226…	-	-	-	-	-	18163432:0.03:Alzheimer's_Disease,18433936:0.03:Alzheimer's_Disease,26243271:0.03:Alzheimer's_Disease,18292760:0.03:Arteriosclerosis,19076828:0.03:Arteriosclerosis,22067048:0.03:Arteriosclerosis,22059990:0.01:Rheumatoid_Arthritis,18292760:0.03:Atherosclerosis,19076828:0.03:Atherosclerosis,22067048:0.03:Atherosclerosis,31525397:0.01:Bacterial_Infections,17869048:0.04:Cardiovascular_Diseases,182927…	BASAL_LAMINAR_DRUSEN+MIM_morbid+ENSG00000000971,COMPLEMENT_FACTOR_H_DEFICIENCY+MIM_morbid+ENSG00000000971,HEMOLYTIC_UREMIC_SYNDROME__ATYPICAL__SUSCEPTIBILITY_TO__1+MIM_morbid+ENSG00000000971,MACULAR_DEGENERATION__AGE-RELATED__4+MIM_morbid+ENSG00000000971,Atypical_hemolytic_uremic_syndrome_with_complement_gene_abnormality+Orphanet+ENSG00000000971,De_novo_thrombotic_microangiopathy_after_kidney_tra…
rs1061170	1:196690107-196690107	1:196690107-196690108	non_coding_transcript_exon_variant	MODIFIER	CFH	ENSG00000000971	Transcript	ENST00000466229.5	retained_intron	42461	-	-	-	3220	-	-	-	-	rs1061170,CM051020,COSV62776341	-	1	-	HGNC	HGNC:4883	-	-	1	-	-	-	-	-	0,0,1	1,1,1	18248681,16519819,16723442,17697822,18162041,19076828,19692124,18541031,29334895,29700787,23820649,19861685,20203157,23251215,26559391,31118930,27306948,16080115,17314151,22022419,22253485,30696427,24498017,18043728,19796758,22035603,22059990,26152901,27239600,24453474,21637784,22969267,23873044,25132797,24586071,25786237,15761122,17167412,17917691,19026761,19958499,20961462,21072178,22259222,226…	-	-	-	-	-	18163432:0.03:Alzheimer's_Disease,18433936:0.03:Alzheimer's_Disease,26243271:0.03:Alzheimer's_Disease,18292760:0.03:Arteriosclerosis,19076828:0.03:Arteriosclerosis,22067048:0.03:Arteriosclerosis,22059990:0.01:Rheumatoid_Arthritis,18292760:0.03:Atherosclerosis,19076828:0.03:Atherosclerosis,22067048:0.03:Atherosclerosis,31525397:0.01:Bacterial_Infections,17869048:0.04:Cardiovascular_Diseases,182927…	BASAL_LAMINAR_DRUSEN+MIM_morbid+ENSG00000000971,COMPLEMENT_FACTOR_H_DEFICIENCY+MIM_morbid+ENSG00000000971,HEMOLYTIC_UREMIC_SYNDROME__ATYPICAL__SUSCEPTIBILITY_TO__1+MIM_morbid+ENSG00000000971,MACULAR_DEGENERATION__AGE-RELATED__4+MIM_morbid+ENSG00000000971,Atypical_hemolytic_uremic_syndrome_with_complement_gene_abnormality+Orphanet+ENSG00000000971,De_novo_thrombotic_microangiopathy_after_kidney_tra…
rs1061170	1:196690107-196690107	1:196690107-196690108	non_coding_transcript_exon_variant	MODIFIER	CFH	ENSG00000000971	Transcript	ENST00000466229.5	retained_intron	42461	-	-	-	3220	-	-	-	-	rs1061170,CM051020,COSV62776341	-	1	-	HGNC	HGNC:4883	-	-	1	-	-	-	0.7334	benign,conflicting_interpretations_of_pathogenicity	0,0,1	1,1,1	18248681,16519819,16723442,17697822,18162041,19076828,19692124,18541031,29334895,29700787,23820649,19861685,20203157,23251215,26559391,31118930,27306948,16080115,17314151,22022419,22253485,30696427,24498017,18043728,19796758,22035603,22059990,26152901,27239600,24453474,21637784,22969267,23873044,25132797,24586071,25786237,15761122,17167412,17917691,19026761,19958499,20961462,21072178,22259222,226…	-	-	-	-	-	18163432:0.03:Alzheimer's_Disease,18433936:0.03:Alzheimer's_Disease,26243271:0.03:Alzheimer's_Disease,18292760:0.03:Arteriosclerosis,19076828:0.03:Arteriosclerosis,22067048:0.03:Arteriosclerosis,22059990:0.01:Rheumatoid_Arthritis,18292760:0.03:Atherosclerosis,19076828:0.03:Atherosclerosis,22067048:0.03:Atherosclerosis,31525397:0.01:Bacterial_Infections,17869048:0.04:Cardiovascular_Diseases,182927…	BASAL_LAMINAR_DRUSEN+MIM_morbid+ENSG00000000971,COMPLEMENT_FACTOR_H_DEFICIENCY+MIM_morbid+ENSG00000000971,HEMOLYTIC_UREMIC_SYNDROME__ATYPICAL__SUSCEPTIBILITY_TO__1+MIM_morbid+ENSG00000000971,MACULAR_DEGENERATION__AGE-RELATED__4+MIM_morbid+ENSG00000000971,Atypical_hemolytic_uremic_syndrome_with_complement_gene_abnormality+Orphanet+ENSG00000000971,De_novo_thrombotic_microangiopathy_after_kidney_tra…
rs1061170	1:196690107-196690107	1:196690107-196690108	non_coding_transcript_exon_variant	MODIFIER	CFH	ENSG00000000971	Transcript	ENST00000470918.2	retained_intron	44805	-	-	-	1470	-	-	-	-	rs1061170,CM051020,COSV62776341	-	1	-	HGNC	HGNC:4883	-	-	2	-	-	-	-	-	0,0,1	1,1,1	18248681,16519819,16723442,17697822,18162041,19076828,19692124,18541031,29334895,29700787,23820649,19861685,20203157,23251215,26559391,31118930,27306948,16080115,17314151,22022419,22253485,30696427,24498017,18043728,19796758,22035603,22059990,26152901,27239600,24453474,21637784,22969267,23873044,25132797,24586071,25786237,15761122,17167412,17917691,19026761,19958499,20961462,21072178,22259222,226…	-	-	-	-	-	18163432:0.03:Alzheimer's_Disease,18433936:0.03:Alzheimer's_Disease,26243271:0.03:Alzheimer's_Disease,18292760:0.03:Arteriosclerosis,19076828:0.03:Arteriosclerosis,22067048:0.03:Arteriosclerosis,22059990:0.01:Rheumatoid_Arthritis,18292760:0.03:Atherosclerosis,19076828:0.03:Atherosclerosis,22067048:0.03:Atherosclerosis,31525397:0.01:Bacterial_Infections,17869048:0.04:Cardiovascular_Diseases,182927…	BASAL_LAMINAR_DRUSEN+MIM_morbid+ENSG00000000971,COMPLEMENT_FACTOR_H_DEFICIENCY+MIM_morbid+ENSG00000000971,HEMOLYTIC_UREMIC_SYNDROME__ATYPICAL__SUSCEPTIBILITY_TO__1+MIM_morbid+ENSG00000000971,MACULAR_DEGENERATION__AGE-RELATED__4+MIM_morbid+ENSG00000000971,Atypical_hemolytic_uremic_syndrome_with_complement_gene_abnormality+Orphanet+ENSG00000000971,De_novo_thrombotic_microangiopathy_after_kidney_tra…
rs1061170	1:196690107-196690107	1:196690107-196690108	non_coding_transcript_exon_variant	MODIFIER	CFH	ENSG00000000971	Transcript	ENST00000470918.2	retained_intron	44805	-	-	-	1470	-	-	-	-	rs1061170,CM051020,COSV62776341	-	1	-	HGNC	HGNC:4883	-	-	2	-	-	-	-	-	0,0,1	1,1,1	18248681,16519819,16723442,17697822,18162041,19076828,19692124,18541031,29334895,29700787,23820649,19861685,20203157,23251215,26559391,31118930,27306948,16080115,17314151,22022419,22253485,30696427,24498017,18043728,19796758,22035603,22059990,26152901,27239600,24453474,21637784,22969267,23873044,25132797,24586071,25786237,15761122,17167412,17917691,19026761,19958499,20961462,21072178,22259222,226…	-	-	-	-	-	18163432:0.03:Alzheimer's_Disease,18433936:0.03:Alzheimer's_Disease,26243271:0.03:Alzheimer's_Disease,18292760:0.03:Arteriosclerosis,19076828:0.03:Arteriosclerosis,22067048:0.03:Arteriosclerosis,22059990:0.01:Rheumatoid_Arthritis,18292760:0.03:Atherosclerosis,19076828:0.03:Atherosclerosis,22067048:0.03:Atherosclerosis,31525397:0.01:Bacterial_Infections,17869048:0.04:Cardiovascular_Diseases,182927…	BASAL_LAMINAR_DRUSEN+MIM_morbid+ENSG00000000971,COMPLEMENT_FACTOR_H_DEFICIENCY+MIM_morbid+ENSG00000000971,HEMOLYTIC_UREMIC_SYNDROME__ATYPICAL__SUSCEPTIBILITY_TO__1+MIM_morbid+ENSG00000000971,MACULAR_DEGENERATION__AGE-RELATED__4+MIM_morbid+ENSG00000000971,Atypical_hemolytic_uremic_syndrome_with_complement_gene_abnormality+Orphanet+ENSG00000000971,De_novo_thrombotic_microangiopathy_after_kidney_tra…
rs1061170	1:196690107-196690107	1:196690107-196690108	non_coding_transcript_exon_variant	MODIFIER	CFH	ENSG00000000971	Transcript	ENST00000470918.2	retained_intron	44805	-	-	-	1470	-	-	-	-	rs1061170,CM051020,COSV62776341	-	1	-	HGNC	HGNC:4883	-	-	2	-	-	-	0.7334	benign,conflicting_interpretations_of_pathogenicity	0,0,1	1,1,1	18248681,16519819,16723442,17697822,18162041,19076828,19692124,18541031,29334895,29700787,23820649,19861685,20203157,23251215,26559391,31118930,27306948,16080115,17314151,22022419,22253485,30696427,24498017,18043728,19796758,22035603,22059990,26152901,27239600,24453474,21637784,22969267,23873044,25132797,24586071,25786237,15761122,17167412,17917691,19026761,19958499,20961462,21072178,22259222,226…	-	-	-	-	-	18163432:0.03:Alzheimer's_Disease,18433936:0.03:Alzheimer's_Disease,26243271:0.03:Alzheimer's_Disease,18292760:0.03:Arteriosclerosis,19076828:0.03:Arteriosclerosis,22067048:0.03:Arteriosclerosis,22059990:0.01:Rheumatoid_Arthritis,18292760:0.03:Atherosclerosis,19076828:0.03:Atherosclerosis,22067048:0.03:Atherosclerosis,31525397:0.01:Bacterial_Infections,17869048:0.04:Cardiovascular_Diseases,182927…	BASAL_LAMINAR_DRUSEN+MIM_morbid+ENSG00000000971,COMPLEMENT_FACTOR_H_DEFICIENCY+MIM_morbid+ENSG00000000971,HEMOLYTIC_UREMIC_SYNDROME__ATYPICAL__SUSCEPTIBILITY_TO__1+MIM_morbid+ENSG00000000971,MACULAR_DEGENERATION__AGE-RELATED__4+MIM_morbid+ENSG00000000971,Atypical_hemolytic_uremic_syndrome_with_complement_gene_abnormality+Orphanet+ENSG00000000971,De_novo_thrombotic_microangiopathy_after_kidney_tra…
rs1061170	1:196690107-196690107	1:196690107-196690108	missense_variant	MODERATE	CFH	ENSG00000000971	Transcript	ENST00000630130.2	protein_coding	45208	-	-	-	1277	1204	402	H/N	Cat/Aat	rs1061170,CM051020,COSV62776341	-	1	-	HGNC	HGNC:4883	-	-	1	-	tolerated(0.35)	-	-	-	0,0,1	1,1,1	18248681,16519819,16723442,17697822,18162041,19076828,19692124,18541031,29334895,29700787,23820649,19861685,20203157,23251215,26559391,31118930,27306948,16080115,17314151,22022419,22253485,30696427,24498017,18043728,19796758,22035603,22059990,26152901,27239600,24453474,21637784,22969267,23873044,25132797,24586071,25786237,15761122,17167412,17917691,19026761,19958499,20961462,21072178,22259222,226…	-	-	-	-	-	18163432:0.03:Alzheimer's_Disease,18433936:0.03:Alzheimer's_Disease,26243271:0.03:Alzheimer's_Disease,18292760:0.03:Arteriosclerosis,19076828:0.03:Arteriosclerosis,22067048:0.03:Arteriosclerosis,22059990:0.01:Rheumatoid_Arthritis,18292760:0.03:Atherosclerosis,19076828:0.03:Atherosclerosis,22067048:0.03:Atherosclerosis,31525397:0.01:Bacterial_Infections,17869048:0.04:Cardiovascular_Diseases,182927…	BASAL_LAMINAR_DRUSEN+MIM_morbid+ENSG00000000971,COMPLEMENT_FACTOR_H_DEFICIENCY+MIM_morbid+ENSG00000000971,HEMOLYTIC_UREMIC_SYNDROME__ATYPICAL__SUSCEPTIBILITY_TO__1+MIM_morbid+ENSG00000000971,MACULAR_DEGENERATION__AGE-RELATED__4+MIM_morbid+ENSG00000000971,Atypical_hemolytic_uremic_syndrome_with_complement_gene_abnormality+Orphanet+ENSG00000000971,De_novo_thrombotic_microangiopathy_after_kidney_tra…
rs1061170	1:196690107-196690107	1:196690107-196690108	missense_variant	MODERATE	CFH	ENSG00000000971	Transcript	ENST00000630130.2	protein_coding	45208	-	-	-	1277	1204	402	H/D	Cat/Gat	rs1061170,CM051020,COSV62776341	-	1	-	HGNC	HGNC:4883	-	-	1	-	tolerated(0.27)	-	-	-	0,0,1	1,1,1	18248681,16519819,16723442,17697822,18162041,19076828,19692124,18541031,29334895,29700787,23820649,19861685,20203157,23251215,26559391,31118930,27306948,16080115,17314151,22022419,22253485,30696427,24498017,18043728,19796758,22035603,22059990,26152901,27239600,24453474,21637784,22969267,23873044,25132797,24586071,25786237,15761122,17167412,17917691,19026761,19958499,20961462,21072178,22259222,226…	-	-	-	-	-	18163432:0.03:Alzheimer's_Disease,18433936:0.03:Alzheimer's_Disease,26243271:0.03:Alzheimer's_Disease,18292760:0.03:Arteriosclerosis,19076828:0.03:Arteriosclerosis,22067048:0.03:Arteriosclerosis,22059990:0.01:Rheumatoid_Arthritis,18292760:0.03:Atherosclerosis,19076828:0.03:Atherosclerosis,22067048:0.03:Atherosclerosis,31525397:0.01:Bacterial_Infections,17869048:0.04:Cardiovascular_Diseases,182927…	BASAL_LAMINAR_DRUSEN+MIM_morbid+ENSG00000000971,COMPLEMENT_FACTOR_H_DEFICIENCY+MIM_morbid+ENSG00000000971,HEMOLYTIC_UREMIC_SYNDROME__ATYPICAL__SUSCEPTIBILITY_TO__1+MIM_morbid+ENSG00000000971,MACULAR_DEGENERATION__AGE-RELATED__4+MIM_morbid+ENSG00000000971,Atypical_hemolytic_uremic_syndrome_with_complement_gene_abnormality+Orphanet+ENSG00000000971,De_novo_thrombotic_microangiopathy_after_kidney_tra…
rs1061170	1:196690107-196690107	1:196690107-196690108	missense_variant	MODERATE	CFH	ENSG00000000971	Transcript	ENST00000630130.2	protein_coding	45208	-	-	-	1277	1204	402	H/Y	Cat/Tat	rs1061170,CM051020,COSV62776341	-	1	-	HGNC	HGNC:4883	-	-	1	-	tolerated(1)	-	0.7334	benign,conflicting_interpretations_of_pathogenicity	0,0,1	1,1,1	18248681,16519819,16723442,17697822,18162041,19076828,19692124,18541031,29334895,29700787,23820649,19861685,20203157,23251215,26559391,31118930,27306948,16080115,17314151,22022419,22253485,30696427,24498017,18043728,19796758,22035603,22059990,26152901,27239600,24453474,21637784,22969267,23873044,25132797,24586071,25786237,15761122,17167412,17917691,19026761,19958499,20961462,21072178,22259222,226…	-	-	-	-	-	18163432:0.03:Alzheimer's_Disease,18433936:0.03:Alzheimer's_Disease,26243271:0.03:Alzheimer's_Disease,18292760:0.03:Arteriosclerosis,19076828:0.03:Arteriosclerosis,22067048:0.03:Arteriosclerosis,22059990:0.01:Rheumatoid_Arthritis,18292760:0.03:Atherosclerosis,19076828:0.03:Atherosclerosis,22067048:0.03:Atherosclerosis,31525397:0.01:Bacterial_Infections,17869048:0.04:Cardiovascular_Diseases,182927…	BASAL_LAMINAR_DRUSEN+MIM_morbid+ENSG00000000971,COMPLEMENT_FACTOR_H_DEFICIENCY+MIM_morbid+ENSG00000000971,HEMOLYTIC_UREMIC_SYNDROME__ATYPICAL__SUSCEPTIBILITY_TO__1+MIM_morbid+ENSG00000000971,MACULAR_DEGENERATION__AGE-RELATED__4+MIM_morbid+ENSG00000000971,Atypical_hemolytic_uremic_syndrome_with_complement_gene_abnormality+Orphanet+ENSG00000000971,De_novo_thrombotic_microangiopathy_after_kidney_tra…
rs1061170	1:196690107-196690107	1:196690107-196690108	missense_variant	MODERATE	CFH	ENSG00000000971	Transcript	ENST00000695968.1	protein_coding	45145	-	-	-	1348	1021	341	H/N	Cat/Aat	rs1061170,CM051020,COSV62776341	-	1	-	HGNC	HGNC:4883	-	-	-	-	tolerated(0.36)	benign(0.022)	-	-	0,0,1	1,1,1	18248681,16519819,16723442,17697822,18162041,19076828,19692124,18541031,29334895,29700787,23820649,19861685,20203157,23251215,26559391,31118930,27306948,16080115,17314151,22022419,22253485,30696427,24498017,18043728,19796758,22035603,22059990,26152901,27239600,24453474,21637784,22969267,23873044,25132797,24586071,25786237,15761122,17167412,17917691,19026761,19958499,20961462,21072178,22259222,226…	-	-	-	-	-	18163432:0.03:Alzheimer's_Disease,18433936:0.03:Alzheimer's_Disease,26243271:0.03:Alzheimer's_Disease,18292760:0.03:Arteriosclerosis,19076828:0.03:Arteriosclerosis,22067048:0.03:Arteriosclerosis,22059990:0.01:Rheumatoid_Arthritis,18292760:0.03:Atherosclerosis,19076828:0.03:Atherosclerosis,22067048:0.03:Atherosclerosis,31525397:0.01:Bacterial_Infections,17869048:0.04:Cardiovascular_Diseases,182927…	BASAL_LAMINAR_DRUSEN+MIM_morbid+ENSG00000000971,COMPLEMENT_FACTOR_H_DEFICIENCY+MIM_morbid+ENSG00000000971,HEMOLYTIC_UREMIC_SYNDROME__ATYPICAL__SUSCEPTIBILITY_TO__1+MIM_morbid+ENSG00000000971,MACULAR_DEGENERATION__AGE-RELATED__4+MIM_morbid+ENSG00000000971,Atypical_hemolytic_uremic_syndrome_with_complement_gene_abnormality+Orphanet+ENSG00000000971,De_novo_thrombotic_microangiopathy_after_kidney_tra…
rs1061170	1:196690107-196690107	1:196690107-196690108	missense_variant	MODERATE	CFH	ENSG00000000971	Transcript	ENST00000695968.1	protein_coding	45145	-	-	-	1348	1021	341	H/D	Cat/Gat	rs1061170,CM051020,COSV62776341	-	1	-	HGNC	HGNC:4883	-	-	-	-	tolerated(0.27)	benign(0.107)	-	-	0,0,1	1,1,1	18248681,16519819,16723442,17697822,18162041,19076828,19692124,18541031,29334895,29700787,23820649,19861685,20203157,23251215,26559391,31118930,27306948,16080115,17314151,22022419,22253485,30696427,24498017,18043728,19796758,22035603,22059990,26152901,27239600,24453474,21637784,22969267,23873044,25132797,24586071,25786237,15761122,17167412,17917691,19026761,19958499,20961462,21072178,22259222,226…	-	-	-	-	-	18163432:0.03:Alzheimer's_Disease,18433936:0.03:Alzheimer's_Disease,26243271:0.03:Alzheimer's_Disease,18292760:0.03:Arteriosclerosis,19076828:0.03:Arteriosclerosis,22067048:0.03:Arteriosclerosis,22059990:0.01:Rheumatoid_Arthritis,18292760:0.03:Atherosclerosis,19076828:0.03:Atherosclerosis,22067048:0.03:Atherosclerosis,31525397:0.01:Bacterial_Infections,17869048:0.04:Cardiovascular_Diseases,182927…	BASAL_LAMINAR_DRUSEN+MIM_morbid+ENSG00000000971,COMPLEMENT_FACTOR_H_DEFICIENCY+MIM_morbid+ENSG00000000971,HEMOLYTIC_UREMIC_SYNDROME__ATYPICAL__SUSCEPTIBILITY_TO__1+MIM_morbid+ENSG00000000971,MACULAR_DEGENERATION__AGE-RELATED__4+MIM_morbid+ENSG00000000971,Atypical_hemolytic_uremic_syndrome_with_complement_gene_abnormality+Orphanet+ENSG00000000971,De_novo_thrombotic_microangiopathy_after_kidney_tra…
rs1061170	1:196690107-196690107	1:196690107-196690108	missense_variant	MODERATE	CFH	ENSG00000000971	Transcript	ENST00000695968.1	protein_coding	45145	-	-	-	1348	1021	341	H/Y	Cat/Tat	rs1061170,CM051020,COSV62776341	-	1	-	HGNC	HGNC:4883	-	-	-	-	tolerated(1)	benign(0)	0.7334	benign,conflicting_interpretations_of_pathogenicity	0,0,1	1,1,1	18248681,16519819,16723442,17697822,18162041,19076828,19692124,18541031,29334895,29700787,23820649,19861685,20203157,23251215,26559391,31118930,27306948,16080115,17314151,22022419,22253485,30696427,24498017,18043728,19796758,22035603,22059990,26152901,27239600,24453474,21637784,22969267,23873044,25132797,24586071,25786237,15761122,17167412,17917691,19026761,19958499,20961462,21072178,22259222,226…	-	-	-	-	-	18163432:0.03:Alzheimer's_Disease,18433936:0.03:Alzheimer's_Disease,26243271:0.03:Alzheimer's_Disease,18292760:0.03:Arteriosclerosis,19076828:0.03:Arteriosclerosis,22067048:0.03:Arteriosclerosis,22059990:0.01:Rheumatoid_Arthritis,18292760:0.03:Atherosclerosis,19076828:0.03:Atherosclerosis,22067048:0.03:Atherosclerosis,31525397:0.01:Bacterial_Infections,17869048:0.04:Cardiovascular_Diseases,182927…	BASAL_LAMINAR_DRUSEN+MIM_morbid+ENSG00000000971,COMPLEMENT_FACTOR_H_DEFICIENCY+MIM_morbid+ENSG00000000971,HEMOLYTIC_UREMIC_SYNDROME__ATYPICAL__SUSCEPTIBILITY_TO__1+MIM_morbid+ENSG00000000971,MACULAR_DEGENERATION__AGE-RELATED__4+MIM_morbid+ENSG00000000971,Atypical_hemolytic_uremic_syndrome_with_complement_gene_abnormality+Orphanet+ENSG00000000971,De_novo_thrombotic_microangiopathy_after_kidney_tra…
rs1061170	1:196690107-196690107	1:196690107-196690108	missense_variant	MODERATE	CFH	ENSG00000000971	Transcript	ENST00000695969.1	protein_coding	42979	-	-	-	1470	1204	402	H/N	Cat/Aat	rs1061170,CM051020,COSV62776341	-	1	-	HGNC	HGNC:4883	-	-	-	-	tolerated(0.34)	benign(0)	-	-	0,0,1	1,1,1	18248681,16519819,16723442,17697822,18162041,19076828,19692124,18541031,29334895,29700787,23820649,19861685,20203157,23251215,26559391,31118930,27306948,16080115,17314151,22022419,22253485,30696427,24498017,18043728,19796758,22035603,22059990,26152901,27239600,24453474,21637784,22969267,23873044,25132797,24586071,25786237,15761122,17167412,17917691,19026761,19958499,20961462,21072178,22259222,226…	-	-	-	-	-	18163432:0.03:Alzheimer's_Disease,18433936:0.03:Alzheimer's_Disease,26243271:0.03:Alzheimer's_Disease,18292760:0.03:Arteriosclerosis,19076828:0.03:Arteriosclerosis,22067048:0.03:Arteriosclerosis,22059990:0.01:Rheumatoid_Arthritis,18292760:0.03:Atherosclerosis,19076828:0.03:Atherosclerosis,22067048:0.03:Atherosclerosis,31525397:0.01:Bacterial_Infections,17869048:0.04:Cardiovascular_Diseases,182927…	BASAL_LAMINAR_DRUSEN+MIM_morbid+ENSG00000000971,COMPLEMENT_FACTOR_H_DEFICIENCY+MIM_morbid+ENSG00000000971,HEMOLYTIC_UREMIC_SYNDROME__ATYPICAL__SUSCEPTIBILITY_TO__1+MIM_morbid+ENSG00000000971,MACULAR_DEGENERATION__AGE-RELATED__4+MIM_morbid+ENSG00000000971,Atypical_hemolytic_uremic_syndrome_with_complement_gene_abnormality+Orphanet+ENSG00000000971,De_novo_thrombotic_microangiopathy_after_kidney_tra…
rs1061170	1:196690107-196690107	1:196690107-196690108	missense_variant	MODERATE	CFH	ENSG00000000971	Transcript	ENST00000695969.1	protein_coding	42979	-	-	-	1470	1204	402	H/D	Cat/Gat	rs1061170,CM051020,COSV62776341	-	1	-	HGNC	HGNC:4883	-	-	-	-	tolerated(0.25)	benign(0.001)	-	-	0,0,1	1,1,1	18248681,16519819,16723442,17697822,18162041,19076828,19692124,18541031,29334895,29700787,23820649,19861685,20203157,23251215,26559391,31118930,27306948,16080115,17314151,22022419,22253485,30696427,24498017,18043728,19796758,22035603,22059990,26152901,27239600,24453474,21637784,22969267,23873044,25132797,24586071,25786237,15761122,17167412,17917691,19026761,19958499,20961462,21072178,22259222,226…	-	-	-	-	-	18163432:0.03:Alzheimer's_Disease,18433936:0.03:Alzheimer's_Disease,26243271:0.03:Alzheimer's_Disease,18292760:0.03:Arteriosclerosis,19076828:0.03:Arteriosclerosis,22067048:0.03:Arteriosclerosis,22059990:0.01:Rheumatoid_Arthritis,18292760:0.03:Atherosclerosis,19076828:0.03:Atherosclerosis,22067048:0.03:Atherosclerosis,31525397:0.01:Bacterial_Infections,17869048:0.04:Cardiovascular_Diseases,182927…	BASAL_LAMINAR_DRUSEN+MIM_morbid+ENSG00000000971,COMPLEMENT_FACTOR_H_DEFICIENCY+MIM_morbid+ENSG00000000971,HEMOLYTIC_UREMIC_SYNDROME__ATYPICAL__SUSCEPTIBILITY_TO__1+MIM_morbid+ENSG00000000971,MACULAR_DEGENERATION__AGE-RELATED__4+MIM_morbid+ENSG00000000971,Atypical_hemolytic_uremic_syndrome_with_complement_gene_abnormality+Orphanet+ENSG00000000971,De_novo_thrombotic_microangiopathy_after_kidney_tra…
rs1061170	1:196690107-196690107	1:196690107-196690108	missense_variant	MODERATE	CFH	ENSG00000000971	Transcript	ENST00000695969.1	protein_coding	42979	-	-	-	1470	1204	402	H/Y	Cat/Tat	rs1061170,CM051020,COSV62776341	-	1	-	HGNC	HGNC:4883	-	-	-	-	tolerated(1)	benign(0)	0.7334	benign,conflicting_interpretations_of_pathogenicity	0,0,1	1,1,1	18248681,16519819,16723442,17697822,18162041,19076828,19692124,18541031,29334895,29700787,23820649,19861685,20203157,23251215,26559391,31118930,27306948,16080115,17314151,22022419,22253485,30696427,24498017,18043728,19796758,22035603,22059990,26152901,27239600,24453474,21637784,22969267,23873044,25132797,24586071,25786237,15761122,17167412,17917691,19026761,19958499,20961462,21072178,22259222,226…	-	-	-	-	-	18163432:0.03:Alzheimer's_Disease,18433936:0.03:Alzheimer's_Disease,26243271:0.03:Alzheimer's_Disease,18292760:0.03:Arteriosclerosis,19076828:0.03:Arteriosclerosis,22067048:0.03:Arteriosclerosis,22059990:0.01:Rheumatoid_Arthritis,18292760:0.03:Atherosclerosis,19076828:0.03:Atherosclerosis,22067048:0.03:Atherosclerosis,31525397:0.01:Bacterial_Infections,17869048:0.04:Cardiovascular_Diseases,182927…	BASAL_LAMINAR_DRUSEN+MIM_morbid+ENSG00000000971,COMPLEMENT_FACTOR_H_DEFICIENCY+MIM_morbid+ENSG00000000971,HEMOLYTIC_UREMIC_SYNDROME__ATYPICAL__SUSCEPTIBILITY_TO__1+MIM_morbid+ENSG00000000971,MACULAR_DEGENERATION__AGE-RELATED__4+MIM_morbid+ENSG00000000971,Atypical_hemolytic_uremic_syndrome_with_complement_gene_abnormality+Orphanet+ENSG00000000971,De_novo_thrombotic_microangiopathy_after_kidney_tra…
rs1061170	1:196690107-196690107	1:196690107-196690108	missense_variant	MODERATE	CFH	ENSG00000000971	Transcript	ENST00000695970.1	protein_coding	44440	-	-	-	1470	1204	402	H/N	Cat/Aat	rs1061170,CM051020,COSV62776341	-	1	-	HGNC	HGNC:4883	-	-	-	-	tolerated(0.37)	benign(0.003)	-	-	0,0,1	1,1,1	18248681,16519819,16723442,17697822,18162041,19076828,19692124,18541031,29334895,29700787,23820649,19861685,20203157,23251215,26559391,31118930,27306948,16080115,17314151,22022419,22253485,30696427,24498017,18043728,19796758,22035603,22059990,26152901,27239600,24453474,21637784,22969267,23873044,25132797,24586071,25786237,15761122,17167412,17917691,19026761,19958499,20961462,21072178,22259222,226…	-	-	-	-	-	18163432:0.03:Alzheimer's_Disease,18433936:0.03:Alzheimer's_Disease,26243271:0.03:Alzheimer's_Disease,18292760:0.03:Arteriosclerosis,19076828:0.03:Arteriosclerosis,22067048:0.03:Arteriosclerosis,22059990:0.01:Rheumatoid_Arthritis,18292760:0.03:Atherosclerosis,19076828:0.03:Atherosclerosis,22067048:0.03:Atherosclerosis,31525397:0.01:Bacterial_Infections,17869048:0.04:Cardiovascular_Diseases,182927…	BASAL_LAMINAR_DRUSEN+MIM_morbid+ENSG00000000971,COMPLEMENT_FACTOR_H_DEFICIENCY+MIM_morbid+ENSG00000000971,HEMOLYTIC_UREMIC_SYNDROME__ATYPICAL__SUSCEPTIBILITY_TO__1+MIM_morbid+ENSG00000000971,MACULAR_DEGENERATION__AGE-RELATED__4+MIM_morbid+ENSG00000000971,Atypical_hemolytic_uremic_syndrome_with_complement_gene_abnormality+Orphanet+ENSG00000000971,De_novo_thrombotic_microangiopathy_after_kidney_tra…
rs1061170	1:196690107-196690107	1:196690107-196690108	missense_variant	MODERATE	CFH	ENSG00000000971	Transcript	ENST00000695970.1	protein_coding	44440	-	-	-	1470	1204	402	H/D	Cat/Gat	rs1061170,CM051020,COSV62776341	-	1	-	HGNC	HGNC:4883	-	-	-	-	tolerated(0.29)	benign(0.017)	-	-	0,0,1	1,1,1	18248681,16519819,16723442,17697822,18162041,19076828,19692124,18541031,29334895,29700787,23820649,19861685,20203157,23251215,26559391,31118930,27306948,16080115,17314151,22022419,22253485,30696427,24498017,18043728,19796758,22035603,22059990,26152901,27239600,24453474,21637784,22969267,23873044,25132797,24586071,25786237,15761122,17167412,17917691,19026761,19958499,20961462,21072178,22259222,226…	-	-	-	-	-	18163432:0.03:Alzheimer's_Disease,18433936:0.03:Alzheimer's_Disease,26243271:0.03:Alzheimer's_Disease,18292760:0.03:Arteriosclerosis,19076828:0.03:Arteriosclerosis,22067048:0.03:Arteriosclerosis,22059990:0.01:Rheumatoid_Arthritis,18292760:0.03:Atherosclerosis,19076828:0.03:Atherosclerosis,22067048:0.03:Atherosclerosis,31525397:0.01:Bacterial_Infections,17869048:0.04:Cardiovascular_Diseases,182927…	BASAL_LAMINAR_DRUSEN+MIM_morbid+ENSG00000000971,COMPLEMENT_FACTOR_H_DEFICIENCY+MIM_morbid+ENSG00000000971,HEMOLYTIC_UREMIC_SYNDROME__ATYPICAL__SUSCEPTIBILITY_TO__1+MIM_morbid+ENSG00000000971,MACULAR_DEGENERATION__AGE-RELATED__4+MIM_morbid+ENSG00000000971,Atypical_hemolytic_uremic_syndrome_with_complement_gene_abnormality+Orphanet+ENSG00000000971,De_novo_thrombotic_microangiopathy_after_kidney_tra…
rs1061170	1:196690107-196690107	1:196690107-196690108	missense_variant	MODERATE	CFH	ENSG00000000971	Transcript	ENST00000695970.1	protein_coding	44440	-	-	-	1470	1204	402	H/Y	Cat/Tat	rs1061170,CM051020,COSV62776341	-	1	-	HGNC	HGNC:4883	-	-	-	-	tolerated(1)	benign(0)	0.7334	benign,conflicting_interpretations_of_pathogenicity	0,0,1	1,1,1	18248681,16519819,16723442,17697822,18162041,19076828,19692124,18541031,29334895,29700787,23820649,19861685,20203157,23251215,26559391,31118930,27306948,16080115,17314151,22022419,22253485,30696427,24498017,18043728,19796758,22035603,22059990,26152901,27239600,24453474,21637784,22969267,23873044,25132797,24586071,25786237,15761122,17167412,17917691,19026761,19958499,20961462,21072178,22259222,226…	-	-	-	-	-	18163432:0.03:Alzheimer's_Disease,18433936:0.03:Alzheimer's_Disease,26243271:0.03:Alzheimer's_Disease,18292760:0.03:Arteriosclerosis,19076828:0.03:Arteriosclerosis,22067048:0.03:Arteriosclerosis,22059990:0.01:Rheumatoid_Arthritis,18292760:0.03:Atherosclerosis,19076828:0.03:Atherosclerosis,22067048:0.03:Atherosclerosis,31525397:0.01:Bacterial_Infections,17869048:0.04:Cardiovascular_Diseases,182927…	BASAL_LAMINAR_DRUSEN+MIM_morbid+ENSG00000000971,COMPLEMENT_FACTOR_H_DEFICIENCY+MIM_morbid+ENSG00000000971,HEMOLYTIC_UREMIC_SYNDROME__ATYPICAL__SUSCEPTIBILITY_TO__1+MIM_morbid+ENSG00000000971,MACULAR_DEGENERATION__AGE-RELATED__4+MIM_morbid+ENSG00000000971,Atypical_hemolytic_uremic_syndrome_with_complement_gene_abnormality+Orphanet+ENSG00000000971,De_novo_thrombotic_microangiopathy_after_kidney_tra…
rs1061170	1:196690107-196690107	1:196690107-196690108	missense_variant	MODERATE	CFH	ENSG00000000971	Transcript	ENST00000695971.1	protein_coding	44805	-	-	-	1449	1183	395	H/N	Cat/Aat	rs1061170,CM051020,COSV62776341	-	1	-	HGNC	HGNC:4883	-	-	-	-	tolerated(0.37)	benign(0.007)	-	-	0,0,1	1,1,1	18248681,16519819,16723442,17697822,18162041,19076828,19692124,18541031,29334895,29700787,23820649,19861685,20203157,23251215,26559391,31118930,27306948,16080115,17314151,22022419,22253485,30696427,24498017,18043728,19796758,22035603,22059990,26152901,27239600,24453474,21637784,22969267,23873044,25132797,24586071,25786237,15761122,17167412,17917691,19026761,19958499,20961462,21072178,22259222,226…	-	-	-	-	-	18163432:0.03:Alzheimer's_Disease,18433936:0.03:Alzheimer's_Disease,26243271:0.03:Alzheimer's_Disease,18292760:0.03:Arteriosclerosis,19076828:0.03:Arteriosclerosis,22067048:0.03:Arteriosclerosis,22059990:0.01:Rheumatoid_Arthritis,18292760:0.03:Atherosclerosis,19076828:0.03:Atherosclerosis,22067048:0.03:Atherosclerosis,31525397:0.01:Bacterial_Infections,17869048:0.04:Cardiovascular_Diseases,182927…	BASAL_LAMINAR_DRUSEN+MIM_morbid+ENSG00000000971,COMPLEMENT_FACTOR_H_DEFICIENCY+MIM_morbid+ENSG00000000971,HEMOLYTIC_UREMIC_SYNDROME__ATYPICAL__SUSCEPTIBILITY_TO__1+MIM_morbid+ENSG00000000971,MACULAR_DEGENERATION__AGE-RELATED__4+MIM_morbid+ENSG00000000971,Atypical_hemolytic_uremic_syndrome_with_complement_gene_abnormality+Orphanet+ENSG00000000971,De_novo_thrombotic_microangiopathy_after_kidney_tra…
rs1061170	1:196690107-196690107	1:196690107-196690108	missense_variant	MODERATE	CFH	ENSG00000000971	Transcript	ENST00000695971.1	protein_coding	44805	-	-	-	1449	1183	395	H/D	Cat/Gat	rs1061170,CM051020,COSV62776341	-	1	-	HGNC	HGNC:4883	-	-	-	-	tolerated(0.29)	benign(0.042)	-	-	0,0,1	1,1,1	18248681,16519819,16723442,17697822,18162041,19076828,19692124,18541031,29334895,29700787,23820649,19861685,20203157,23251215,26559391,31118930,27306948,16080115,17314151,22022419,22253485,30696427,24498017,18043728,19796758,22035603,22059990,26152901,27239600,24453474,21637784,22969267,23873044,25132797,24586071,25786237,15761122,17167412,17917691,19026761,19958499,20961462,21072178,22259222,226…	-	-	-	-	-	18163432:0.03:Alzheimer's_Disease,18433936:0.03:Alzheimer's_Disease,26243271:0.03:Alzheimer's_Disease,18292760:0.03:Arteriosclerosis,19076828:0.03:Arteriosclerosis,22067048:0.03:Arteriosclerosis,22059990:0.01:Rheumatoid_Arthritis,18292760:0.03:Atherosclerosis,19076828:0.03:Atherosclerosis,22067048:0.03:Atherosclerosis,31525397:0.01:Bacterial_Infections,17869048:0.04:Cardiovascular_Diseases,182927…	BASAL_LAMINAR_DRUSEN+MIM_morbid+ENSG00000000971,COMPLEMENT_FACTOR_H_DEFICIENCY+MIM_morbid+ENSG00000000971,HEMOLYTIC_UREMIC_SYNDROME__ATYPICAL__SUSCEPTIBILITY_TO__1+MIM_morbid+ENSG00000000971,MACULAR_DEGENERATION__AGE-RELATED__4+MIM_morbid+ENSG00000000971,Atypical_hemolytic_uremic_syndrome_with_complement_gene_abnormality+Orphanet+ENSG00000000971,De_novo_thrombotic_microangiopathy_after_kidney_tra…
rs1061170	1:196690107-196690107	1:196690107-196690108	missense_variant	MODERATE	CFH	ENSG00000000971	Transcript	ENST00000695971.1	protein_coding	44805	-	-	-	1449	1183	395	H/Y	Cat/Tat	rs1061170,CM051020,COSV62776341	-	1	-	HGNC	HGNC:4883	-	-	-	-	tolerated(1)	benign(0)	0.7334	benign,conflicting_interpretations_of_pathogenicity	0,0,1	1,1,1	18248681,16519819,16723442,17697822,18162041,19076828,19692124,18541031,29334895,29700787,23820649,19861685,20203157,23251215,26559391,31118930,27306948,16080115,17314151,22022419,22253485,30696427,24498017,18043728,19796758,22035603,22059990,26152901,27239600,24453474,21637784,22969267,23873044,25132797,24586071,25786237,15761122,17167412,17917691,19026761,19958499,20961462,21072178,22259222,226…	-	-	-	-	-	18163432:0.03:Alzheimer's_Disease,18433936:0.03:Alzheimer's_Disease,26243271:0.03:Alzheimer's_Disease,18292760:0.03:Arteriosclerosis,19076828:0.03:Arteriosclerosis,22067048:0.03:Arteriosclerosis,22059990:0.01:Rheumatoid_Arthritis,18292760:0.03:Atherosclerosis,19076828:0.03:Atherosclerosis,22067048:0.03:Atherosclerosis,31525397:0.01:Bacterial_Infections,17869048:0.04:Cardiovascular_Diseases,182927…	BASAL_LAMINAR_DRUSEN+MIM_morbid+ENSG00000000971,COMPLEMENT_FACTOR_H_DEFICIENCY+MIM_morbid+ENSG00000000971,HEMOLYTIC_UREMIC_SYNDROME__ATYPICAL__SUSCEPTIBILITY_TO__1+MIM_morbid+ENSG00000000971,MACULAR_DEGENERATION__AGE-RELATED__4+MIM_morbid+ENSG00000000971,Atypical_hemolytic_uremic_syndrome_with_complement_gene_abnormality+Orphanet+ENSG00000000971,De_novo_thrombotic_microangiopathy_after_kidney_tra…
rs1061170	1:196690107-196690107	1:196690107-196690108	missense_variant,NMD_transcript_variant	MODERATE	CFH	ENSG00000000971	Transcript	ENST00000695972.1	nonsense_mediated_decay	43709	-	-	-	1470	1204	402	H/N	Cat/Aat	rs1061170,CM051020,COSV62776341	-	1	-	HGNC	HGNC:4883	-	-	-	-	tolerated(0.34)	benign(0)	-	-	0,0,1	1,1,1	18248681,16519819,16723442,17697822,18162041,19076828,19692124,18541031,29334895,29700787,23820649,19861685,20203157,23251215,26559391,31118930,27306948,16080115,17314151,22022419,22253485,30696427,24498017,18043728,19796758,22035603,22059990,26152901,27239600,24453474,21637784,22969267,23873044,25132797,24586071,25786237,15761122,17167412,17917691,19026761,19958499,20961462,21072178,22259222,226…	-	-	-	-	-	18163432:0.03:Alzheimer's_Disease,18433936:0.03:Alzheimer's_Disease,26243271:0.03:Alzheimer's_Disease,18292760:0.03:Arteriosclerosis,19076828:0.03:Arteriosclerosis,22067048:0.03:Arteriosclerosis,22059990:0.01:Rheumatoid_Arthritis,18292760:0.03:Atherosclerosis,19076828:0.03:Atherosclerosis,22067048:0.03:Atherosclerosis,31525397:0.01:Bacterial_Infections,17869048:0.04:Cardiovascular_Diseases,182927…	BASAL_LAMINAR_DRUSEN+MIM_morbid+ENSG00000000971,COMPLEMENT_FACTOR_H_DEFICIENCY+MIM_morbid+ENSG00000000971,HEMOLYTIC_UREMIC_SYNDROME__ATYPICAL__SUSCEPTIBILITY_TO__1+MIM_morbid+ENSG00000000971,MACULAR_DEGENERATION__AGE-RELATED__4+MIM_morbid+ENSG00000000971,Atypical_hemolytic_uremic_syndrome_with_complement_gene_abnormality+Orphanet+ENSG00000000971,De_novo_thrombotic_microangiopathy_after_kidney_tra…
rs1061170	1:196690107-196690107	1:196690107-196690108	missense_variant,NMD_transcript_variant	MODERATE	CFH	ENSG00000000971	Transcript	ENST00000695972.1	nonsense_mediated_decay	43709	-	-	-	1470	1204	402	H/D	Cat/Gat	rs1061170,CM051020,COSV62776341	-	1	-	HGNC	HGNC:4883	-	-	-	-	tolerated(0.25)	benign(0.003)	-	-	0,0,1	1,1,1	18248681,16519819,16723442,17697822,18162041,19076828,19692124,18541031,29334895,29700787,23820649,19861685,20203157,23251215,26559391,31118930,27306948,16080115,17314151,22022419,22253485,30696427,24498017,18043728,19796758,22035603,22059990,26152901,27239600,24453474,21637784,22969267,23873044,25132797,24586071,25786237,15761122,17167412,17917691,19026761,19958499,20961462,21072178,22259222,226…	-	-	-	-	-	18163432:0.03:Alzheimer's_Disease,18433936:0.03:Alzheimer's_Disease,26243271:0.03:Alzheimer's_Disease,18292760:0.03:Arteriosclerosis,19076828:0.03:Arteriosclerosis,22067048:0.03:Arteriosclerosis,22059990:0.01:Rheumatoid_Arthritis,18292760:0.03:Atherosclerosis,19076828:0.03:Atherosclerosis,22067048:0.03:Atherosclerosis,31525397:0.01:Bacterial_Infections,17869048:0.04:Cardiovascular_Diseases,182927…	BASAL_LAMINAR_DRUSEN+MIM_morbid+ENSG00000000971,COMPLEMENT_FACTOR_H_DEFICIENCY+MIM_morbid+ENSG00000000971,HEMOLYTIC_UREMIC_SYNDROME__ATYPICAL__SUSCEPTIBILITY_TO__1+MIM_morbid+ENSG00000000971,MACULAR_DEGENERATION__AGE-RELATED__4+MIM_morbid+ENSG00000000971,Atypical_hemolytic_uremic_syndrome_with_complement_gene_abnormality+Orphanet+ENSG00000000971,De_novo_thrombotic_microangiopathy_after_kidney_tra…
rs1061170	1:196690107-196690107	1:196690107-196690108	missense_variant,NMD_transcript_variant	MODERATE	CFH	ENSG00000000971	Transcript	ENST00000695972.1	nonsense_mediated_decay	43709	-	-	-	1470	1204	402	H/Y	Cat/Tat	rs1061170,CM051020,COSV62776341	-	1	-	HGNC	HGNC:4883	-	-	-	-	tolerated(1)	benign(0)	0.7334	benign,conflicting_interpretations_of_pathogenicity	0,0,1	1,1,1	18248681,16519819,16723442,17697822,18162041,19076828,19692124,18541031,29334895,29700787,23820649,19861685,20203157,23251215,26559391,31118930,27306948,16080115,17314151,22022419,22253485,30696427,24498017,18043728,19796758,22035603,22059990,26152901,27239600,24453474,21637784,22969267,23873044,25132797,24586071,25786237,15761122,17167412,17917691,19026761,19958499,20961462,21072178,22259222,226…	-	-	-	-	-	18163432:0.03:Alzheimer's_Disease,18433936:0.03:Alzheimer's_Disease,26243271:0.03:Alzheimer's_Disease,18292760:0.03:Arteriosclerosis,19076828:0.03:Arteriosclerosis,22067048:0.03:Arteriosclerosis,22059990:0.01:Rheumatoid_Arthritis,18292760:0.03:Atherosclerosis,19076828:0.03:Atherosclerosis,22067048:0.03:Atherosclerosis,31525397:0.01:Bacterial_Infections,17869048:0.04:Cardiovascular_Diseases,182927…	BASAL_LAMINAR_DRUSEN+MIM_morbid+ENSG00000000971,COMPLEMENT_FACTOR_H_DEFICIENCY+MIM_morbid+ENSG00000000971,HEMOLYTIC_UREMIC_SYNDROME__ATYPICAL__SUSCEPTIBILITY_TO__1+MIM_morbid+ENSG00000000971,MACULAR_DEGENERATION__AGE-RELATED__4+MIM_morbid+ENSG00000000971,Atypical_hemolytic_uremic_syndrome_with_complement_gene_abnormality+Orphanet+ENSG00000000971,De_novo_thrombotic_microangiopathy_after_kidney_tra…
rs1061170	1:196690107-196690107	1:196690107-196690108	missense_variant,NMD_transcript_variant	MODERATE	CFH	ENSG00000000971	Transcript	ENST00000695973.1	nonsense_mediated_decay	45170	-	-	-	1444	1204	402	H/N	Cat/Aat	rs1061170,CM051020,COSV62776341	-	1	-	HGNC	HGNC:4883	-	-	-	-	tolerated(0.44)	benign(0.04)	-	-	0,0,1	1,1,1	18248681,16519819,16723442,17697822,18162041,19076828,19692124,18541031,29334895,29700787,23820649,19861685,20203157,23251215,26559391,31118930,27306948,16080115,17314151,22022419,22253485,30696427,24498017,18043728,19796758,22035603,22059990,26152901,27239600,24453474,21637784,22969267,23873044,25132797,24586071,25786237,15761122,17167412,17917691,19026761,19958499,20961462,21072178,22259222,226…	-	-	-	-	-	18163432:0.03:Alzheimer's_Disease,18433936:0.03:Alzheimer's_Disease,26243271:0.03:Alzheimer's_Disease,18292760:0.03:Arteriosclerosis,19076828:0.03:Arteriosclerosis,22067048:0.03:Arteriosclerosis,22059990:0.01:Rheumatoid_Arthritis,18292760:0.03:Atherosclerosis,19076828:0.03:Atherosclerosis,22067048:0.03:Atherosclerosis,31525397:0.01:Bacterial_Infections,17869048:0.04:Cardiovascular_Diseases,182927…	BASAL_LAMINAR_DRUSEN+MIM_morbid+ENSG00000000971,COMPLEMENT_FACTOR_H_DEFICIENCY+MIM_morbid+ENSG00000000971,HEMOLYTIC_UREMIC_SYNDROME__ATYPICAL__SUSCEPTIBILITY_TO__1+MIM_morbid+ENSG00000000971,MACULAR_DEGENERATION__AGE-RELATED__4+MIM_morbid+ENSG00000000971,Atypical_hemolytic_uremic_syndrome_with_complement_gene_abnormality+Orphanet+ENSG00000000971,De_novo_thrombotic_microangiopathy_after_kidney_tra…
rs1061170	1:196690107-196690107	1:196690107-196690108	missense_variant,NMD_transcript_variant	MODERATE	CFH	ENSG00000000971	Transcript	ENST00000695973.1	nonsense_mediated_decay	45170	-	-	-	1444	1204	402	H/D	Cat/Gat	rs1061170,CM051020,COSV62776341	-	1	-	HGNC	HGNC:4883	-	-	-	-	tolerated(0.38)	benign(0.339)	-	-	0,0,1	1,1,1	18248681,16519819,16723442,17697822,18162041,19076828,19692124,18541031,29334895,29700787,23820649,19861685,20203157,23251215,26559391,31118930,27306948,16080115,17314151,22022419,22253485,30696427,24498017,18043728,19796758,22035603,22059990,26152901,27239600,24453474,21637784,22969267,23873044,25132797,24586071,25786237,15761122,17167412,17917691,19026761,19958499,20961462,21072178,22259222,226…	-	-	-	-	-	18163432:0.03:Alzheimer's_Disease,18433936:0.03:Alzheimer's_Disease,26243271:0.03:Alzheimer's_Disease,18292760:0.03:Arteriosclerosis,19076828:0.03:Arteriosclerosis,22067048:0.03:Arteriosclerosis,22059990:0.01:Rheumatoid_Arthritis,18292760:0.03:Atherosclerosis,19076828:0.03:Atherosclerosis,22067048:0.03:Atherosclerosis,31525397:0.01:Bacterial_Infections,17869048:0.04:Cardiovascular_Diseases,182927…	BASAL_LAMINAR_DRUSEN+MIM_morbid+ENSG00000000971,COMPLEMENT_FACTOR_H_DEFICIENCY+MIM_morbid+ENSG00000000971,HEMOLYTIC_UREMIC_SYNDROME__ATYPICAL__SUSCEPTIBILITY_TO__1+MIM_morbid+ENSG00000000971,MACULAR_DEGENERATION__AGE-RELATED__4+MIM_morbid+ENSG00000000971,Atypical_hemolytic_uremic_syndrome_with_complement_gene_abnormality+Orphanet+ENSG00000000971,De_novo_thrombotic_microangiopathy_after_kidney_tra…
rs1061170	1:196690107-196690107	1:196690107-196690108	missense_variant,NMD_transcript_variant	MODERATE	CFH	ENSG00000000971	Transcript	ENST00000695973.1	nonsense_mediated_decay	45170	-	-	-	1444	1204	402	H/Y	Cat/Tat	rs1061170,CM051020,COSV62776341	-	1	-	HGNC	HGNC:4883	-	-	-	-	tolerated(1)	benign(0)	0.7334	benign,conflicting_interpretations_of_pathogenicity	0,0,1	1,1,1	18248681,16519819,16723442,17697822,18162041,19076828,19692124,18541031,29334895,29700787,23820649,19861685,20203157,23251215,26559391,31118930,27306948,16080115,17314151,22022419,22253485,30696427,24498017,18043728,19796758,22035603,22059990,26152901,27239600,24453474,21637784,22969267,23873044,25132797,24586071,25786237,15761122,17167412,17917691,19026761,19958499,20961462,21072178,22259222,226…	-	-	-	-	-	18163432:0.03:Alzheimer's_Disease,18433936:0.03:Alzheimer's_Disease,26243271:0.03:Alzheimer's_Disease,18292760:0.03:Arteriosclerosis,19076828:0.03:Arteriosclerosis,22067048:0.03:Arteriosclerosis,22059990:0.01:Rheumatoid_Arthritis,18292760:0.03:Atherosclerosis,19076828:0.03:Atherosclerosis,22067048:0.03:Atherosclerosis,31525397:0.01:Bacterial_Infections,17869048:0.04:Cardiovascular_Diseases,182927…	BASAL_LAMINAR_DRUSEN+MIM_morbid+ENSG00000000971,COMPLEMENT_FACTOR_H_DEFICIENCY+MIM_morbid+ENSG00000000971,HEMOLYTIC_UREMIC_SYNDROME__ATYPICAL__SUSCEPTIBILITY_TO__1+MIM_morbid+ENSG00000000971,MACULAR_DEGENERATION__AGE-RELATED__4+MIM_morbid+ENSG00000000971,Atypical_hemolytic_uremic_syndrome_with_complement_gene_abnormality+Orphanet+ENSG00000000971,De_novo_thrombotic_microangiopathy_after_kidney_tra…
rs1061170	1:196690107-196690107	1:196690107-196690108	missense_variant	MODERATE	CFH	ENSG00000000971	Transcript	ENST00000695974.1	protein_coding	44440	-	-	-	1444	1204	402	H/N	Cat/Aat	rs1061170,CM051020,COSV62776341	-	1	-	HGNC	HGNC:4883	-	-	-	-	tolerated(0.35)	benign(0)	-	-	0,0,1	1,1,1	18248681,16519819,16723442,17697822,18162041,19076828,19692124,18541031,29334895,29700787,23820649,19861685,20203157,23251215,26559391,31118930,27306948,16080115,17314151,22022419,22253485,30696427,24498017,18043728,19796758,22035603,22059990,26152901,27239600,24453474,21637784,22969267,23873044,25132797,24586071,25786237,15761122,17167412,17917691,19026761,19958499,20961462,21072178,22259222,226…	-	-	-	-	-	18163432:0.03:Alzheimer's_Disease,18433936:0.03:Alzheimer's_Disease,26243271:0.03:Alzheimer's_Disease,18292760:0.03:Arteriosclerosis,19076828:0.03:Arteriosclerosis,22067048:0.03:Arteriosclerosis,22059990:0.01:Rheumatoid_Arthritis,18292760:0.03:Atherosclerosis,19076828:0.03:Atherosclerosis,22067048:0.03:Atherosclerosis,31525397:0.01:Bacterial_Infections,17869048:0.04:Cardiovascular_Diseases,182927…	BASAL_LAMINAR_DRUSEN+MIM_morbid+ENSG00000000971,COMPLEMENT_FACTOR_H_DEFICIENCY+MIM_morbid+ENSG00000000971,HEMOLYTIC_UREMIC_SYNDROME__ATYPICAL__SUSCEPTIBILITY_TO__1+MIM_morbid+ENSG00000000971,MACULAR_DEGENERATION__AGE-RELATED__4+MIM_morbid+ENSG00000000971,Atypical_hemolytic_uremic_syndrome_with_complement_gene_abnormality+Orphanet+ENSG00000000971,De_novo_thrombotic_microangiopathy_after_kidney_tra…
rs1061170	1:196690107-196690107	1:196690107-196690108	missense_variant	MODERATE	CFH	ENSG00000000971	Transcript	ENST00000695974.1	protein_coding	44440	-	-	-	1444	1204	402	H/D	Cat/Gat	rs1061170,CM051020,COSV62776341	-	1	-	HGNC	HGNC:4883	-	-	-	-	tolerated(0.25)	benign(0)	-	-	0,0,1	1,1,1	18248681,16519819,16723442,17697822,18162041,19076828,19692124,18541031,29334895,29700787,23820649,19861685,20203157,23251215,26559391,31118930,27306948,16080115,17314151,22022419,22253485,30696427,24498017,18043728,19796758,22035603,22059990,26152901,27239600,24453474,21637784,22969267,23873044,25132797,24586071,25786237,15761122,17167412,17917691,19026761,19958499,20961462,21072178,22259222,226…	-	-	-	-	-	18163432:0.03:Alzheimer's_Disease,18433936:0.03:Alzheimer's_Disease,26243271:0.03:Alzheimer's_Disease,18292760:0.03:Arteriosclerosis,19076828:0.03:Arteriosclerosis,22067048:0.03:Arteriosclerosis,22059990:0.01:Rheumatoid_Arthritis,18292760:0.03:Atherosclerosis,19076828:0.03:Atherosclerosis,22067048:0.03:Atherosclerosis,31525397:0.01:Bacterial_Infections,17869048:0.04:Cardiovascular_Diseases,182927…	BASAL_LAMINAR_DRUSEN+MIM_morbid+ENSG00000000971,COMPLEMENT_FACTOR_H_DEFICIENCY+MIM_morbid+ENSG00000000971,HEMOLYTIC_UREMIC_SYNDROME__ATYPICAL__SUSCEPTIBILITY_TO__1+MIM_morbid+ENSG00000000971,MACULAR_DEGENERATION__AGE-RELATED__4+MIM_morbid+ENSG00000000971,Atypical_hemolytic_uremic_syndrome_with_complement_gene_abnormality+Orphanet+ENSG00000000971,De_novo_thrombotic_microangiopathy_after_kidney_tra…
rs1061170	1:196690107-196690107	1:196690107-196690108	missense_variant	MODERATE	CFH	ENSG00000000971	Transcript	ENST00000695974.1	protein_coding	44440	-	-	-	1444	1204	402	H/Y	Cat/Tat	rs1061170,CM051020,COSV62776341	-	1	-	HGNC	HGNC:4883	-	-	-	-	tolerated(1)	benign(0)	0.7334	benign,conflicting_interpretations_of_pathogenicity	0,0,1	1,1,1	18248681,16519819,16723442,17697822,18162041,19076828,19692124,18541031,29334895,29700787,23820649,19861685,20203157,23251215,26559391,31118930,27306948,16080115,17314151,22022419,22253485,30696427,24498017,18043728,19796758,22035603,22059990,26152901,27239600,24453474,21637784,22969267,23873044,25132797,24586071,25786237,15761122,17167412,17917691,19026761,19958499,20961462,21072178,22259222,226…	-	-	-	-	-	18163432:0.03:Alzheimer's_Disease,18433936:0.03:Alzheimer's_Disease,26243271:0.03:Alzheimer's_Disease,18292760:0.03:Arteriosclerosis,19076828:0.03:Arteriosclerosis,22067048:0.03:Arteriosclerosis,22059990:0.01:Rheumatoid_Arthritis,18292760:0.03:Atherosclerosis,19076828:0.03:Atherosclerosis,22067048:0.03:Atherosclerosis,31525397:0.01:Bacterial_Infections,17869048:0.04:Cardiovascular_Diseases,182927…	BASAL_LAMINAR_DRUSEN+MIM_morbid+ENSG00000000971,COMPLEMENT_FACTOR_H_DEFICIENCY+MIM_morbid+ENSG00000000971,HEMOLYTIC_UREMIC_SYNDROME__ATYPICAL__SUSCEPTIBILITY_TO__1+MIM_morbid+ENSG00000000971,MACULAR_DEGENERATION__AGE-RELATED__4+MIM_morbid+ENSG00000000971,Atypical_hemolytic_uremic_syndrome_with_complement_gene_abnormality+Orphanet+ENSG00000000971,De_novo_thrombotic_microangiopathy_after_kidney_tra…
rs1061170	1:196690107-196690107	1:196690107-196690108	missense_variant,NMD_transcript_variant	MODERATE	CFH	ENSG00000000971	Transcript	ENST00000695975.1	nonsense_mediated_decay	44805	-	-	-	1424	1204	402	H/N	Cat/Aat	rs1061170,CM051020,COSV62776341	-	1	-	HGNC	HGNC:4883	-	-	-	-	tolerated(0.37)	benign(0.007)	-	-	0,0,1	1,1,1	18248681,16519819,16723442,17697822,18162041,19076828,19692124,18541031,29334895,29700787,23820649,19861685,20203157,23251215,26559391,31118930,27306948,16080115,17314151,22022419,22253485,30696427,24498017,18043728,19796758,22035603,22059990,26152901,27239600,24453474,21637784,22969267,23873044,25132797,24586071,25786237,15761122,17167412,17917691,19026761,19958499,20961462,21072178,22259222,226…	-	-	-	-	-	18163432:0.03:Alzheimer's_Disease,18433936:0.03:Alzheimer's_Disease,26243271:0.03:Alzheimer's_Disease,18292760:0.03:Arteriosclerosis,19076828:0.03:Arteriosclerosis,22067048:0.03:Arteriosclerosis,22059990:0.01:Rheumatoid_Arthritis,18292760:0.03:Atherosclerosis,19076828:0.03:Atherosclerosis,22067048:0.03:Atherosclerosis,31525397:0.01:Bacterial_Infections,17869048:0.04:Cardiovascular_Diseases,182927…	BASAL_LAMINAR_DRUSEN+MIM_morbid+ENSG00000000971,COMPLEMENT_FACTOR_H_DEFICIENCY+MIM_morbid+ENSG00000000971,HEMOLYTIC_UREMIC_SYNDROME__ATYPICAL__SUSCEPTIBILITY_TO__1+MIM_morbid+ENSG00000000971,MACULAR_DEGENERATION__AGE-RELATED__4+MIM_morbid+ENSG00000000971,Atypical_hemolytic_uremic_syndrome_with_complement_gene_abnormality+Orphanet+ENSG00000000971,De_novo_thrombotic_microangiopathy_after_kidney_tra…
rs1061170	1:196690107-196690107	1:196690107-196690108	missense_variant,NMD_transcript_variant	MODERATE	CFH	ENSG00000000971	Transcript	ENST00000695975.1	nonsense_mediated_decay	44805	-	-	-	1424	1204	402	H/D	Cat/Gat	rs1061170,CM051020,COSV62776341	-	1	-	HGNC	HGNC:4883	-	-	-	-	tolerated(0.27)	benign(0.042)	-	-	0,0,1	1,1,1	18248681,16519819,16723442,17697822,18162041,19076828,19692124,18541031,29334895,29700787,23820649,19861685,20203157,23251215,26559391,31118930,27306948,16080115,17314151,22022419,22253485,30696427,24498017,18043728,19796758,22035603,22059990,26152901,27239600,24453474,21637784,22969267,23873044,25132797,24586071,25786237,15761122,17167412,17917691,19026761,19958499,20961462,21072178,22259222,226…	-	-	-	-	-	18163432:0.03:Alzheimer's_Disease,18433936:0.03:Alzheimer's_Disease,26243271:0.03:Alzheimer's_Disease,18292760:0.03:Arteriosclerosis,19076828:0.03:Arteriosclerosis,22067048:0.03:Arteriosclerosis,22059990:0.01:Rheumatoid_Arthritis,18292760:0.03:Atherosclerosis,19076828:0.03:Atherosclerosis,22067048:0.03:Atherosclerosis,31525397:0.01:Bacterial_Infections,17869048:0.04:Cardiovascular_Diseases,182927…	BASAL_LAMINAR_DRUSEN+MIM_morbid+ENSG00000000971,COMPLEMENT_FACTOR_H_DEFICIENCY+MIM_morbid+ENSG00000000971,HEMOLYTIC_UREMIC_SYNDROME__ATYPICAL__SUSCEPTIBILITY_TO__1+MIM_morbid+ENSG00000000971,MACULAR_DEGENERATION__AGE-RELATED__4+MIM_morbid+ENSG00000000971,Atypical_hemolytic_uremic_syndrome_with_complement_gene_abnormality+Orphanet+ENSG00000000971,De_novo_thrombotic_microangiopathy_after_kidney_tra…
rs1061170	1:196690107-196690107	1:196690107-196690108	missense_variant,NMD_transcript_variant	MODERATE	CFH	ENSG00000000971	Transcript	ENST00000695975.1	nonsense_mediated_decay	44805	-	-	-	1424	1204	402	H/Y	Cat/Tat	rs1061170,CM051020,COSV62776341	-	1	-	HGNC	HGNC:4883	-	-	-	-	tolerated(1)	benign(0)	0.7334	benign,conflicting_interpretations_of_pathogenicity	0,0,1	1,1,1	18248681,16519819,16723442,17697822,18162041,19076828,19692124,18541031,29334895,29700787,23820649,19861685,20203157,23251215,26559391,31118930,27306948,16080115,17314151,22022419,22253485,30696427,24498017,18043728,19796758,22035603,22059990,26152901,27239600,24453474,21637784,22969267,23873044,25132797,24586071,25786237,15761122,17167412,17917691,19026761,19958499,20961462,21072178,22259222,226…	-	-	-	-	-	18163432:0.03:Alzheimer's_Disease,18433936:0.03:Alzheimer's_Disease,26243271:0.03:Alzheimer's_Disease,18292760:0.03:Arteriosclerosis,19076828:0.03:Arteriosclerosis,22067048:0.03:Arteriosclerosis,22059990:0.01:Rheumatoid_Arthritis,18292760:0.03:Atherosclerosis,19076828:0.03:Atherosclerosis,22067048:0.03:Atherosclerosis,31525397:0.01:Bacterial_Infections,17869048:0.04:Cardiovascular_Diseases,182927…	BASAL_LAMINAR_DRUSEN+MIM_morbid+ENSG00000000971,COMPLEMENT_FACTOR_H_DEFICIENCY+MIM_morbid+ENSG00000000971,HEMOLYTIC_UREMIC_SYNDROME__ATYPICAL__SUSCEPTIBILITY_TO__1+MIM_morbid+ENSG00000000971,MACULAR_DEGENERATION__AGE-RELATED__4+MIM_morbid+ENSG00000000971,Atypical_hemolytic_uremic_syndrome_with_complement_gene_abnormality+Orphanet+ENSG00000000971,De_novo_thrombotic_microangiopathy_after_kidney_tra…
rs1061170	1:196690107-196690107	1:196690107-196690108	missense_variant	MODERATE	CFH	ENSG00000000971	Transcript	ENST00000695976.1	protein_coding	45200	-	-	-	1435	1015	339	H/N	Cat/Aat	rs1061170,CM051020,COSV62776341	-	1	-	HGNC	HGNC:4883	-	-	-	-	tolerated(0.35)	benign(0.001)	-	-	0,0,1	1,1,1	18248681,16519819,16723442,17697822,18162041,19076828,19692124,18541031,29334895,29700787,23820649,19861685,20203157,23251215,26559391,31118930,27306948,16080115,17314151,22022419,22253485,30696427,24498017,18043728,19796758,22035603,22059990,26152901,27239600,24453474,21637784,22969267,23873044,25132797,24586071,25786237,15761122,17167412,17917691,19026761,19958499,20961462,21072178,22259222,226…	-	-	-	-	-	18163432:0.03:Alzheimer's_Disease,18433936:0.03:Alzheimer's_Disease,26243271:0.03:Alzheimer's_Disease,18292760:0.03:Arteriosclerosis,19076828:0.03:Arteriosclerosis,22067048:0.03:Arteriosclerosis,22059990:0.01:Rheumatoid_Arthritis,18292760:0.03:Atherosclerosis,19076828:0.03:Atherosclerosis,22067048:0.03:Atherosclerosis,31525397:0.01:Bacterial_Infections,17869048:0.04:Cardiovascular_Diseases,182927…	BASAL_LAMINAR_DRUSEN+MIM_morbid+ENSG00000000971,COMPLEMENT_FACTOR_H_DEFICIENCY+MIM_morbid+ENSG00000000971,HEMOLYTIC_UREMIC_SYNDROME__ATYPICAL__SUSCEPTIBILITY_TO__1+MIM_morbid+ENSG00000000971,MACULAR_DEGENERATION__AGE-RELATED__4+MIM_morbid+ENSG00000000971,Atypical_hemolytic_uremic_syndrome_with_complement_gene_abnormality+Orphanet+ENSG00000000971,De_novo_thrombotic_microangiopathy_after_kidney_tra…
rs1061170	1:196690107-196690107	1:196690107-196690108	missense_variant	MODERATE	CFH	ENSG00000000971	Transcript	ENST00000695976.1	protein_coding	45200	-	-	-	1435	1015	339	H/D	Cat/Gat	rs1061170,CM051020,COSV62776341	-	1	-	HGNC	HGNC:4883	-	-	-	-	tolerated(0.27)	benign(0.021)	-	-	0,0,1	1,1,1	18248681,16519819,16723442,17697822,18162041,19076828,19692124,18541031,29334895,29700787,23820649,19861685,20203157,23251215,26559391,31118930,27306948,16080115,17314151,22022419,22253485,30696427,24498017,18043728,19796758,22035603,22059990,26152901,27239600,24453474,21637784,22969267,23873044,25132797,24586071,25786237,15761122,17167412,17917691,19026761,19958499,20961462,21072178,22259222,226…	-	-	-	-	-	18163432:0.03:Alzheimer's_Disease,18433936:0.03:Alzheimer's_Disease,26243271:0.03:Alzheimer's_Disease,18292760:0.03:Arteriosclerosis,19076828:0.03:Arteriosclerosis,22067048:0.03:Arteriosclerosis,22059990:0.01:Rheumatoid_Arthritis,18292760:0.03:Atherosclerosis,19076828:0.03:Atherosclerosis,22067048:0.03:Atherosclerosis,31525397:0.01:Bacterial_Infections,17869048:0.04:Cardiovascular_Diseases,182927…	BASAL_LAMINAR_DRUSEN+MIM_morbid+ENSG00000000971,COMPLEMENT_FACTOR_H_DEFICIENCY+MIM_morbid+ENSG00000000971,HEMOLYTIC_UREMIC_SYNDROME__ATYPICAL__SUSCEPTIBILITY_TO__1+MIM_morbid+ENSG00000000971,MACULAR_DEGENERATION__AGE-RELATED__4+MIM_morbid+ENSG00000000971,Atypical_hemolytic_uremic_syndrome_with_complement_gene_abnormality+Orphanet+ENSG00000000971,De_novo_thrombotic_microangiopathy_after_kidney_tra…
rs1061170	1:196690107-196690107	1:196690107-196690108	missense_variant	MODERATE	CFH	ENSG00000000971	Transcript	ENST00000695976.1	protein_coding	45200	-	-	-	1435	1015	339	H/Y	Cat/Tat	rs1061170,CM051020,COSV62776341	-	1	-	HGNC	HGNC:4883	-	-	-	-	tolerated(1)	benign(0)	0.7334	benign,conflicting_interpretations_of_pathogenicity	0,0,1	1,1,1	18248681,16519819,16723442,17697822,18162041,19076828,19692124,18541031,29334895,29700787,23820649,19861685,20203157,23251215,26559391,31118930,27306948,16080115,17314151,22022419,22253485,30696427,24498017,18043728,19796758,22035603,22059990,26152901,27239600,24453474,21637784,22969267,23873044,25132797,24586071,25786237,15761122,17167412,17917691,19026761,19958499,20961462,21072178,22259222,226…	-	-	-	-	-	18163432:0.03:Alzheimer's_Disease,18433936:0.03:Alzheimer's_Disease,26243271:0.03:Alzheimer's_Disease,18292760:0.03:Arteriosclerosis,19076828:0.03:Arteriosclerosis,22067048:0.03:Arteriosclerosis,22059990:0.01:Rheumatoid_Arthritis,18292760:0.03:Atherosclerosis,19076828:0.03:Atherosclerosis,22067048:0.03:Atherosclerosis,31525397:0.01:Bacterial_Infections,17869048:0.04:Cardiovascular_Diseases,182927…	BASAL_LAMINAR_DRUSEN+MIM_morbid+ENSG00000000971,COMPLEMENT_FACTOR_H_DEFICIENCY+MIM_morbid+ENSG00000000971,HEMOLYTIC_UREMIC_SYNDROME__ATYPICAL__SUSCEPTIBILITY_TO__1+MIM_morbid+ENSG00000000971,MACULAR_DEGENERATION__AGE-RELATED__4+MIM_morbid+ENSG00000000971,Atypical_hemolytic_uremic_syndrome_with_complement_gene_abnormality+Orphanet+ENSG00000000971,De_novo_thrombotic_microangiopathy_after_kidney_tra…
rs1061170	1:196690107-196690107	1:196690107-196690108	non_coding_transcript_exon_variant	MODIFIER	CFH	ENSG00000000971	Transcript	ENST00000695977.1	protein_coding_CDS_not_defined	44958	-	-	-	45	-	-	-	-	rs1061170,CM051020,COSV62776341	-	1	-	HGNC	HGNC:4883	-	-	-	-	-	-	-	-	0,0,1	1,1,1	18248681,16519819,16723442,17697822,18162041,19076828,19692124,18541031,29334895,29700787,23820649,19861685,20203157,23251215,26559391,31118930,27306948,16080115,17314151,22022419,22253485,30696427,24498017,18043728,19796758,22035603,22059990,26152901,27239600,24453474,21637784,22969267,23873044,25132797,24586071,25786237,15761122,17167412,17917691,19026761,19958499,20961462,21072178,22259222,226…	-	-	-	-	-	18163432:0.03:Alzheimer's_Disease,18433936:0.03:Alzheimer's_Disease,26243271:0.03:Alzheimer's_Disease,18292760:0.03:Arteriosclerosis,19076828:0.03:Arteriosclerosis,22067048:0.03:Arteriosclerosis,22059990:0.01:Rheumatoid_Arthritis,18292760:0.03:Atherosclerosis,19076828:0.03:Atherosclerosis,22067048:0.03:Atherosclerosis,31525397:0.01:Bacterial_Infections,17869048:0.04:Cardiovascular_Diseases,182927…	BASAL_LAMINAR_DRUSEN+MIM_morbid+ENSG00000000971,COMPLEMENT_FACTOR_H_DEFICIENCY+MIM_morbid+ENSG00000000971,HEMOLYTIC_UREMIC_SYNDROME__ATYPICAL__SUSCEPTIBILITY_TO__1+MIM_morbid+ENSG00000000971,MACULAR_DEGENERATION__AGE-RELATED__4+MIM_morbid+ENSG00000000971,Atypical_hemolytic_uremic_syndrome_with_complement_gene_abnormality+Orphanet+ENSG00000000971,De_novo_thrombotic_microangiopathy_after_kidney_tra…
rs1061170	1:196690107-196690107	1:196690107-196690108	non_coding_transcript_exon_variant	MODIFIER	CFH	ENSG00000000971	Transcript	ENST00000695977.1	protein_coding_CDS_not_defined	44958	-	-	-	45	-	-	-	-	rs1061170,CM051020,COSV62776341	-	1	-	HGNC	HGNC:4883	-	-	-	-	-	-	-	-	0,0,1	1,1,1	18248681,16519819,16723442,17697822,18162041,19076828,19692124,18541031,29334895,29700787,23820649,19861685,20203157,23251215,26559391,31118930,27306948,16080115,17314151,22022419,22253485,30696427,24498017,18043728,19796758,22035603,22059990,26152901,27239600,24453474,21637784,22969267,23873044,25132797,24586071,25786237,15761122,17167412,17917691,19026761,19958499,20961462,21072178,22259222,226…	-	-	-	-	-	18163432:0.03:Alzheimer's_Disease,18433936:0.03:Alzheimer's_Disease,26243271:0.03:Alzheimer's_Disease,18292760:0.03:Arteriosclerosis,19076828:0.03:Arteriosclerosis,22067048:0.03:Arteriosclerosis,22059990:0.01:Rheumatoid_Arthritis,18292760:0.03:Atherosclerosis,19076828:0.03:Atherosclerosis,22067048:0.03:Atherosclerosis,31525397:0.01:Bacterial_Infections,17869048:0.04:Cardiovascular_Diseases,182927…	BASAL_LAMINAR_DRUSEN+MIM_morbid+ENSG00000000971,COMPLEMENT_FACTOR_H_DEFICIENCY+MIM_morbid+ENSG00000000971,HEMOLYTIC_UREMIC_SYNDROME__ATYPICAL__SUSCEPTIBILITY_TO__1+MIM_morbid+ENSG00000000971,MACULAR_DEGENERATION__AGE-RELATED__4+MIM_morbid+ENSG00000000971,Atypical_hemolytic_uremic_syndrome_with_complement_gene_abnormality+Orphanet+ENSG00000000971,De_novo_thrombotic_microangiopathy_after_kidney_tra…
rs1061170	1:196690107-196690107	1:196690107-196690108	non_coding_transcript_exon_variant	MODIFIER	CFH	ENSG00000000971	Transcript	ENST00000695977.1	protein_coding_CDS_not_defined	44958	-	-	-	45	-	-	-	-	rs1061170,CM051020,COSV62776341	-	1	-	HGNC	HGNC:4883	-	-	-	-	-	-	0.7334	benign,conflicting_interpretations_of_pathogenicity	0,0,1	1,1,1	18248681,16519819,16723442,17697822,18162041,19076828,19692124,18541031,29334895,29700787,23820649,19861685,20203157,23251215,26559391,31118930,27306948,16080115,17314151,22022419,22253485,30696427,24498017,18043728,19796758,22035603,22059990,26152901,27239600,24453474,21637784,22969267,23873044,25132797,24586071,25786237,15761122,17167412,17917691,19026761,19958499,20961462,21072178,22259222,226…	-	-	-	-	-	18163432:0.03:Alzheimer's_Disease,18433936:0.03:Alzheimer's_Disease,26243271:0.03:Alzheimer's_Disease,18292760:0.03:Arteriosclerosis,19076828:0.03:Arteriosclerosis,22067048:0.03:Arteriosclerosis,22059990:0.01:Rheumatoid_Arthritis,18292760:0.03:Atherosclerosis,19076828:0.03:Atherosclerosis,22067048:0.03:Atherosclerosis,31525397:0.01:Bacterial_Infections,17869048:0.04:Cardiovascular_Diseases,182927…	BASAL_LAMINAR_DRUSEN+MIM_morbid+ENSG00000000971,COMPLEMENT_FACTOR_H_DEFICIENCY+MIM_morbid+ENSG00000000971,HEMOLYTIC_UREMIC_SYNDROME__ATYPICAL__SUSCEPTIBILITY_TO__1+MIM_morbid+ENSG00000000971,MACULAR_DEGENERATION__AGE-RELATED__4+MIM_morbid+ENSG00000000971,Atypical_hemolytic_uremic_syndrome_with_complement_gene_abnormality+Orphanet+ENSG00000000971,De_novo_thrombotic_microangiopathy_after_kidney_tra…
rs1061170	1:196690107-196690107	1:196690107-196690108	missense_variant	MODERATE	CFH	ENSG00000000971	Transcript	ENST00000695978.1	protein_coding	45239	-	-	-	1324	1204	402	H/N	Cat/Aat	rs1061170,CM051020,COSV62776341	-	1	-	HGNC	HGNC:4883	-	-	-	-	tolerated(0.41)	benign(0.001)	-	-	0,0,1	1,1,1	18248681,16519819,16723442,17697822,18162041,19076828,19692124,18541031,29334895,29700787,23820649,19861685,20203157,23251215,26559391,31118930,27306948,16080115,17314151,22022419,22253485,30696427,24498017,18043728,19796758,22035603,22059990,26152901,27239600,24453474,21637784,22969267,23873044,25132797,24586071,25786237,15761122,17167412,17917691,19026761,19958499,20961462,21072178,22259222,226…	-	-	-	-	-	18163432:0.03:Alzheimer's_Disease,18433936:0.03:Alzheimer's_Disease,26243271:0.03:Alzheimer's_Disease,18292760:0.03:Arteriosclerosis,19076828:0.03:Arteriosclerosis,22067048:0.03:Arteriosclerosis,22059990:0.01:Rheumatoid_Arthritis,18292760:0.03:Atherosclerosis,19076828:0.03:Atherosclerosis,22067048:0.03:Atherosclerosis,31525397:0.01:Bacterial_Infections,17869048:0.04:Cardiovascular_Diseases,182927…	BASAL_LAMINAR_DRUSEN+MIM_morbid+ENSG00000000971,COMPLEMENT_FACTOR_H_DEFICIENCY+MIM_morbid+ENSG00000000971,HEMOLYTIC_UREMIC_SYNDROME__ATYPICAL__SUSCEPTIBILITY_TO__1+MIM_morbid+ENSG00000000971,MACULAR_DEGENERATION__AGE-RELATED__4+MIM_morbid+ENSG00000000971,Atypical_hemolytic_uremic_syndrome_with_complement_gene_abnormality+Orphanet+ENSG00000000971,De_novo_thrombotic_microangiopathy_after_kidney_tra…
rs1061170	1:196690107-196690107	1:196690107-196690108	missense_variant	MODERATE	CFH	ENSG00000000971	Transcript	ENST00000695978.1	protein_coding	45239	-	-	-	1324	1204	402	H/D	Cat/Gat	rs1061170,CM051020,COSV62776341	-	1	-	HGNC	HGNC:4883	-	-	-	-	tolerated(0.34)	benign(0.013)	-	-	0,0,1	1,1,1	18248681,16519819,16723442,17697822,18162041,19076828,19692124,18541031,29334895,29700787,23820649,19861685,20203157,23251215,26559391,31118930,27306948,16080115,17314151,22022419,22253485,30696427,24498017,18043728,19796758,22035603,22059990,26152901,27239600,24453474,21637784,22969267,23873044,25132797,24586071,25786237,15761122,17167412,17917691,19026761,19958499,20961462,21072178,22259222,226…	-	-	-	-	-	18163432:0.03:Alzheimer's_Disease,18433936:0.03:Alzheimer's_Disease,26243271:0.03:Alzheimer's_Disease,18292760:0.03:Arteriosclerosis,19076828:0.03:Arteriosclerosis,22067048:0.03:Arteriosclerosis,22059990:0.01:Rheumatoid_Arthritis,18292760:0.03:Atherosclerosis,19076828:0.03:Atherosclerosis,22067048:0.03:Atherosclerosis,31525397:0.01:Bacterial_Infections,17869048:0.04:Cardiovascular_Diseases,182927…	BASAL_LAMINAR_DRUSEN+MIM_morbid+ENSG00000000971,COMPLEMENT_FACTOR_H_DEFICIENCY+MIM_morbid+ENSG00000000971,HEMOLYTIC_UREMIC_SYNDROME__ATYPICAL__SUSCEPTIBILITY_TO__1+MIM_morbid+ENSG00000000971,MACULAR_DEGENERATION__AGE-RELATED__4+MIM_morbid+ENSG00000000971,Atypical_hemolytic_uremic_syndrome_with_complement_gene_abnormality+Orphanet+ENSG00000000971,De_novo_thrombotic_microangiopathy_after_kidney_tra…
rs1061170	1:196690107-196690107	1:196690107-196690108	missense_variant	MODERATE	CFH	ENSG00000000971	Transcript	ENST00000695978.1	protein_coding	45239	-	-	-	1324	1204	402	H/Y	Cat/Tat	rs1061170,CM051020,COSV62776341	-	1	-	HGNC	HGNC:4883	-	-	-	-	tolerated(1)	benign(0)	0.7334	benign,conflicting_interpretations_of_pathogenicity	0,0,1	1,1,1	18248681,16519819,16723442,17697822,18162041,19076828,19692124,18541031,29334895,29700787,23820649,19861685,20203157,23251215,26559391,31118930,27306948,16080115,17314151,22022419,22253485,30696427,24498017,18043728,19796758,22035603,22059990,26152901,27239600,24453474,21637784,22969267,23873044,25132797,24586071,25786237,15761122,17167412,17917691,19026761,19958499,20961462,21072178,22259222,226…	-	-	-	-	-	18163432:0.03:Alzheimer's_Disease,18433936:0.03:Alzheimer's_Disease,26243271:0.03:Alzheimer's_Disease,18292760:0.03:Arteriosclerosis,19076828:0.03:Arteriosclerosis,22067048:0.03:Arteriosclerosis,22059990:0.01:Rheumatoid_Arthritis,18292760:0.03:Atherosclerosis,19076828:0.03:Atherosclerosis,22067048:0.03:Atherosclerosis,31525397:0.01:Bacterial_Infections,17869048:0.04:Cardiovascular_Diseases,182927…	BASAL_LAMINAR_DRUSEN+MIM_morbid+ENSG00000000971,COMPLEMENT_FACTOR_H_DEFICIENCY+MIM_morbid+ENSG00000000971,HEMOLYTIC_UREMIC_SYNDROME__ATYPICAL__SUSCEPTIBILITY_TO__1+MIM_morbid+ENSG00000000971,MACULAR_DEGENERATION__AGE-RELATED__4+MIM_morbid+ENSG00000000971,Atypical_hemolytic_uremic_syndrome_with_complement_gene_abnormality+Orphanet+ENSG00000000971,De_novo_thrombotic_microangiopathy_after_kidney_tra…
rs1061170	1:196690107-196690107	1:196690107-196690108	missense_variant	MODERATE	CFH	ENSG00000000971	Transcript	ENST00000695979.1	protein_coding	45208	-	-	-	1303	1183	395	H/N	Cat/Aat	rs1061170,CM051020,COSV62776341	-	1	-	HGNC	HGNC:4883	-	-	-	-	tolerated(0.37)	benign(0.003)	-	-	0,0,1	1,1,1	18248681,16519819,16723442,17697822,18162041,19076828,19692124,18541031,29334895,29700787,23820649,19861685,20203157,23251215,26559391,31118930,27306948,16080115,17314151,22022419,22253485,30696427,24498017,18043728,19796758,22035603,22059990,26152901,27239600,24453474,21637784,22969267,23873044,25132797,24586071,25786237,15761122,17167412,17917691,19026761,19958499,20961462,21072178,22259222,226…	-	-	-	-	-	18163432:0.03:Alzheimer's_Disease,18433936:0.03:Alzheimer's_Disease,26243271:0.03:Alzheimer's_Disease,18292760:0.03:Arteriosclerosis,19076828:0.03:Arteriosclerosis,22067048:0.03:Arteriosclerosis,22059990:0.01:Rheumatoid_Arthritis,18292760:0.03:Atherosclerosis,19076828:0.03:Atherosclerosis,22067048:0.03:Atherosclerosis,31525397:0.01:Bacterial_Infections,17869048:0.04:Cardiovascular_Diseases,182927…	BASAL_LAMINAR_DRUSEN+MIM_morbid+ENSG00000000971,COMPLEMENT_FACTOR_H_DEFICIENCY+MIM_morbid+ENSG00000000971,HEMOLYTIC_UREMIC_SYNDROME__ATYPICAL__SUSCEPTIBILITY_TO__1+MIM_morbid+ENSG00000000971,MACULAR_DEGENERATION__AGE-RELATED__4+MIM_morbid+ENSG00000000971,Atypical_hemolytic_uremic_syndrome_with_complement_gene_abnormality+Orphanet+ENSG00000000971,De_novo_thrombotic_microangiopathy_after_kidney_tra…
rs1061170	1:196690107-196690107	1:196690107-196690108	missense_variant	MODERATE	CFH	ENSG00000000971	Transcript	ENST00000695979.1	protein_coding	45208	-	-	-	1303	1183	395	H/D	Cat/Gat	rs1061170,CM051020,COSV62776341	-	1	-	HGNC	HGNC:4883	-	-	-	-	tolerated(0.29)	benign(0.047)	-	-	0,0,1	1,1,1	18248681,16519819,16723442,17697822,18162041,19076828,19692124,18541031,29334895,29700787,23820649,19861685,20203157,23251215,26559391,31118930,27306948,16080115,17314151,22022419,22253485,30696427,24498017,18043728,19796758,22035603,22059990,26152901,27239600,24453474,21637784,22969267,23873044,25132797,24586071,25786237,15761122,17167412,17917691,19026761,19958499,20961462,21072178,22259222,226…	-	-	-	-	-	18163432:0.03:Alzheimer's_Disease,18433936:0.03:Alzheimer's_Disease,26243271:0.03:Alzheimer's_Disease,18292760:0.03:Arteriosclerosis,19076828:0.03:Arteriosclerosis,22067048:0.03:Arteriosclerosis,22059990:0.01:Rheumatoid_Arthritis,18292760:0.03:Atherosclerosis,19076828:0.03:Atherosclerosis,22067048:0.03:Atherosclerosis,31525397:0.01:Bacterial_Infections,17869048:0.04:Cardiovascular_Diseases,182927…	BASAL_LAMINAR_DRUSEN+MIM_morbid+ENSG00000000971,COMPLEMENT_FACTOR_H_DEFICIENCY+MIM_morbid+ENSG00000000971,HEMOLYTIC_UREMIC_SYNDROME__ATYPICAL__SUSCEPTIBILITY_TO__1+MIM_morbid+ENSG00000000971,MACULAR_DEGENERATION__AGE-RELATED__4+MIM_morbid+ENSG00000000971,Atypical_hemolytic_uremic_syndrome_with_complement_gene_abnormality+Orphanet+ENSG00000000971,De_novo_thrombotic_microangiopathy_after_kidney_tra…
rs1061170	1:196690107-196690107	1:196690107-196690108	missense_variant	MODERATE	CFH	ENSG00000000971	Transcript	ENST00000695979.1	protein_coding	45208	-	-	-	1303	1183	395	H/Y	Cat/Tat	rs1061170,CM051020,COSV62776341	-	1	-	HGNC	HGNC:4883	-	-	-	-	tolerated(1)	benign(0)	0.7334	benign,conflicting_interpretations_of_pathogenicity	0,0,1	1,1,1	18248681,16519819,16723442,17697822,18162041,19076828,19692124,18541031,29334895,29700787,23820649,19861685,20203157,23251215,26559391,31118930,27306948,16080115,17314151,22022419,22253485,30696427,24498017,18043728,19796758,22035603,22059990,26152901,27239600,24453474,21637784,22969267,23873044,25132797,24586071,25786237,15761122,17167412,17917691,19026761,19958499,20961462,21072178,22259222,226…	-	-	-	-	-	18163432:0.03:Alzheimer's_Disease,18433936:0.03:Alzheimer's_Disease,26243271:0.03:Alzheimer's_Disease,18292760:0.03:Arteriosclerosis,19076828:0.03:Arteriosclerosis,22067048:0.03:Arteriosclerosis,22059990:0.01:Rheumatoid_Arthritis,18292760:0.03:Atherosclerosis,19076828:0.03:Atherosclerosis,22067048:0.03:Atherosclerosis,31525397:0.01:Bacterial_Infections,17869048:0.04:Cardiovascular_Diseases,182927…	BASAL_LAMINAR_DRUSEN+MIM_morbid+ENSG00000000971,COMPLEMENT_FACTOR_H_DEFICIENCY+MIM_morbid+ENSG00000000971,HEMOLYTIC_UREMIC_SYNDROME__ATYPICAL__SUSCEPTIBILITY_TO__1+MIM_morbid+ENSG00000000971,MACULAR_DEGENERATION__AGE-RELATED__4+MIM_morbid+ENSG00000000971,Atypical_hemolytic_uremic_syndrome_with_complement_gene_abnormality+Orphanet+ENSG00000000971,De_novo_thrombotic_microangiopathy_after_kidney_tra…
rs1061170	1:196690107-196690107	1:196690107-196690108	non_coding_transcript_exon_variant	MODIFIER	CFH	ENSG00000000971	Transcript	ENST00000695980.1	protein_coding_CDS_not_defined	45208	-	-	-	1324	-	-	-	-	rs1061170,CM051020,COSV62776341	-	1	-	HGNC	HGNC:4883	-	-	-	-	-	-	-	-	0,0,1	1,1,1	18248681,16519819,16723442,17697822,18162041,19076828,19692124,18541031,29334895,29700787,23820649,19861685,20203157,23251215,26559391,31118930,27306948,16080115,17314151,22022419,22253485,30696427,24498017,18043728,19796758,22035603,22059990,26152901,27239600,24453474,21637784,22969267,23873044,25132797,24586071,25786237,15761122,17167412,17917691,19026761,19958499,20961462,21072178,22259222,226…	-	-	-	-	-	18163432:0.03:Alzheimer's_Disease,18433936:0.03:Alzheimer's_Disease,26243271:0.03:Alzheimer's_Disease,18292760:0.03:Arteriosclerosis,19076828:0.03:Arteriosclerosis,22067048:0.03:Arteriosclerosis,22059990:0.01:Rheumatoid_Arthritis,18292760:0.03:Atherosclerosis,19076828:0.03:Atherosclerosis,22067048:0.03:Atherosclerosis,31525397:0.01:Bacterial_Infections,17869048:0.04:Cardiovascular_Diseases,182927…	BASAL_LAMINAR_DRUSEN+MIM_morbid+ENSG00000000971,COMPLEMENT_FACTOR_H_DEFICIENCY+MIM_morbid+ENSG00000000971,HEMOLYTIC_UREMIC_SYNDROME__ATYPICAL__SUSCEPTIBILITY_TO__1+MIM_morbid+ENSG00000000971,MACULAR_DEGENERATION__AGE-RELATED__4+MIM_morbid+ENSG00000000971,Atypical_hemolytic_uremic_syndrome_with_complement_gene_abnormality+Orphanet+ENSG00000000971,De_novo_thrombotic_microangiopathy_after_kidney_tra…
rs1061170	1:196690107-196690107	1:196690107-196690108	non_coding_transcript_exon_variant	MODIFIER	CFH	ENSG00000000971	Transcript	ENST00000695980.1	protein_coding_CDS_not_defined	45208	-	-	-	1324	-	-	-	-	rs1061170,CM051020,COSV62776341	-	1	-	HGNC	HGNC:4883	-	-	-	-	-	-	-	-	0,0,1	1,1,1	18248681,16519819,16723442,17697822,18162041,19076828,19692124,18541031,29334895,29700787,23820649,19861685,20203157,23251215,26559391,31118930,27306948,16080115,17314151,22022419,22253485,30696427,24498017,18043728,19796758,22035603,22059990,26152901,27239600,24453474,21637784,22969267,23873044,25132797,24586071,25786237,15761122,17167412,17917691,19026761,19958499,20961462,21072178,22259222,226…	-	-	-	-	-	18163432:0.03:Alzheimer's_Disease,18433936:0.03:Alzheimer's_Disease,26243271:0.03:Alzheimer's_Disease,18292760:0.03:Arteriosclerosis,19076828:0.03:Arteriosclerosis,22067048:0.03:Arteriosclerosis,22059990:0.01:Rheumatoid_Arthritis,18292760:0.03:Atherosclerosis,19076828:0.03:Atherosclerosis,22067048:0.03:Atherosclerosis,31525397:0.01:Bacterial_Infections,17869048:0.04:Cardiovascular_Diseases,182927…	BASAL_LAMINAR_DRUSEN+MIM_morbid+ENSG00000000971,COMPLEMENT_FACTOR_H_DEFICIENCY+MIM_morbid+ENSG00000000971,HEMOLYTIC_UREMIC_SYNDROME__ATYPICAL__SUSCEPTIBILITY_TO__1+MIM_morbid+ENSG00000000971,MACULAR_DEGENERATION__AGE-RELATED__4+MIM_morbid+ENSG00000000971,Atypical_hemolytic_uremic_syndrome_with_complement_gene_abnormality+Orphanet+ENSG00000000971,De_novo_thrombotic_microangiopathy_after_kidney_tra…
rs1061170	1:196690107-196690107	1:196690107-196690108	non_coding_transcript_exon_variant	MODIFIER	CFH	ENSG00000000971	Transcript	ENST00000695980.1	protein_coding_CDS_not_defined	45208	-	-	-	1324	-	-	-	-	rs1061170,CM051020,COSV62776341	-	1	-	HGNC	HGNC:4883	-	-	-	-	-	-	0.7334	benign,conflicting_interpretations_of_pathogenicity	0,0,1	1,1,1	18248681,16519819,16723442,17697822,18162041,19076828,19692124,18541031,29334895,29700787,23820649,19861685,20203157,23251215,26559391,31118930,27306948,16080115,17314151,22022419,22253485,30696427,24498017,18043728,19796758,22035603,22059990,26152901,27239600,24453474,21637784,22969267,23873044,25132797,24586071,25786237,15761122,17167412,17917691,19026761,19958499,20961462,21072178,22259222,226…	-	-	-	-	-	18163432:0.03:Alzheimer's_Disease,18433936:0.03:Alzheimer's_Disease,26243271:0.03:Alzheimer's_Disease,18292760:0.03:Arteriosclerosis,19076828:0.03:Arteriosclerosis,22067048:0.03:Arteriosclerosis,22059990:0.01:Rheumatoid_Arthritis,18292760:0.03:Atherosclerosis,19076828:0.03:Atherosclerosis,22067048:0.03:Atherosclerosis,31525397:0.01:Bacterial_Infections,17869048:0.04:Cardiovascular_Diseases,182927…	BASAL_LAMINAR_DRUSEN+MIM_morbid+ENSG00000000971,COMPLEMENT_FACTOR_H_DEFICIENCY+MIM_morbid+ENSG00000000971,HEMOLYTIC_UREMIC_SYNDROME__ATYPICAL__SUSCEPTIBILITY_TO__1+MIM_morbid+ENSG00000000971,MACULAR_DEGENERATION__AGE-RELATED__4+MIM_morbid+ENSG00000000971,Atypical_hemolytic_uremic_syndrome_with_complement_gene_abnormality+Orphanet+ENSG00000000971,De_novo_thrombotic_microangiopathy_after_kidney_tra…
rs1061170	1:196690107-196690107	1:196690107-196690108	missense_variant	MODERATE	CFH	ENSG00000000971	Transcript	ENST00000695981.1	protein_coding	45170	-	-	-	1324	1204	402	H/N	Cat/Aat	rs1061170,CM051020,COSV62776341	-	1	-	HGNC	HGNC:4883	-	-	-	-	tolerated(0.35)	benign(0.003)	-	-	0,0,1	1,1,1	18248681,16519819,16723442,17697822,18162041,19076828,19692124,18541031,29334895,29700787,23820649,19861685,20203157,23251215,26559391,31118930,27306948,16080115,17314151,22022419,22253485,30696427,24498017,18043728,19796758,22035603,22059990,26152901,27239600,24453474,21637784,22969267,23873044,25132797,24586071,25786237,15761122,17167412,17917691,19026761,19958499,20961462,21072178,22259222,226…	-	-	-	-	-	18163432:0.03:Alzheimer's_Disease,18433936:0.03:Alzheimer's_Disease,26243271:0.03:Alzheimer's_Disease,18292760:0.03:Arteriosclerosis,19076828:0.03:Arteriosclerosis,22067048:0.03:Arteriosclerosis,22059990:0.01:Rheumatoid_Arthritis,18292760:0.03:Atherosclerosis,19076828:0.03:Atherosclerosis,22067048:0.03:Atherosclerosis,31525397:0.01:Bacterial_Infections,17869048:0.04:Cardiovascular_Diseases,182927…	BASAL_LAMINAR_DRUSEN+MIM_morbid+ENSG00000000971,COMPLEMENT_FACTOR_H_DEFICIENCY+MIM_morbid+ENSG00000000971,HEMOLYTIC_UREMIC_SYNDROME__ATYPICAL__SUSCEPTIBILITY_TO__1+MIM_morbid+ENSG00000000971,MACULAR_DEGENERATION__AGE-RELATED__4+MIM_morbid+ENSG00000000971,Atypical_hemolytic_uremic_syndrome_with_complement_gene_abnormality+Orphanet+ENSG00000000971,De_novo_thrombotic_microangiopathy_after_kidney_tra…
rs1061170	1:196690107-196690107	1:196690107-196690108	missense_variant	MODERATE	CFH	ENSG00000000971	Transcript	ENST00000695981.1	protein_coding	45170	-	-	-	1324	1204	402	H/D	Cat/Gat	rs1061170,CM051020,COSV62776341	-	1	-	HGNC	HGNC:4883	-	-	-	-	tolerated(0.26)	benign(0.042)	-	-	0,0,1	1,1,1	18248681,16519819,16723442,17697822,18162041,19076828,19692124,18541031,29334895,29700787,23820649,19861685,20203157,23251215,26559391,31118930,27306948,16080115,17314151,22022419,22253485,30696427,24498017,18043728,19796758,22035603,22059990,26152901,27239600,24453474,21637784,22969267,23873044,25132797,24586071,25786237,15761122,17167412,17917691,19026761,19958499,20961462,21072178,22259222,226…	-	-	-	-	-	18163432:0.03:Alzheimer's_Disease,18433936:0.03:Alzheimer's_Disease,26243271:0.03:Alzheimer's_Disease,18292760:0.03:Arteriosclerosis,19076828:0.03:Arteriosclerosis,22067048:0.03:Arteriosclerosis,22059990:0.01:Rheumatoid_Arthritis,18292760:0.03:Atherosclerosis,19076828:0.03:Atherosclerosis,22067048:0.03:Atherosclerosis,31525397:0.01:Bacterial_Infections,17869048:0.04:Cardiovascular_Diseases,182927…	BASAL_LAMINAR_DRUSEN+MIM_morbid+ENSG00000000971,COMPLEMENT_FACTOR_H_DEFICIENCY+MIM_morbid+ENSG00000000971,HEMOLYTIC_UREMIC_SYNDROME__ATYPICAL__SUSCEPTIBILITY_TO__1+MIM_morbid+ENSG00000000971,MACULAR_DEGENERATION__AGE-RELATED__4+MIM_morbid+ENSG00000000971,Atypical_hemolytic_uremic_syndrome_with_complement_gene_abnormality+Orphanet+ENSG00000000971,De_novo_thrombotic_microangiopathy_after_kidney_tra…
rs1061170	1:196690107-196690107	1:196690107-196690108	missense_variant	MODERATE	CFH	ENSG00000000971	Transcript	ENST00000695981.1	protein_coding	45170	-	-	-	1324	1204	402	H/Y	Cat/Tat	rs1061170,CM051020,COSV62776341	-	1	-	HGNC	HGNC:4883	-	-	-	-	tolerated(1)	benign(0)	0.7334	benign,conflicting_interpretations_of_pathogenicity	0,0,1	1,1,1	18248681,16519819,16723442,17697822,18162041,19076828,19692124,18541031,29334895,29700787,23820649,19861685,20203157,23251215,26559391,31118930,27306948,16080115,17314151,22022419,22253485,30696427,24498017,18043728,19796758,22035603,22059990,26152901,27239600,24453474,21637784,22969267,23873044,25132797,24586071,25786237,15761122,17167412,17917691,19026761,19958499,20961462,21072178,22259222,226…	-	-	-	-	-	18163432:0.03:Alzheimer's_Disease,18433936:0.03:Alzheimer's_Disease,26243271:0.03:Alzheimer's_Disease,18292760:0.03:Arteriosclerosis,19076828:0.03:Arteriosclerosis,22067048:0.03:Arteriosclerosis,22059990:0.01:Rheumatoid_Arthritis,18292760:0.03:Atherosclerosis,19076828:0.03:Atherosclerosis,22067048:0.03:Atherosclerosis,31525397:0.01:Bacterial_Infections,17869048:0.04:Cardiovascular_Diseases,182927…	BASAL_LAMINAR_DRUSEN+MIM_morbid+ENSG00000000971,COMPLEMENT_FACTOR_H_DEFICIENCY+MIM_morbid+ENSG00000000971,HEMOLYTIC_UREMIC_SYNDROME__ATYPICAL__SUSCEPTIBILITY_TO__1+MIM_morbid+ENSG00000000971,MACULAR_DEGENERATION__AGE-RELATED__4+MIM_morbid+ENSG00000000971,Atypical_hemolytic_uremic_syndrome_with_complement_gene_abnormality+Orphanet+ENSG00000000971,De_novo_thrombotic_microangiopathy_after_kidney_tra…
rs1061170	1:196690107-196690107	1:196690107-196690108	missense_variant	MODERATE	CFH	ENSG00000000971	Transcript	ENST00000695983.1	protein_coding	43709	-	-	-	1288	1204	402	H/N	Cat/Aat	rs1061170,CM051020,COSV62776341	-	1	cds_end_NF	HGNC	HGNC:4883	-	-	-	-	tolerated(0.34)	benign(0)	-	-	0,0,1	1,1,1	18248681,16519819,16723442,17697822,18162041,19076828,19692124,18541031,29334895,29700787,23820649,19861685,20203157,23251215,26559391,31118930,27306948,16080115,17314151,22022419,22253485,30696427,24498017,18043728,19796758,22035603,22059990,26152901,27239600,24453474,21637784,22969267,23873044,25132797,24586071,25786237,15761122,17167412,17917691,19026761,19958499,20961462,21072178,22259222,226…	-	-	-	-	-	18163432:0.03:Alzheimer's_Disease,18433936:0.03:Alzheimer's_Disease,26243271:0.03:Alzheimer's_Disease,18292760:0.03:Arteriosclerosis,19076828:0.03:Arteriosclerosis,22067048:0.03:Arteriosclerosis,22059990:0.01:Rheumatoid_Arthritis,18292760:0.03:Atherosclerosis,19076828:0.03:Atherosclerosis,22067048:0.03:Atherosclerosis,31525397:0.01:Bacterial_Infections,17869048:0.04:Cardiovascular_Diseases,182927…	BASAL_LAMINAR_DRUSEN+MIM_morbid+ENSG00000000971,COMPLEMENT_FACTOR_H_DEFICIENCY+MIM_morbid+ENSG00000000971,HEMOLYTIC_UREMIC_SYNDROME__ATYPICAL__SUSCEPTIBILITY_TO__1+MIM_morbid+ENSG00000000971,MACULAR_DEGENERATION__AGE-RELATED__4+MIM_morbid+ENSG00000000971,Atypical_hemolytic_uremic_syndrome_with_complement_gene_abnormality+Orphanet+ENSG00000000971,De_novo_thrombotic_microangiopathy_after_kidney_tra…
rs1061170	1:196690107-196690107	1:196690107-196690108	missense_variant	MODERATE	CFH	ENSG00000000971	Transcript	ENST00000695983.1	protein_coding	43709	-	-	-	1288	1204	402	H/D	Cat/Gat	rs1061170,CM051020,COSV62776341	-	1	cds_end_NF	HGNC	HGNC:4883	-	-	-	-	tolerated(0.24)	benign(0.001)	-	-	0,0,1	1,1,1	18248681,16519819,16723442,17697822,18162041,19076828,19692124,18541031,29334895,29700787,23820649,19861685,20203157,23251215,26559391,31118930,27306948,16080115,17314151,22022419,22253485,30696427,24498017,18043728,19796758,22035603,22059990,26152901,27239600,24453474,21637784,22969267,23873044,25132797,24586071,25786237,15761122,17167412,17917691,19026761,19958499,20961462,21072178,22259222,226…	-	-	-	-	-	18163432:0.03:Alzheimer's_Disease,18433936:0.03:Alzheimer's_Disease,26243271:0.03:Alzheimer's_Disease,18292760:0.03:Arteriosclerosis,19076828:0.03:Arteriosclerosis,22067048:0.03:Arteriosclerosis,22059990:0.01:Rheumatoid_Arthritis,18292760:0.03:Atherosclerosis,19076828:0.03:Atherosclerosis,22067048:0.03:Atherosclerosis,31525397:0.01:Bacterial_Infections,17869048:0.04:Cardiovascular_Diseases,182927…	BASAL_LAMINAR_DRUSEN+MIM_morbid+ENSG00000000971,COMPLEMENT_FACTOR_H_DEFICIENCY+MIM_morbid+ENSG00000000971,HEMOLYTIC_UREMIC_SYNDROME__ATYPICAL__SUSCEPTIBILITY_TO__1+MIM_morbid+ENSG00000000971,MACULAR_DEGENERATION__AGE-RELATED__4+MIM_morbid+ENSG00000000971,Atypical_hemolytic_uremic_syndrome_with_complement_gene_abnormality+Orphanet+ENSG00000000971,De_novo_thrombotic_microangiopathy_after_kidney_tra…
rs1061170	1:196690107-196690107	1:196690107-196690108	missense_variant	MODERATE	CFH	ENSG00000000971	Transcript	ENST00000695983.1	protein_coding	43709	-	-	-	1288	1204	402	H/Y	Cat/Tat	rs1061170,CM051020,COSV62776341	-	1	cds_end_NF	HGNC	HGNC:4883	-	-	-	-	tolerated(1)	benign(0)	0.7334	benign,conflicting_interpretations_of_pathogenicity	0,0,1	1,1,1	18248681,16519819,16723442,17697822,18162041,19076828,19692124,18541031,29334895,29700787,23820649,19861685,20203157,23251215,26559391,31118930,27306948,16080115,17314151,22022419,22253485,30696427,24498017,18043728,19796758,22035603,22059990,26152901,27239600,24453474,21637784,22969267,23873044,25132797,24586071,25786237,15761122,17167412,17917691,19026761,19958499,20961462,21072178,22259222,226…	-	-	-	-	-	18163432:0.03:Alzheimer's_Disease,18433936:0.03:Alzheimer's_Disease,26243271:0.03:Alzheimer's_Disease,18292760:0.03:Arteriosclerosis,19076828:0.03:Arteriosclerosis,22067048:0.03:Arteriosclerosis,22059990:0.01:Rheumatoid_Arthritis,18292760:0.03:Atherosclerosis,19076828:0.03:Atherosclerosis,22067048:0.03:Atherosclerosis,31525397:0.01:Bacterial_Infections,17869048:0.04:Cardiovascular_Diseases,182927…	BASAL_LAMINAR_DRUSEN+MIM_morbid+ENSG00000000971,COMPLEMENT_FACTOR_H_DEFICIENCY+MIM_morbid+ENSG00000000971,HEMOLYTIC_UREMIC_SYNDROME__ATYPICAL__SUSCEPTIBILITY_TO__1+MIM_morbid+ENSG00000000971,MACULAR_DEGENERATION__AGE-RELATED__4+MIM_morbid+ENSG00000000971,Atypical_hemolytic_uremic_syndrome_with_complement_gene_abnormality+Orphanet+ENSG00000000971,De_novo_thrombotic_microangiopathy_after_kidney_tra…
rs1061170	1:196690107-196690107	1:196690107-196690108	intron_variant	MODIFIER	CFH	ENSG00000000971	Transcript	ENST00000695984.1	protein_coding	-	45171	-	-	-	-	-	-	-	rs1061170,CM051020,COSV62776341	-	1	-	HGNC	HGNC:4883	-	-	-	-	-	-	-	-	0,0,1	1,1,1	18248681,16519819,16723442,17697822,18162041,19076828,19692124,18541031,29334895,29700787,23820649,19861685,20203157,23251215,26559391,31118930,27306948,16080115,17314151,22022419,22253485,30696427,24498017,18043728,19796758,22035603,22059990,26152901,27239600,24453474,21637784,22969267,23873044,25132797,24586071,25786237,15761122,17167412,17917691,19026761,19958499,20961462,21072178,22259222,226…	-	-	-	-	-	18163432:0.03:Alzheimer's_Disease,18433936:0.03:Alzheimer's_Disease,26243271:0.03:Alzheimer's_Disease,18292760:0.03:Arteriosclerosis,19076828:0.03:Arteriosclerosis,22067048:0.03:Arteriosclerosis,22059990:0.01:Rheumatoid_Arthritis,18292760:0.03:Atherosclerosis,19076828:0.03:Atherosclerosis,22067048:0.03:Atherosclerosis,31525397:0.01:Bacterial_Infections,17869048:0.04:Cardiovascular_Diseases,182927…	BASAL_LAMINAR_DRUSEN+MIM_morbid+ENSG00000000971,COMPLEMENT_FACTOR_H_DEFICIENCY+MIM_morbid+ENSG00000000971,HEMOLYTIC_UREMIC_SYNDROME__ATYPICAL__SUSCEPTIBILITY_TO__1+MIM_morbid+ENSG00000000971,MACULAR_DEGENERATION__AGE-RELATED__4+MIM_morbid+ENSG00000000971,Atypical_hemolytic_uremic_syndrome_with_complement_gene_abnormality+Orphanet+ENSG00000000971,De_novo_thrombotic_microangiopathy_after_kidney_tra…
rs1061170	1:196690107-196690107	1:196690107-196690108	intron_variant	MODIFIER	CFH	ENSG00000000971	Transcript	ENST00000695984.1	protein_coding	-	45171	-	-	-	-	-	-	-	rs1061170,CM051020,COSV62776341	-	1	-	HGNC	HGNC:4883	-	-	-	-	-	-	-	-	0,0,1	1,1,1	18248681,16519819,16723442,17697822,18162041,19076828,19692124,18541031,29334895,29700787,23820649,19861685,20203157,23251215,26559391,31118930,27306948,16080115,17314151,22022419,22253485,30696427,24498017,18043728,19796758,22035603,22059990,26152901,27239600,24453474,21637784,22969267,23873044,25132797,24586071,25786237,15761122,17167412,17917691,19026761,19958499,20961462,21072178,22259222,226…	-	-	-	-	-	18163432:0.03:Alzheimer's_Disease,18433936:0.03:Alzheimer's_Disease,26243271:0.03:Alzheimer's_Disease,18292760:0.03:Arteriosclerosis,19076828:0.03:Arteriosclerosis,22067048:0.03:Arteriosclerosis,22059990:0.01:Rheumatoid_Arthritis,18292760:0.03:Atherosclerosis,19076828:0.03:Atherosclerosis,22067048:0.03:Atherosclerosis,31525397:0.01:Bacterial_Infections,17869048:0.04:Cardiovascular_Diseases,182927…	BASAL_LAMINAR_DRUSEN+MIM_morbid+ENSG00000000971,COMPLEMENT_FACTOR_H_DEFICIENCY+MIM_morbid+ENSG00000000971,HEMOLYTIC_UREMIC_SYNDROME__ATYPICAL__SUSCEPTIBILITY_TO__1+MIM_morbid+ENSG00000000971,MACULAR_DEGENERATION__AGE-RELATED__4+MIM_morbid+ENSG00000000971,Atypical_hemolytic_uremic_syndrome_with_complement_gene_abnormality+Orphanet+ENSG00000000971,De_novo_thrombotic_microangiopathy_after_kidney_tra…
rs1061170	1:196690107-196690107	1:196690107-196690108	intron_variant	MODIFIER	CFH	ENSG00000000971	Transcript	ENST00000695984.1	protein_coding	-	45171	-	-	-	-	-	-	-	rs1061170,CM051020,COSV62776341	-	1	-	HGNC	HGNC:4883	-	-	-	-	-	-	0.7334	benign,conflicting_interpretations_of_pathogenicity	0,0,1	1,1,1	18248681,16519819,16723442,17697822,18162041,19076828,19692124,18541031,29334895,29700787,23820649,19861685,20203157,23251215,26559391,31118930,27306948,16080115,17314151,22022419,22253485,30696427,24498017,18043728,19796758,22035603,22059990,26152901,27239600,24453474,21637784,22969267,23873044,25132797,24586071,25786237,15761122,17167412,17917691,19026761,19958499,20961462,21072178,22259222,226…	-	-	-	-	-	18163432:0.03:Alzheimer's_Disease,18433936:0.03:Alzheimer's_Disease,26243271:0.03:Alzheimer's_Disease,18292760:0.03:Arteriosclerosis,19076828:0.03:Arteriosclerosis,22067048:0.03:Arteriosclerosis,22059990:0.01:Rheumatoid_Arthritis,18292760:0.03:Atherosclerosis,19076828:0.03:Atherosclerosis,22067048:0.03:Atherosclerosis,31525397:0.01:Bacterial_Infections,17869048:0.04:Cardiovascular_Diseases,182927…	BASAL_LAMINAR_DRUSEN+MIM_morbid+ENSG00000000971,COMPLEMENT_FACTOR_H_DEFICIENCY+MIM_morbid+ENSG00000000971,HEMOLYTIC_UREMIC_SYNDROME__ATYPICAL__SUSCEPTIBILITY_TO__1+MIM_morbid+ENSG00000000971,MACULAR_DEGENERATION__AGE-RELATED__4+MIM_morbid+ENSG00000000971,Atypical_hemolytic_uremic_syndrome_with_complement_gene_abnormality+Orphanet+ENSG00000000971,De_novo_thrombotic_microangiopathy_after_kidney_tra…
rs1061170	1:196690107-196690107	1:196690107-196690108	3_prime_UTR_variant,NMD_transcript_variant	MODIFIER	CFH	ENSG00000000971	Transcript	ENST00000695986.1	nonsense_mediated_decay	45200	-	-	-	1346	-	-	-	-	rs1061170,CM051020,COSV62776341	-	1	-	HGNC	HGNC:4883	-	-	-	-	-	-	-	-	0,0,1	1,1,1	18248681,16519819,16723442,17697822,18162041,19076828,19692124,18541031,29334895,29700787,23820649,19861685,20203157,23251215,26559391,31118930,27306948,16080115,17314151,22022419,22253485,30696427,24498017,18043728,19796758,22035603,22059990,26152901,27239600,24453474,21637784,22969267,23873044,25132797,24586071,25786237,15761122,17167412,17917691,19026761,19958499,20961462,21072178,22259222,226…	-	-	-	-	-	18163432:0.03:Alzheimer's_Disease,18433936:0.03:Alzheimer's_Disease,26243271:0.03:Alzheimer's_Disease,18292760:0.03:Arteriosclerosis,19076828:0.03:Arteriosclerosis,22067048:0.03:Arteriosclerosis,22059990:0.01:Rheumatoid_Arthritis,18292760:0.03:Atherosclerosis,19076828:0.03:Atherosclerosis,22067048:0.03:Atherosclerosis,31525397:0.01:Bacterial_Infections,17869048:0.04:Cardiovascular_Diseases,182927…	BASAL_LAMINAR_DRUSEN+MIM_morbid+ENSG00000000971,COMPLEMENT_FACTOR_H_DEFICIENCY+MIM_morbid+ENSG00000000971,HEMOLYTIC_UREMIC_SYNDROME__ATYPICAL__SUSCEPTIBILITY_TO__1+MIM_morbid+ENSG00000000971,MACULAR_DEGENERATION__AGE-RELATED__4+MIM_morbid+ENSG00000000971,Atypical_hemolytic_uremic_syndrome_with_complement_gene_abnormality+Orphanet+ENSG00000000971,De_novo_thrombotic_microangiopathy_after_kidney_tra…
rs1061170	1:196690107-196690107	1:196690107-196690108	3_prime_UTR_variant,NMD_transcript_variant	MODIFIER	CFH	ENSG00000000971	Transcript	ENST00000695986.1	nonsense_mediated_decay	45200	-	-	-	1346	-	-	-	-	rs1061170,CM051020,COSV62776341	-	1	-	HGNC	HGNC:4883	-	-	-	-	-	-	-	-	0,0,1	1,1,1	18248681,16519819,16723442,17697822,18162041,19076828,19692124,18541031,29334895,29700787,23820649,19861685,20203157,23251215,26559391,31118930,27306948,16080115,17314151,22022419,22253485,30696427,24498017,18043728,19796758,22035603,22059990,26152901,27239600,24453474,21637784,22969267,23873044,25132797,24586071,25786237,15761122,17167412,17917691,19026761,19958499,20961462,21072178,22259222,226…	-	-	-	-	-	18163432:0.03:Alzheimer's_Disease,18433936:0.03:Alzheimer's_Disease,26243271:0.03:Alzheimer's_Disease,18292760:0.03:Arteriosclerosis,19076828:0.03:Arteriosclerosis,22067048:0.03:Arteriosclerosis,22059990:0.01:Rheumatoid_Arthritis,18292760:0.03:Atherosclerosis,19076828:0.03:Atherosclerosis,22067048:0.03:Atherosclerosis,31525397:0.01:Bacterial_Infections,17869048:0.04:Cardiovascular_Diseases,182927…	BASAL_LAMINAR_DRUSEN+MIM_morbid+ENSG00000000971,COMPLEMENT_FACTOR_H_DEFICIENCY+MIM_morbid+ENSG00000000971,HEMOLYTIC_UREMIC_SYNDROME__ATYPICAL__SUSCEPTIBILITY_TO__1+MIM_morbid+ENSG00000000971,MACULAR_DEGENERATION__AGE-RELATED__4+MIM_morbid+ENSG00000000971,Atypical_hemolytic_uremic_syndrome_with_complement_gene_abnormality+Orphanet+ENSG00000000971,De_novo_thrombotic_microangiopathy_after_kidney_tra…
rs1061170	1:196690107-196690107	1:196690107-196690108	3_prime_UTR_variant,NMD_transcript_variant	MODIFIER	CFH	ENSG00000000971	Transcript	ENST00000695986.1	nonsense_mediated_decay	45200	-	-	-	1346	-	-	-	-	rs1061170,CM051020,COSV62776341	-	1	-	HGNC	HGNC:4883	-	-	-	-	-	-	0.7334	benign,conflicting_interpretations_of_pathogenicity	0,0,1	1,1,1	18248681,16519819,16723442,17697822,18162041,19076828,19692124,18541031,29334895,29700787,23820649,19861685,20203157,23251215,26559391,31118930,27306948,16080115,17314151,22022419,22253485,30696427,24498017,18043728,19796758,22035603,22059990,26152901,27239600,24453474,21637784,22969267,23873044,25132797,24586071,25786237,15761122,17167412,17917691,19026761,19958499,20961462,21072178,22259222,226…	-	-	-	-	-	18163432:0.03:Alzheimer's_Disease,18433936:0.03:Alzheimer's_Disease,26243271:0.03:Alzheimer's_Disease,18292760:0.03:Arteriosclerosis,19076828:0.03:Arteriosclerosis,22067048:0.03:Arteriosclerosis,22059990:0.01:Rheumatoid_Arthritis,18292760:0.03:Atherosclerosis,19076828:0.03:Atherosclerosis,22067048:0.03:Atherosclerosis,31525397:0.01:Bacterial_Infections,17869048:0.04:Cardiovascular_Diseases,182927…	BASAL_LAMINAR_DRUSEN+MIM_morbid+ENSG00000000971,COMPLEMENT_FACTOR_H_DEFICIENCY+MIM_morbid+ENSG00000000971,HEMOLYTIC_UREMIC_SYNDROME__ATYPICAL__SUSCEPTIBILITY_TO__1+MIM_morbid+ENSG00000000971,MACULAR_DEGENERATION__AGE-RELATED__4+MIM_morbid+ENSG00000000971,Atypical_hemolytic_uremic_syndrome_with_complement_gene_abnormality+Orphanet+ENSG00000000971,De_novo_thrombotic_microangiopathy_after_kidney_tra…
rs1061170	1:196690107-196690107	1:196690107-196690108	missense_variant	MODERATE	CFH	ENSG00000000971	Transcript	ENST00000695987.1	protein_coding	45208	-	-	-	1341	1015	339	H/N	Cat/Aat	rs1061170,CM051020,COSV62776341	-	1	-	HGNC	HGNC:4883	-	-	-	-	tolerated(0.4)	-	-	-	0,0,1	1,1,1	18248681,16519819,16723442,17697822,18162041,19076828,19692124,18541031,29334895,29700787,23820649,19861685,20203157,23251215,26559391,31118930,27306948,16080115,17314151,22022419,22253485,30696427,24498017,18043728,19796758,22035603,22059990,26152901,27239600,24453474,21637784,22969267,23873044,25132797,24586071,25786237,15761122,17167412,17917691,19026761,19958499,20961462,21072178,22259222,226…	-	-	-	-	-	18163432:0.03:Alzheimer's_Disease,18433936:0.03:Alzheimer's_Disease,26243271:0.03:Alzheimer's_Disease,18292760:0.03:Arteriosclerosis,19076828:0.03:Arteriosclerosis,22067048:0.03:Arteriosclerosis,22059990:0.01:Rheumatoid_Arthritis,18292760:0.03:Atherosclerosis,19076828:0.03:Atherosclerosis,22067048:0.03:Atherosclerosis,31525397:0.01:Bacterial_Infections,17869048:0.04:Cardiovascular_Diseases,182927…	BASAL_LAMINAR_DRUSEN+MIM_morbid+ENSG00000000971,COMPLEMENT_FACTOR_H_DEFICIENCY+MIM_morbid+ENSG00000000971,HEMOLYTIC_UREMIC_SYNDROME__ATYPICAL__SUSCEPTIBILITY_TO__1+MIM_morbid+ENSG00000000971,MACULAR_DEGENERATION__AGE-RELATED__4+MIM_morbid+ENSG00000000971,Atypical_hemolytic_uremic_syndrome_with_complement_gene_abnormality+Orphanet+ENSG00000000971,De_novo_thrombotic_microangiopathy_after_kidney_tra…
rs1061170	1:196690107-196690107	1:196690107-196690108	missense_variant	MODERATE	CFH	ENSG00000000971	Transcript	ENST00000695987.1	protein_coding	45208	-	-	-	1341	1015	339	H/D	Cat/Gat	rs1061170,CM051020,COSV62776341	-	1	-	HGNC	HGNC:4883	-	-	-	-	tolerated(0.27)	-	-	-	0,0,1	1,1,1	18248681,16519819,16723442,17697822,18162041,19076828,19692124,18541031,29334895,29700787,23820649,19861685,20203157,23251215,26559391,31118930,27306948,16080115,17314151,22022419,22253485,30696427,24498017,18043728,19796758,22035603,22059990,26152901,27239600,24453474,21637784,22969267,23873044,25132797,24586071,25786237,15761122,17167412,17917691,19026761,19958499,20961462,21072178,22259222,226…	-	-	-	-	-	18163432:0.03:Alzheimer's_Disease,18433936:0.03:Alzheimer's_Disease,26243271:0.03:Alzheimer's_Disease,18292760:0.03:Arteriosclerosis,19076828:0.03:Arteriosclerosis,22067048:0.03:Arteriosclerosis,22059990:0.01:Rheumatoid_Arthritis,18292760:0.03:Atherosclerosis,19076828:0.03:Atherosclerosis,22067048:0.03:Atherosclerosis,31525397:0.01:Bacterial_Infections,17869048:0.04:Cardiovascular_Diseases,182927…	BASAL_LAMINAR_DRUSEN+MIM_morbid+ENSG00000000971,COMPLEMENT_FACTOR_H_DEFICIENCY+MIM_morbid+ENSG00000000971,HEMOLYTIC_UREMIC_SYNDROME__ATYPICAL__SUSCEPTIBILITY_TO__1+MIM_morbid+ENSG00000000971,MACULAR_DEGENERATION__AGE-RELATED__4+MIM_morbid+ENSG00000000971,Atypical_hemolytic_uremic_syndrome_with_complement_gene_abnormality+Orphanet+ENSG00000000971,De_novo_thrombotic_microangiopathy_after_kidney_tra…
rs1061170	1:196690107-196690107	1:196690107-196690108	missense_variant	MODERATE	CFH	ENSG00000000971	Transcript	ENST00000695987.1	protein_coding	45208	-	-	-	1341	1015	339	H/Y	Cat/Tat	rs1061170,CM051020,COSV62776341	-	1	-	HGNC	HGNC:4883	-	-	-	-	tolerated(1)	-	0.7334	benign,conflicting_interpretations_of_pathogenicity	0,0,1	1,1,1	18248681,16519819,16723442,17697822,18162041,19076828,19692124,18541031,29334895,29700787,23820649,19861685,20203157,23251215,26559391,31118930,27306948,16080115,17314151,22022419,22253485,30696427,24498017,18043728,19796758,22035603,22059990,26152901,27239600,24453474,21637784,22969267,23873044,25132797,24586071,25786237,15761122,17167412,17917691,19026761,19958499,20961462,21072178,22259222,226…	-	-	-	-	-	18163432:0.03:Alzheimer's_Disease,18433936:0.03:Alzheimer's_Disease,26243271:0.03:Alzheimer's_Disease,18292760:0.03:Arteriosclerosis,19076828:0.03:Arteriosclerosis,22067048:0.03:Arteriosclerosis,22059990:0.01:Rheumatoid_Arthritis,18292760:0.03:Atherosclerosis,19076828:0.03:Atherosclerosis,22067048:0.03:Atherosclerosis,31525397:0.01:Bacterial_Infections,17869048:0.04:Cardiovascular_Diseases,182927…	BASAL_LAMINAR_DRUSEN+MIM_morbid+ENSG00000000971,COMPLEMENT_FACTOR_H_DEFICIENCY+MIM_morbid+ENSG00000000971,HEMOLYTIC_UREMIC_SYNDROME__ATYPICAL__SUSCEPTIBILITY_TO__1+MIM_morbid+ENSG00000000971,MACULAR_DEGENERATION__AGE-RELATED__4+MIM_morbid+ENSG00000000971,Atypical_hemolytic_uremic_syndrome_with_complement_gene_abnormality+Orphanet+ENSG00000000971,De_novo_thrombotic_microangiopathy_after_kidney_tra…
rs1061170	1:196690107-196690107	1:196690107-196690108	non_coding_transcript_exon_variant	MODIFIER	CFH	ENSG00000000971	Transcript	ENST00000696018.1	protein_coding_CDS_not_defined	45208	-	-	-	1288	-	-	-	-	rs1061170,CM051020,COSV62776341	-	1	-	HGNC	HGNC:4883	-	-	-	-	-	-	-	-	0,0,1	1,1,1	18248681,16519819,16723442,17697822,18162041,19076828,19692124,18541031,29334895,29700787,23820649,19861685,20203157,23251215,26559391,31118930,27306948,16080115,17314151,22022419,22253485,30696427,24498017,18043728,19796758,22035603,22059990,26152901,27239600,24453474,21637784,22969267,23873044,25132797,24586071,25786237,15761122,17167412,17917691,19026761,19958499,20961462,21072178,22259222,226…	-	-	-	-	-	18163432:0.03:Alzheimer's_Disease,18433936:0.03:Alzheimer's_Disease,26243271:0.03:Alzheimer's_Disease,18292760:0.03:Arteriosclerosis,19076828:0.03:Arteriosclerosis,22067048:0.03:Arteriosclerosis,22059990:0.01:Rheumatoid_Arthritis,18292760:0.03:Atherosclerosis,19076828:0.03:Atherosclerosis,22067048:0.03:Atherosclerosis,31525397:0.01:Bacterial_Infections,17869048:0.04:Cardiovascular_Diseases,182927…	BASAL_LAMINAR_DRUSEN+MIM_morbid+ENSG00000000971,COMPLEMENT_FACTOR_H_DEFICIENCY+MIM_morbid+ENSG00000000971,HEMOLYTIC_UREMIC_SYNDROME__ATYPICAL__SUSCEPTIBILITY_TO__1+MIM_morbid+ENSG00000000971,MACULAR_DEGENERATION__AGE-RELATED__4+MIM_morbid+ENSG00000000971,Atypical_hemolytic_uremic_syndrome_with_complement_gene_abnormality+Orphanet+ENSG00000000971,De_novo_thrombotic_microangiopathy_after_kidney_tra…
rs1061170	1:196690107-196690107	1:196690107-196690108	non_coding_transcript_exon_variant	MODIFIER	CFH	ENSG00000000971	Transcript	ENST00000696018.1	protein_coding_CDS_not_defined	45208	-	-	-	1288	-	-	-	-	rs1061170,CM051020,COSV62776341	-	1	-	HGNC	HGNC:4883	-	-	-	-	-	-	-	-	0,0,1	1,1,1	18248681,16519819,16723442,17697822,18162041,19076828,19692124,18541031,29334895,29700787,23820649,19861685,20203157,23251215,26559391,31118930,27306948,16080115,17314151,22022419,22253485,30696427,24498017,18043728,19796758,22035603,22059990,26152901,27239600,24453474,21637784,22969267,23873044,25132797,24586071,25786237,15761122,17167412,17917691,19026761,19958499,20961462,21072178,22259222,226…	-	-	-	-	-	18163432:0.03:Alzheimer's_Disease,18433936:0.03:Alzheimer's_Disease,26243271:0.03:Alzheimer's_Disease,18292760:0.03:Arteriosclerosis,19076828:0.03:Arteriosclerosis,22067048:0.03:Arteriosclerosis,22059990:0.01:Rheumatoid_Arthritis,18292760:0.03:Atherosclerosis,19076828:0.03:Atherosclerosis,22067048:0.03:Atherosclerosis,31525397:0.01:Bacterial_Infections,17869048:0.04:Cardiovascular_Diseases,182927…	BASAL_LAMINAR_DRUSEN+MIM_morbid+ENSG00000000971,COMPLEMENT_FACTOR_H_DEFICIENCY+MIM_morbid+ENSG00000000971,HEMOLYTIC_UREMIC_SYNDROME__ATYPICAL__SUSCEPTIBILITY_TO__1+MIM_morbid+ENSG00000000971,MACULAR_DEGENERATION__AGE-RELATED__4+MIM_morbid+ENSG00000000971,Atypical_hemolytic_uremic_syndrome_with_complement_gene_abnormality+Orphanet+ENSG00000000971,De_novo_thrombotic_microangiopathy_after_kidney_tra…
rs1061170	1:196690107-196690107	1:196690107-196690108	non_coding_transcript_exon_variant	MODIFIER	CFH	ENSG00000000971	Transcript	ENST00000696018.1	protein_coding_CDS_not_defined	45208	-	-	-	1288	-	-	-	-	rs1061170,CM051020,COSV62776341	-	1	-	HGNC	HGNC:4883	-	-	-	-	-	-	0.7334	benign,conflicting_interpretations_of_pathogenicity	0,0,1	1,1,1	18248681,16519819,16723442,17697822,18162041,19076828,19692124,18541031,29334895,29700787,23820649,19861685,20203157,23251215,26559391,31118930,27306948,16080115,17314151,22022419,22253485,30696427,24498017,18043728,19796758,22035603,22059990,26152901,27239600,24453474,21637784,22969267,23873044,25132797,24586071,25786237,15761122,17167412,17917691,19026761,19958499,20961462,21072178,22259222,226…	-	-	-	-	-	18163432:0.03:Alzheimer's_Disease,18433936:0.03:Alzheimer's_Disease,26243271:0.03:Alzheimer's_Disease,18292760:0.03:Arteriosclerosis,19076828:0.03:Arteriosclerosis,22067048:0.03:Arteriosclerosis,22059990:0.01:Rheumatoid_Arthritis,18292760:0.03:Atherosclerosis,19076828:0.03:Atherosclerosis,22067048:0.03:Atherosclerosis,31525397:0.01:Bacterial_Infections,17869048:0.04:Cardiovascular_Diseases,182927…	BASAL_LAMINAR_DRUSEN+MIM_morbid+ENSG00000000971,COMPLEMENT_FACTOR_H_DEFICIENCY+MIM_morbid+ENSG00000000971,HEMOLYTIC_UREMIC_SYNDROME__ATYPICAL__SUSCEPTIBILITY_TO__1+MIM_morbid+ENSG00000000971,MACULAR_DEGENERATION__AGE-RELATED__4+MIM_morbid+ENSG00000000971,Atypical_hemolytic_uremic_syndrome_with_complement_gene_abnormality+Orphanet+ENSG00000000971,De_novo_thrombotic_microangiopathy_after_kidney_tra…
rs1061170	1:196690107-196690107	1:196690107-196690108	non_coding_transcript_exon_variant	MODIFIER	CFH	ENSG00000000971	Transcript	ENST00000696019.1	protein_coding_CDS_not_defined	45208	-	-	-	1288	-	-	-	-	rs1061170,CM051020,COSV62776341	-	1	-	HGNC	HGNC:4883	-	-	-	-	-	-	-	-	0,0,1	1,1,1	18248681,16519819,16723442,17697822,18162041,19076828,19692124,18541031,29334895,29700787,23820649,19861685,20203157,23251215,26559391,31118930,27306948,16080115,17314151,22022419,22253485,30696427,24498017,18043728,19796758,22035603,22059990,26152901,27239600,24453474,21637784,22969267,23873044,25132797,24586071,25786237,15761122,17167412,17917691,19026761,19958499,20961462,21072178,22259222,226…	-	-	-	-	-	18163432:0.03:Alzheimer's_Disease,18433936:0.03:Alzheimer's_Disease,26243271:0.03:Alzheimer's_Disease,18292760:0.03:Arteriosclerosis,19076828:0.03:Arteriosclerosis,22067048:0.03:Arteriosclerosis,22059990:0.01:Rheumatoid_Arthritis,18292760:0.03:Atherosclerosis,19076828:0.03:Atherosclerosis,22067048:0.03:Atherosclerosis,31525397:0.01:Bacterial_Infections,17869048:0.04:Cardiovascular_Diseases,182927…	BASAL_LAMINAR_DRUSEN+MIM_morbid+ENSG00000000971,COMPLEMENT_FACTOR_H_DEFICIENCY+MIM_morbid+ENSG00000000971,HEMOLYTIC_UREMIC_SYNDROME__ATYPICAL__SUSCEPTIBILITY_TO__1+MIM_morbid+ENSG00000000971,MACULAR_DEGENERATION__AGE-RELATED__4+MIM_morbid+ENSG00000000971,Atypical_hemolytic_uremic_syndrome_with_complement_gene_abnormality+Orphanet+ENSG00000000971,De_novo_thrombotic_microangiopathy_after_kidney_tra…
rs1061170	1:196690107-196690107	1:196690107-196690108	non_coding_transcript_exon_variant	MODIFIER	CFH	ENSG00000000971	Transcript	ENST00000696019.1	protein_coding_CDS_not_defined	45208	-	-	-	1288	-	-	-	-	rs1061170,CM051020,COSV62776341	-	1	-	HGNC	HGNC:4883	-	-	-	-	-	-	-	-	0,0,1	1,1,1	18248681,16519819,16723442,17697822,18162041,19076828,19692124,18541031,29334895,29700787,23820649,19861685,20203157,23251215,26559391,31118930,27306948,16080115,17314151,22022419,22253485,30696427,24498017,18043728,19796758,22035603,22059990,26152901,27239600,24453474,21637784,22969267,23873044,25132797,24586071,25786237,15761122,17167412,17917691,19026761,19958499,20961462,21072178,22259222,226…	-	-	-	-	-	18163432:0.03:Alzheimer's_Disease,18433936:0.03:Alzheimer's_Disease,26243271:0.03:Alzheimer's_Disease,18292760:0.03:Arteriosclerosis,19076828:0.03:Arteriosclerosis,22067048:0.03:Arteriosclerosis,22059990:0.01:Rheumatoid_Arthritis,18292760:0.03:Atherosclerosis,19076828:0.03:Atherosclerosis,22067048:0.03:Atherosclerosis,31525397:0.01:Bacterial_Infections,17869048:0.04:Cardiovascular_Diseases,182927…	BASAL_LAMINAR_DRUSEN+MIM_morbid+ENSG00000000971,COMPLEMENT_FACTOR_H_DEFICIENCY+MIM_morbid+ENSG00000000971,HEMOLYTIC_UREMIC_SYNDROME__ATYPICAL__SUSCEPTIBILITY_TO__1+MIM_morbid+ENSG00000000971,MACULAR_DEGENERATION__AGE-RELATED__4+MIM_morbid+ENSG00000000971,Atypical_hemolytic_uremic_syndrome_with_complement_gene_abnormality+Orphanet+ENSG00000000971,De_novo_thrombotic_microangiopathy_after_kidney_tra…
rs1061170	1:196690107-196690107	1:196690107-196690108	non_coding_transcript_exon_variant	MODIFIER	CFH	ENSG00000000971	Transcript	ENST00000696019.1	protein_coding_CDS_not_defined	45208	-	-	-	1288	-	-	-	-	rs1061170,CM051020,COSV62776341	-	1	-	HGNC	HGNC:4883	-	-	-	-	-	-	0.7334	benign,conflicting_interpretations_of_pathogenicity	0,0,1	1,1,1	18248681,16519819,16723442,17697822,18162041,19076828,19692124,18541031,29334895,29700787,23820649,19861685,20203157,23251215,26559391,31118930,27306948,16080115,17314151,22022419,22253485,30696427,24498017,18043728,19796758,22035603,22059990,26152901,27239600,24453474,21637784,22969267,23873044,25132797,24586071,25786237,15761122,17167412,17917691,19026761,19958499,20961462,21072178,22259222,226…	-	-	-	-	-	18163432:0.03:Alzheimer's_Disease,18433936:0.03:Alzheimer's_Disease,26243271:0.03:Alzheimer's_Disease,18292760:0.03:Arteriosclerosis,19076828:0.03:Arteriosclerosis,22067048:0.03:Arteriosclerosis,22059990:0.01:Rheumatoid_Arthritis,18292760:0.03:Atherosclerosis,19076828:0.03:Atherosclerosis,22067048:0.03:Atherosclerosis,31525397:0.01:Bacterial_Infections,17869048:0.04:Cardiovascular_Diseases,182927…	BASAL_LAMINAR_DRUSEN+MIM_morbid+ENSG00000000971,COMPLEMENT_FACTOR_H_DEFICIENCY+MIM_morbid+ENSG00000000971,HEMOLYTIC_UREMIC_SYNDROME__ATYPICAL__SUSCEPTIBILITY_TO__1+MIM_morbid+ENSG00000000971,MACULAR_DEGENERATION__AGE-RELATED__4+MIM_morbid+ENSG00000000971,Atypical_hemolytic_uremic_syndrome_with_complement_gene_abnormality+Orphanet+ENSG00000000971,De_novo_thrombotic_microangiopathy_after_kidney_tra…
rs1061170	1:196690107-196690107	1:196690107-196690108	non_coding_transcript_exon_variant	MODIFIER	CFH	ENSG00000000971	Transcript	ENST00000696020.1	protein_coding_CDS_not_defined	45208	-	-	-	1288	-	-	-	-	rs1061170,CM051020,COSV62776341	-	1	-	HGNC	HGNC:4883	-	-	-	-	-	-	-	-	0,0,1	1,1,1	18248681,16519819,16723442,17697822,18162041,19076828,19692124,18541031,29334895,29700787,23820649,19861685,20203157,23251215,26559391,31118930,27306948,16080115,17314151,22022419,22253485,30696427,24498017,18043728,19796758,22035603,22059990,26152901,27239600,24453474,21637784,22969267,23873044,25132797,24586071,25786237,15761122,17167412,17917691,19026761,19958499,20961462,21072178,22259222,226…	-	-	-	-	-	18163432:0.03:Alzheimer's_Disease,18433936:0.03:Alzheimer's_Disease,26243271:0.03:Alzheimer's_Disease,18292760:0.03:Arteriosclerosis,19076828:0.03:Arteriosclerosis,22067048:0.03:Arteriosclerosis,22059990:0.01:Rheumatoid_Arthritis,18292760:0.03:Atherosclerosis,19076828:0.03:Atherosclerosis,22067048:0.03:Atherosclerosis,31525397:0.01:Bacterial_Infections,17869048:0.04:Cardiovascular_Diseases,182927…	BASAL_LAMINAR_DRUSEN+MIM_morbid+ENSG00000000971,COMPLEMENT_FACTOR_H_DEFICIENCY+MIM_morbid+ENSG00000000971,HEMOLYTIC_UREMIC_SYNDROME__ATYPICAL__SUSCEPTIBILITY_TO__1+MIM_morbid+ENSG00000000971,MACULAR_DEGENERATION__AGE-RELATED__4+MIM_morbid+ENSG00000000971,Atypical_hemolytic_uremic_syndrome_with_complement_gene_abnormality+Orphanet+ENSG00000000971,De_novo_thrombotic_microangiopathy_after_kidney_tra…
rs1061170	1:196690107-196690107	1:196690107-196690108	non_coding_transcript_exon_variant	MODIFIER	CFH	ENSG00000000971	Transcript	ENST00000696020.1	protein_coding_CDS_not_defined	45208	-	-	-	1288	-	-	-	-	rs1061170,CM051020,COSV62776341	-	1	-	HGNC	HGNC:4883	-	-	-	-	-	-	-	-	0,0,1	1,1,1	18248681,16519819,16723442,17697822,18162041,19076828,19692124,18541031,29334895,29700787,23820649,19861685,20203157,23251215,26559391,31118930,27306948,16080115,17314151,22022419,22253485,30696427,24498017,18043728,19796758,22035603,22059990,26152901,27239600,24453474,21637784,22969267,23873044,25132797,24586071,25786237,15761122,17167412,17917691,19026761,19958499,20961462,21072178,22259222,226…	-	-	-	-	-	18163432:0.03:Alzheimer's_Disease,18433936:0.03:Alzheimer's_Disease,26243271:0.03:Alzheimer's_Disease,18292760:0.03:Arteriosclerosis,19076828:0.03:Arteriosclerosis,22067048:0.03:Arteriosclerosis,22059990:0.01:Rheumatoid_Arthritis,18292760:0.03:Atherosclerosis,19076828:0.03:Atherosclerosis,22067048:0.03:Atherosclerosis,31525397:0.01:Bacterial_Infections,17869048:0.04:Cardiovascular_Diseases,182927…	BASAL_LAMINAR_DRUSEN+MIM_morbid+ENSG00000000971,COMPLEMENT_FACTOR_H_DEFICIENCY+MIM_morbid+ENSG00000000971,HEMOLYTIC_UREMIC_SYNDROME__ATYPICAL__SUSCEPTIBILITY_TO__1+MIM_morbid+ENSG00000000971,MACULAR_DEGENERATION__AGE-RELATED__4+MIM_morbid+ENSG00000000971,Atypical_hemolytic_uremic_syndrome_with_complement_gene_abnormality+Orphanet+ENSG00000000971,De_novo_thrombotic_microangiopathy_after_kidney_tra…
rs1061170	1:196690107-196690107	1:196690107-196690108	non_coding_transcript_exon_variant	MODIFIER	CFH	ENSG00000000971	Transcript	ENST00000696020.1	protein_coding_CDS_not_defined	45208	-	-	-	1288	-	-	-	-	rs1061170,CM051020,COSV62776341	-	1	-	HGNC	HGNC:4883	-	-	-	-	-	-	0.7334	benign,conflicting_interpretations_of_pathogenicity	0,0,1	1,1,1	18248681,16519819,16723442,17697822,18162041,19076828,19692124,18541031,29334895,29700787,23820649,19861685,20203157,23251215,26559391,31118930,27306948,16080115,17314151,22022419,22253485,30696427,24498017,18043728,19796758,22035603,22059990,26152901,27239600,24453474,21637784,22969267,23873044,25132797,24586071,25786237,15761122,17167412,17917691,19026761,19958499,20961462,21072178,22259222,226…	-	-	-	-	-	18163432:0.03:Alzheimer's_Disease,18433936:0.03:Alzheimer's_Disease,26243271:0.03:Alzheimer's_Disease,18292760:0.03:Arteriosclerosis,19076828:0.03:Arteriosclerosis,22067048:0.03:Arteriosclerosis,22059990:0.01:Rheumatoid_Arthritis,18292760:0.03:Atherosclerosis,19076828:0.03:Atherosclerosis,22067048:0.03:Atherosclerosis,31525397:0.01:Bacterial_Infections,17869048:0.04:Cardiovascular_Diseases,182927…	BASAL_LAMINAR_DRUSEN+MIM_morbid+ENSG00000000971,COMPLEMENT_FACTOR_H_DEFICIENCY+MIM_morbid+ENSG00000000971,HEMOLYTIC_UREMIC_SYNDROME__ATYPICAL__SUSCEPTIBILITY_TO__1+MIM_morbid+ENSG00000000971,MACULAR_DEGENERATION__AGE-RELATED__4+MIM_morbid+ENSG00000000971,Atypical_hemolytic_uremic_syndrome_with_complement_gene_abnormality+Orphanet+ENSG00000000971,De_novo_thrombotic_microangiopathy_after_kidney_tra…
rs1061170	1:196690107-196690107	1:196690107-196690108	non_coding_transcript_exon_variant	MODIFIER	CFH	ENSG00000000971	Transcript	ENST00000696021.1	protein_coding_CDS_not_defined	45208	-	-	-	1267	-	-	-	-	rs1061170,CM051020,COSV62776341	-	1	-	HGNC	HGNC:4883	-	-	-	-	-	-	-	-	0,0,1	1,1,1	18248681,16519819,16723442,17697822,18162041,19076828,19692124,18541031,29334895,29700787,23820649,19861685,20203157,23251215,26559391,31118930,27306948,16080115,17314151,22022419,22253485,30696427,24498017,18043728,19796758,22035603,22059990,26152901,27239600,24453474,21637784,22969267,23873044,25132797,24586071,25786237,15761122,17167412,17917691,19026761,19958499,20961462,21072178,22259222,226…	-	-	-	-	-	18163432:0.03:Alzheimer's_Disease,18433936:0.03:Alzheimer's_Disease,26243271:0.03:Alzheimer's_Disease,18292760:0.03:Arteriosclerosis,19076828:0.03:Arteriosclerosis,22067048:0.03:Arteriosclerosis,22059990:0.01:Rheumatoid_Arthritis,18292760:0.03:Atherosclerosis,19076828:0.03:Atherosclerosis,22067048:0.03:Atherosclerosis,31525397:0.01:Bacterial_Infections,17869048:0.04:Cardiovascular_Diseases,182927…	BASAL_LAMINAR_DRUSEN+MIM_morbid+ENSG00000000971,COMPLEMENT_FACTOR_H_DEFICIENCY+MIM_morbid+ENSG00000000971,HEMOLYTIC_UREMIC_SYNDROME__ATYPICAL__SUSCEPTIBILITY_TO__1+MIM_morbid+ENSG00000000971,MACULAR_DEGENERATION__AGE-RELATED__4+MIM_morbid+ENSG00000000971,Atypical_hemolytic_uremic_syndrome_with_complement_gene_abnormality+Orphanet+ENSG00000000971,De_novo_thrombotic_microangiopathy_after_kidney_tra…
rs1061170	1:196690107-196690107	1:196690107-196690108	non_coding_transcript_exon_variant	MODIFIER	CFH	ENSG00000000971	Transcript	ENST00000696021.1	protein_coding_CDS_not_defined	45208	-	-	-	1267	-	-	-	-	rs1061170,CM051020,COSV62776341	-	1	-	HGNC	HGNC:4883	-	-	-	-	-	-	-	-	0,0,1	1,1,1	18248681,16519819,16723442,17697822,18162041,19076828,19692124,18541031,29334895,29700787,23820649,19861685,20203157,23251215,26559391,31118930,27306948,16080115,17314151,22022419,22253485,30696427,24498017,18043728,19796758,22035603,22059990,26152901,27239600,24453474,21637784,22969267,23873044,25132797,24586071,25786237,15761122,17167412,17917691,19026761,19958499,20961462,21072178,22259222,226…	-	-	-	-	-	18163432:0.03:Alzheimer's_Disease,18433936:0.03:Alzheimer's_Disease,26243271:0.03:Alzheimer's_Disease,18292760:0.03:Arteriosclerosis,19076828:0.03:Arteriosclerosis,22067048:0.03:Arteriosclerosis,22059990:0.01:Rheumatoid_Arthritis,18292760:0.03:Atherosclerosis,19076828:0.03:Atherosclerosis,22067048:0.03:Atherosclerosis,31525397:0.01:Bacterial_Infections,17869048:0.04:Cardiovascular_Diseases,182927…	BASAL_LAMINAR_DRUSEN+MIM_morbid+ENSG00000000971,COMPLEMENT_FACTOR_H_DEFICIENCY+MIM_morbid+ENSG00000000971,HEMOLYTIC_UREMIC_SYNDROME__ATYPICAL__SUSCEPTIBILITY_TO__1+MIM_morbid+ENSG00000000971,MACULAR_DEGENERATION__AGE-RELATED__4+MIM_morbid+ENSG00000000971,Atypical_hemolytic_uremic_syndrome_with_complement_gene_abnormality+Orphanet+ENSG00000000971,De_novo_thrombotic_microangiopathy_after_kidney_tra…
rs1061170	1:196690107-196690107	1:196690107-196690108	non_coding_transcript_exon_variant	MODIFIER	CFH	ENSG00000000971	Transcript	ENST00000696021.1	protein_coding_CDS_not_defined	45208	-	-	-	1267	-	-	-	-	rs1061170,CM051020,COSV62776341	-	1	-	HGNC	HGNC:4883	-	-	-	-	-	-	0.7334	benign,conflicting_interpretations_of_pathogenicity	0,0,1	1,1,1	18248681,16519819,16723442,17697822,18162041,19076828,19692124,18541031,29334895,29700787,23820649,19861685,20203157,23251215,26559391,31118930,27306948,16080115,17314151,22022419,22253485,30696427,24498017,18043728,19796758,22035603,22059990,26152901,27239600,24453474,21637784,22969267,23873044,25132797,24586071,25786237,15761122,17167412,17917691,19026761,19958499,20961462,21072178,22259222,226…	-	-	-	-	-	18163432:0.03:Alzheimer's_Disease,18433936:0.03:Alzheimer's_Disease,26243271:0.03:Alzheimer's_Disease,18292760:0.03:Arteriosclerosis,19076828:0.03:Arteriosclerosis,22067048:0.03:Arteriosclerosis,22059990:0.01:Rheumatoid_Arthritis,18292760:0.03:Atherosclerosis,19076828:0.03:Atherosclerosis,22067048:0.03:Atherosclerosis,31525397:0.01:Bacterial_Infections,17869048:0.04:Cardiovascular_Diseases,182927…	BASAL_LAMINAR_DRUSEN+MIM_morbid+ENSG00000000971,COMPLEMENT_FACTOR_H_DEFICIENCY+MIM_morbid+ENSG00000000971,HEMOLYTIC_UREMIC_SYNDROME__ATYPICAL__SUSCEPTIBILITY_TO__1+MIM_morbid+ENSG00000000971,MACULAR_DEGENERATION__AGE-RELATED__4+MIM_morbid+ENSG00000000971,Atypical_hemolytic_uremic_syndrome_with_complement_gene_abnormality+Orphanet+ENSG00000000971,De_novo_thrombotic_microangiopathy_after_kidney_tra…
rs1061170	1:196690107-196690107	1:196690107-196690108	non_coding_transcript_exon_variant	MODIFIER	CFH	ENSG00000000971	Transcript	ENST00000696022.1	protein_coding_CDS_not_defined	45208	-	-	-	1288	-	-	-	-	rs1061170,CM051020,COSV62776341	-	1	-	HGNC	HGNC:4883	-	-	-	-	-	-	-	-	0,0,1	1,1,1	18248681,16519819,16723442,17697822,18162041,19076828,19692124,18541031,29334895,29700787,23820649,19861685,20203157,23251215,26559391,31118930,27306948,16080115,17314151,22022419,22253485,30696427,24498017,18043728,19796758,22035603,22059990,26152901,27239600,24453474,21637784,22969267,23873044,25132797,24586071,25786237,15761122,17167412,17917691,19026761,19958499,20961462,21072178,22259222,226…	-	-	-	-	-	18163432:0.03:Alzheimer's_Disease,18433936:0.03:Alzheimer's_Disease,26243271:0.03:Alzheimer's_Disease,18292760:0.03:Arteriosclerosis,19076828:0.03:Arteriosclerosis,22067048:0.03:Arteriosclerosis,22059990:0.01:Rheumatoid_Arthritis,18292760:0.03:Atherosclerosis,19076828:0.03:Atherosclerosis,22067048:0.03:Atherosclerosis,31525397:0.01:Bacterial_Infections,17869048:0.04:Cardiovascular_Diseases,182927…	BASAL_LAMINAR_DRUSEN+MIM_morbid+ENSG00000000971,COMPLEMENT_FACTOR_H_DEFICIENCY+MIM_morbid+ENSG00000000971,HEMOLYTIC_UREMIC_SYNDROME__ATYPICAL__SUSCEPTIBILITY_TO__1+MIM_morbid+ENSG00000000971,MACULAR_DEGENERATION__AGE-RELATED__4+MIM_morbid+ENSG00000000971,Atypical_hemolytic_uremic_syndrome_with_complement_gene_abnormality+Orphanet+ENSG00000000971,De_novo_thrombotic_microangiopathy_after_kidney_tra…
rs1061170	1:196690107-196690107	1:196690107-196690108	non_coding_transcript_exon_variant	MODIFIER	CFH	ENSG00000000971	Transcript	ENST00000696022.1	protein_coding_CDS_not_defined	45208	-	-	-	1288	-	-	-	-	rs1061170,CM051020,COSV62776341	-	1	-	HGNC	HGNC:4883	-	-	-	-	-	-	-	-	0,0,1	1,1,1	18248681,16519819,16723442,17697822,18162041,19076828,19692124,18541031,29334895,29700787,23820649,19861685,20203157,23251215,26559391,31118930,27306948,16080115,17314151,22022419,22253485,30696427,24498017,18043728,19796758,22035603,22059990,26152901,27239600,24453474,21637784,22969267,23873044,25132797,24586071,25786237,15761122,17167412,17917691,19026761,19958499,20961462,21072178,22259222,226…	-	-	-	-	-	18163432:0.03:Alzheimer's_Disease,18433936:0.03:Alzheimer's_Disease,26243271:0.03:Alzheimer's_Disease,18292760:0.03:Arteriosclerosis,19076828:0.03:Arteriosclerosis,22067048:0.03:Arteriosclerosis,22059990:0.01:Rheumatoid_Arthritis,18292760:0.03:Atherosclerosis,19076828:0.03:Atherosclerosis,22067048:0.03:Atherosclerosis,31525397:0.01:Bacterial_Infections,17869048:0.04:Cardiovascular_Diseases,182927…	BASAL_LAMINAR_DRUSEN+MIM_morbid+ENSG00000000971,COMPLEMENT_FACTOR_H_DEFICIENCY+MIM_morbid+ENSG00000000971,HEMOLYTIC_UREMIC_SYNDROME__ATYPICAL__SUSCEPTIBILITY_TO__1+MIM_morbid+ENSG00000000971,MACULAR_DEGENERATION__AGE-RELATED__4+MIM_morbid+ENSG00000000971,Atypical_hemolytic_uremic_syndrome_with_complement_gene_abnormality+Orphanet+ENSG00000000971,De_novo_thrombotic_microangiopathy_after_kidney_tra…
rs1061170	1:196690107-196690107	1:196690107-196690108	non_coding_transcript_exon_variant	MODIFIER	CFH	ENSG00000000971	Transcript	ENST00000696022.1	protein_coding_CDS_not_defined	45208	-	-	-	1288	-	-	-	-	rs1061170,CM051020,COSV62776341	-	1	-	HGNC	HGNC:4883	-	-	-	-	-	-	0.7334	benign,conflicting_interpretations_of_pathogenicity	0,0,1	1,1,1	18248681,16519819,16723442,17697822,18162041,19076828,19692124,18541031,29334895,29700787,23820649,19861685,20203157,23251215,26559391,31118930,27306948,16080115,17314151,22022419,22253485,30696427,24498017,18043728,19796758,22035603,22059990,26152901,27239600,24453474,21637784,22969267,23873044,25132797,24586071,25786237,15761122,17167412,17917691,19026761,19958499,20961462,21072178,22259222,226…	-	-	-	-	-	18163432:0.03:Alzheimer's_Disease,18433936:0.03:Alzheimer's_Disease,26243271:0.03:Alzheimer's_Disease,18292760:0.03:Arteriosclerosis,19076828:0.03:Arteriosclerosis,22067048:0.03:Arteriosclerosis,22059990:0.01:Rheumatoid_Arthritis,18292760:0.03:Atherosclerosis,19076828:0.03:Atherosclerosis,22067048:0.03:Atherosclerosis,31525397:0.01:Bacterial_Infections,17869048:0.04:Cardiovascular_Diseases,182927…	BASAL_LAMINAR_DRUSEN+MIM_morbid+ENSG00000000971,COMPLEMENT_FACTOR_H_DEFICIENCY+MIM_morbid+ENSG00000000971,HEMOLYTIC_UREMIC_SYNDROME__ATYPICAL__SUSCEPTIBILITY_TO__1+MIM_morbid+ENSG00000000971,MACULAR_DEGENERATION__AGE-RELATED__4+MIM_morbid+ENSG00000000971,Atypical_hemolytic_uremic_syndrome_with_complement_gene_abnormality+Orphanet+ENSG00000000971,De_novo_thrombotic_microangiopathy_after_kidney_tra…
rs1061170	1:196690107-196690107	1:196690107-196690108	missense_variant	MODERATE	CFH	ENSG00000000971	Transcript	ENST00000696023.1	protein_coding	45208	-	-	-	1288	1204	402	H/N	Cat/Aat	rs1061170,CM051020,COSV62776341	-	1	-	HGNC	HGNC:4883	-	-	-	-	tolerated(0.35)	benign(0)	-	-	0,0,1	1,1,1	18248681,16519819,16723442,17697822,18162041,19076828,19692124,18541031,29334895,29700787,23820649,19861685,20203157,23251215,26559391,31118930,27306948,16080115,17314151,22022419,22253485,30696427,24498017,18043728,19796758,22035603,22059990,26152901,27239600,24453474,21637784,22969267,23873044,25132797,24586071,25786237,15761122,17167412,17917691,19026761,19958499,20961462,21072178,22259222,226…	-	-	-	-	-	18163432:0.03:Alzheimer's_Disease,18433936:0.03:Alzheimer's_Disease,26243271:0.03:Alzheimer's_Disease,18292760:0.03:Arteriosclerosis,19076828:0.03:Arteriosclerosis,22067048:0.03:Arteriosclerosis,22059990:0.01:Rheumatoid_Arthritis,18292760:0.03:Atherosclerosis,19076828:0.03:Atherosclerosis,22067048:0.03:Atherosclerosis,31525397:0.01:Bacterial_Infections,17869048:0.04:Cardiovascular_Diseases,182927…	BASAL_LAMINAR_DRUSEN+MIM_morbid+ENSG00000000971,COMPLEMENT_FACTOR_H_DEFICIENCY+MIM_morbid+ENSG00000000971,HEMOLYTIC_UREMIC_SYNDROME__ATYPICAL__SUSCEPTIBILITY_TO__1+MIM_morbid+ENSG00000000971,MACULAR_DEGENERATION__AGE-RELATED__4+MIM_morbid+ENSG00000000971,Atypical_hemolytic_uremic_syndrome_with_complement_gene_abnormality+Orphanet+ENSG00000000971,De_novo_thrombotic_microangiopathy_after_kidney_tra…
rs1061170	1:196690107-196690107	1:196690107-196690108	missense_variant	MODERATE	CFH	ENSG00000000971	Transcript	ENST00000696023.1	protein_coding	45208	-	-	-	1288	1204	402	H/D	Cat/Gat	rs1061170,CM051020,COSV62776341	-	1	-	HGNC	HGNC:4883	-	-	-	-	tolerated(0.26)	benign(0.005)	-	-	0,0,1	1,1,1	18248681,16519819,16723442,17697822,18162041,19076828,19692124,18541031,29334895,29700787,23820649,19861685,20203157,23251215,26559391,31118930,27306948,16080115,17314151,22022419,22253485,30696427,24498017,18043728,19796758,22035603,22059990,26152901,27239600,24453474,21637784,22969267,23873044,25132797,24586071,25786237,15761122,17167412,17917691,19026761,19958499,20961462,21072178,22259222,226…	-	-	-	-	-	18163432:0.03:Alzheimer's_Disease,18433936:0.03:Alzheimer's_Disease,26243271:0.03:Alzheimer's_Disease,18292760:0.03:Arteriosclerosis,19076828:0.03:Arteriosclerosis,22067048:0.03:Arteriosclerosis,22059990:0.01:Rheumatoid_Arthritis,18292760:0.03:Atherosclerosis,19076828:0.03:Atherosclerosis,22067048:0.03:Atherosclerosis,31525397:0.01:Bacterial_Infections,17869048:0.04:Cardiovascular_Diseases,182927…	BASAL_LAMINAR_DRUSEN+MIM_morbid+ENSG00000000971,COMPLEMENT_FACTOR_H_DEFICIENCY+MIM_morbid+ENSG00000000971,HEMOLYTIC_UREMIC_SYNDROME__ATYPICAL__SUSCEPTIBILITY_TO__1+MIM_morbid+ENSG00000000971,MACULAR_DEGENERATION__AGE-RELATED__4+MIM_morbid+ENSG00000000971,Atypical_hemolytic_uremic_syndrome_with_complement_gene_abnormality+Orphanet+ENSG00000000971,De_novo_thrombotic_microangiopathy_after_kidney_tra…
rs1061170	1:196690107-196690107	1:196690107-196690108	missense_variant	MODERATE	CFH	ENSG00000000971	Transcript	ENST00000696023.1	protein_coding	45208	-	-	-	1288	1204	402	H/Y	Cat/Tat	rs1061170,CM051020,COSV62776341	-	1	-	HGNC	HGNC:4883	-	-	-	-	tolerated(1)	benign(0)	0.7334	benign,conflicting_interpretations_of_pathogenicity	0,0,1	1,1,1	18248681,16519819,16723442,17697822,18162041,19076828,19692124,18541031,29334895,29700787,23820649,19861685,20203157,23251215,26559391,31118930,27306948,16080115,17314151,22022419,22253485,30696427,24498017,18043728,19796758,22035603,22059990,26152901,27239600,24453474,21637784,22969267,23873044,25132797,24586071,25786237,15761122,17167412,17917691,19026761,19958499,20961462,21072178,22259222,226…	-	-	-	-	-	18163432:0.03:Alzheimer's_Disease,18433936:0.03:Alzheimer's_Disease,26243271:0.03:Alzheimer's_Disease,18292760:0.03:Arteriosclerosis,19076828:0.03:Arteriosclerosis,22067048:0.03:Arteriosclerosis,22059990:0.01:Rheumatoid_Arthritis,18292760:0.03:Atherosclerosis,19076828:0.03:Atherosclerosis,22067048:0.03:Atherosclerosis,31525397:0.01:Bacterial_Infections,17869048:0.04:Cardiovascular_Diseases,182927…	BASAL_LAMINAR_DRUSEN+MIM_morbid+ENSG00000000971,COMPLEMENT_FACTOR_H_DEFICIENCY+MIM_morbid+ENSG00000000971,HEMOLYTIC_UREMIC_SYNDROME__ATYPICAL__SUSCEPTIBILITY_TO__1+MIM_morbid+ENSG00000000971,MACULAR_DEGENERATION__AGE-RELATED__4+MIM_morbid+ENSG00000000971,Atypical_hemolytic_uremic_syndrome_with_complement_gene_abnormality+Orphanet+ENSG00000000971,De_novo_thrombotic_microangiopathy_after_kidney_tra…
rs1061170	1:196690107-196690107	1:196690107-196690108	non_coding_transcript_exon_variant	MODIFIER	CFH	ENSG00000000971	Transcript	ENST00000696024.1	protein_coding_CDS_not_defined	45269	-	-	-	1288	-	-	-	-	rs1061170,CM051020,COSV62776341	-	1	-	HGNC	HGNC:4883	-	-	-	-	-	-	-	-	0,0,1	1,1,1	18248681,16519819,16723442,17697822,18162041,19076828,19692124,18541031,29334895,29700787,23820649,19861685,20203157,23251215,26559391,31118930,27306948,16080115,17314151,22022419,22253485,30696427,24498017,18043728,19796758,22035603,22059990,26152901,27239600,24453474,21637784,22969267,23873044,25132797,24586071,25786237,15761122,17167412,17917691,19026761,19958499,20961462,21072178,22259222,226…	-	-	-	-	-	18163432:0.03:Alzheimer's_Disease,18433936:0.03:Alzheimer's_Disease,26243271:0.03:Alzheimer's_Disease,18292760:0.03:Arteriosclerosis,19076828:0.03:Arteriosclerosis,22067048:0.03:Arteriosclerosis,22059990:0.01:Rheumatoid_Arthritis,18292760:0.03:Atherosclerosis,19076828:0.03:Atherosclerosis,22067048:0.03:Atherosclerosis,31525397:0.01:Bacterial_Infections,17869048:0.04:Cardiovascular_Diseases,182927…	BASAL_LAMINAR_DRUSEN+MIM_morbid+ENSG00000000971,COMPLEMENT_FACTOR_H_DEFICIENCY+MIM_morbid+ENSG00000000971,HEMOLYTIC_UREMIC_SYNDROME__ATYPICAL__SUSCEPTIBILITY_TO__1+MIM_morbid+ENSG00000000971,MACULAR_DEGENERATION__AGE-RELATED__4+MIM_morbid+ENSG00000000971,Atypical_hemolytic_uremic_syndrome_with_complement_gene_abnormality+Orphanet+ENSG00000000971,De_novo_thrombotic_microangiopathy_after_kidney_tra…
rs1061170	1:196690107-196690107	1:196690107-196690108	non_coding_transcript_exon_variant	MODIFIER	CFH	ENSG00000000971	Transcript	ENST00000696024.1	protein_coding_CDS_not_defined	45269	-	-	-	1288	-	-	-	-	rs1061170,CM051020,COSV62776341	-	1	-	HGNC	HGNC:4883	-	-	-	-	-	-	-	-	0,0,1	1,1,1	18248681,16519819,16723442,17697822,18162041,19076828,19692124,18541031,29334895,29700787,23820649,19861685,20203157,23251215,26559391,31118930,27306948,16080115,17314151,22022419,22253485,30696427,24498017,18043728,19796758,22035603,22059990,26152901,27239600,24453474,21637784,22969267,23873044,25132797,24586071,25786237,15761122,17167412,17917691,19026761,19958499,20961462,21072178,22259222,226…	-	-	-	-	-	18163432:0.03:Alzheimer's_Disease,18433936:0.03:Alzheimer's_Disease,26243271:0.03:Alzheimer's_Disease,18292760:0.03:Arteriosclerosis,19076828:0.03:Arteriosclerosis,22067048:0.03:Arteriosclerosis,22059990:0.01:Rheumatoid_Arthritis,18292760:0.03:Atherosclerosis,19076828:0.03:Atherosclerosis,22067048:0.03:Atherosclerosis,31525397:0.01:Bacterial_Infections,17869048:0.04:Cardiovascular_Diseases,182927…	BASAL_LAMINAR_DRUSEN+MIM_morbid+ENSG00000000971,COMPLEMENT_FACTOR_H_DEFICIENCY+MIM_morbid+ENSG00000000971,HEMOLYTIC_UREMIC_SYNDROME__ATYPICAL__SUSCEPTIBILITY_TO__1+MIM_morbid+ENSG00000000971,MACULAR_DEGENERATION__AGE-RELATED__4+MIM_morbid+ENSG00000000971,Atypical_hemolytic_uremic_syndrome_with_complement_gene_abnormality+Orphanet+ENSG00000000971,De_novo_thrombotic_microangiopathy_after_kidney_tra…
rs1061170	1:196690107-196690107	1:196690107-196690108	non_coding_transcript_exon_variant	MODIFIER	CFH	ENSG00000000971	Transcript	ENST00000696024.1	protein_coding_CDS_not_defined	45269	-	-	-	1288	-	-	-	-	rs1061170,CM051020,COSV62776341	-	1	-	HGNC	HGNC:4883	-	-	-	-	-	-	0.7334	benign,conflicting_interpretations_of_pathogenicity	0,0,1	1,1,1	18248681,16519819,16723442,17697822,18162041,19076828,19692124,18541031,29334895,29700787,23820649,19861685,20203157,23251215,26559391,31118930,27306948,16080115,17314151,22022419,22253485,30696427,24498017,18043728,19796758,22035603,22059990,26152901,27239600,24453474,21637784,22969267,23873044,25132797,24586071,25786237,15761122,17167412,17917691,19026761,19958499,20961462,21072178,22259222,226…	-	-	-	-	-	18163432:0.03:Alzheimer's_Disease,18433936:0.03:Alzheimer's_Disease,26243271:0.03:Alzheimer's_Disease,18292760:0.03:Arteriosclerosis,19076828:0.03:Arteriosclerosis,22067048:0.03:Arteriosclerosis,22059990:0.01:Rheumatoid_Arthritis,18292760:0.03:Atherosclerosis,19076828:0.03:Atherosclerosis,22067048:0.03:Atherosclerosis,31525397:0.01:Bacterial_Infections,17869048:0.04:Cardiovascular_Diseases,182927…	BASAL_LAMINAR_DRUSEN+MIM_morbid+ENSG00000000971,COMPLEMENT_FACTOR_H_DEFICIENCY+MIM_morbid+ENSG00000000971,HEMOLYTIC_UREMIC_SYNDROME__ATYPICAL__SUSCEPTIBILITY_TO__1+MIM_morbid+ENSG00000000971,MACULAR_DEGENERATION__AGE-RELATED__4+MIM_morbid+ENSG00000000971,Atypical_hemolytic_uremic_syndrome_with_complement_gene_abnormality+Orphanet+ENSG00000000971,De_novo_thrombotic_microangiopathy_after_kidney_tra…
rs1061170	1:196690107-196690107	1:196690107-196690108	non_coding_transcript_exon_variant	MODIFIER	CFH	ENSG00000000971	Transcript	ENST00000696025.1	protein_coding_CDS_not_defined	43709	-	-	-	1288	-	-	-	-	rs1061170,CM051020,COSV62776341	-	1	-	HGNC	HGNC:4883	-	-	-	-	-	-	-	-	0,0,1	1,1,1	18248681,16519819,16723442,17697822,18162041,19076828,19692124,18541031,29334895,29700787,23820649,19861685,20203157,23251215,26559391,31118930,27306948,16080115,17314151,22022419,22253485,30696427,24498017,18043728,19796758,22035603,22059990,26152901,27239600,24453474,21637784,22969267,23873044,25132797,24586071,25786237,15761122,17167412,17917691,19026761,19958499,20961462,21072178,22259222,226…	-	-	-	-	-	18163432:0.03:Alzheimer's_Disease,18433936:0.03:Alzheimer's_Disease,26243271:0.03:Alzheimer's_Disease,18292760:0.03:Arteriosclerosis,19076828:0.03:Arteriosclerosis,22067048:0.03:Arteriosclerosis,22059990:0.01:Rheumatoid_Arthritis,18292760:0.03:Atherosclerosis,19076828:0.03:Atherosclerosis,22067048:0.03:Atherosclerosis,31525397:0.01:Bacterial_Infections,17869048:0.04:Cardiovascular_Diseases,182927…	BASAL_LAMINAR_DRUSEN+MIM_morbid+ENSG00000000971,COMPLEMENT_FACTOR_H_DEFICIENCY+MIM_morbid+ENSG00000000971,HEMOLYTIC_UREMIC_SYNDROME__ATYPICAL__SUSCEPTIBILITY_TO__1+MIM_morbid+ENSG00000000971,MACULAR_DEGENERATION__AGE-RELATED__4+MIM_morbid+ENSG00000000971,Atypical_hemolytic_uremic_syndrome_with_complement_gene_abnormality+Orphanet+ENSG00000000971,De_novo_thrombotic_microangiopathy_after_kidney_tra…
rs1061170	1:196690107-196690107	1:196690107-196690108	non_coding_transcript_exon_variant	MODIFIER	CFH	ENSG00000000971	Transcript	ENST00000696025.1	protein_coding_CDS_not_defined	43709	-	-	-	1288	-	-	-	-	rs1061170,CM051020,COSV62776341	-	1	-	HGNC	HGNC:4883	-	-	-	-	-	-	-	-	0,0,1	1,1,1	18248681,16519819,16723442,17697822,18162041,19076828,19692124,18541031,29334895,29700787,23820649,19861685,20203157,23251215,26559391,31118930,27306948,16080115,17314151,22022419,22253485,30696427,24498017,18043728,19796758,22035603,22059990,26152901,27239600,24453474,21637784,22969267,23873044,25132797,24586071,25786237,15761122,17167412,17917691,19026761,19958499,20961462,21072178,22259222,226…	-	-	-	-	-	18163432:0.03:Alzheimer's_Disease,18433936:0.03:Alzheimer's_Disease,26243271:0.03:Alzheimer's_Disease,18292760:0.03:Arteriosclerosis,19076828:0.03:Arteriosclerosis,22067048:0.03:Arteriosclerosis,22059990:0.01:Rheumatoid_Arthritis,18292760:0.03:Atherosclerosis,19076828:0.03:Atherosclerosis,22067048:0.03:Atherosclerosis,31525397:0.01:Bacterial_Infections,17869048:0.04:Cardiovascular_Diseases,182927…	BASAL_LAMINAR_DRUSEN+MIM_morbid+ENSG00000000971,COMPLEMENT_FACTOR_H_DEFICIENCY+MIM_morbid+ENSG00000000971,HEMOLYTIC_UREMIC_SYNDROME__ATYPICAL__SUSCEPTIBILITY_TO__1+MIM_morbid+ENSG00000000971,MACULAR_DEGENERATION__AGE-RELATED__4+MIM_morbid+ENSG00000000971,Atypical_hemolytic_uremic_syndrome_with_complement_gene_abnormality+Orphanet+ENSG00000000971,De_novo_thrombotic_microangiopathy_after_kidney_tra…
rs1061170	1:196690107-196690107	1:196690107-196690108	non_coding_transcript_exon_variant	MODIFIER	CFH	ENSG00000000971	Transcript	ENST00000696025.1	protein_coding_CDS_not_defined	43709	-	-	-	1288	-	-	-	-	rs1061170,CM051020,COSV62776341	-	1	-	HGNC	HGNC:4883	-	-	-	-	-	-	0.7334	benign,conflicting_interpretations_of_pathogenicity	0,0,1	1,1,1	18248681,16519819,16723442,17697822,18162041,19076828,19692124,18541031,29334895,29700787,23820649,19861685,20203157,23251215,26559391,31118930,27306948,16080115,17314151,22022419,22253485,30696427,24498017,18043728,19796758,22035603,22059990,26152901,27239600,24453474,21637784,22969267,23873044,25132797,24586071,25786237,15761122,17167412,17917691,19026761,19958499,20961462,21072178,22259222,226…	-	-	-	-	-	18163432:0.03:Alzheimer's_Disease,18433936:0.03:Alzheimer's_Disease,26243271:0.03:Alzheimer's_Disease,18292760:0.03:Arteriosclerosis,19076828:0.03:Arteriosclerosis,22067048:0.03:Arteriosclerosis,22059990:0.01:Rheumatoid_Arthritis,18292760:0.03:Atherosclerosis,19076828:0.03:Atherosclerosis,22067048:0.03:Atherosclerosis,31525397:0.01:Bacterial_Infections,17869048:0.04:Cardiovascular_Diseases,182927…	BASAL_LAMINAR_DRUSEN+MIM_morbid+ENSG00000000971,COMPLEMENT_FACTOR_H_DEFICIENCY+MIM_morbid+ENSG00000000971,HEMOLYTIC_UREMIC_SYNDROME__ATYPICAL__SUSCEPTIBILITY_TO__1+MIM_morbid+ENSG00000000971,MACULAR_DEGENERATION__AGE-RELATED__4+MIM_morbid+ENSG00000000971,Atypical_hemolytic_uremic_syndrome_with_complement_gene_abnormality+Orphanet+ENSG00000000971,De_novo_thrombotic_microangiopathy_after_kidney_tra…
rs1061170	1:196690107-196690107	1:196690107-196690108	missense_variant,NMD_transcript_variant	MODERATE	CFH	ENSG00000000971	Transcript	ENST00000696026.1	nonsense_mediated_decay	44805	-	-	-	1288	1204	402	H/N	Cat/Aat	rs1061170,CM051020,COSV62776341	-	1	-	HGNC	HGNC:4883	-	-	-	-	tolerated(0.46)	benign(0)	-	-	0,0,1	1,1,1	18248681,16519819,16723442,17697822,18162041,19076828,19692124,18541031,29334895,29700787,23820649,19861685,20203157,23251215,26559391,31118930,27306948,16080115,17314151,22022419,22253485,30696427,24498017,18043728,19796758,22035603,22059990,26152901,27239600,24453474,21637784,22969267,23873044,25132797,24586071,25786237,15761122,17167412,17917691,19026761,19958499,20961462,21072178,22259222,226…	-	-	-	-	-	18163432:0.03:Alzheimer's_Disease,18433936:0.03:Alzheimer's_Disease,26243271:0.03:Alzheimer's_Disease,18292760:0.03:Arteriosclerosis,19076828:0.03:Arteriosclerosis,22067048:0.03:Arteriosclerosis,22059990:0.01:Rheumatoid_Arthritis,18292760:0.03:Atherosclerosis,19076828:0.03:Atherosclerosis,22067048:0.03:Atherosclerosis,31525397:0.01:Bacterial_Infections,17869048:0.04:Cardiovascular_Diseases,182927…	BASAL_LAMINAR_DRUSEN+MIM_morbid+ENSG00000000971,COMPLEMENT_FACTOR_H_DEFICIENCY+MIM_morbid+ENSG00000000971,HEMOLYTIC_UREMIC_SYNDROME__ATYPICAL__SUSCEPTIBILITY_TO__1+MIM_morbid+ENSG00000000971,MACULAR_DEGENERATION__AGE-RELATED__4+MIM_morbid+ENSG00000000971,Atypical_hemolytic_uremic_syndrome_with_complement_gene_abnormality+Orphanet+ENSG00000000971,De_novo_thrombotic_microangiopathy_after_kidney_tra…
rs1061170	1:196690107-196690107	1:196690107-196690108	missense_variant,NMD_transcript_variant	MODERATE	CFH	ENSG00000000971	Transcript	ENST00000696026.1	nonsense_mediated_decay	44805	-	-	-	1288	1204	402	H/D	Cat/Gat	rs1061170,CM051020,COSV62776341	-	1	-	HGNC	HGNC:4883	-	-	-	-	tolerated(0.4)	benign(0.001)	-	-	0,0,1	1,1,1	18248681,16519819,16723442,17697822,18162041,19076828,19692124,18541031,29334895,29700787,23820649,19861685,20203157,23251215,26559391,31118930,27306948,16080115,17314151,22022419,22253485,30696427,24498017,18043728,19796758,22035603,22059990,26152901,27239600,24453474,21637784,22969267,23873044,25132797,24586071,25786237,15761122,17167412,17917691,19026761,19958499,20961462,21072178,22259222,226…	-	-	-	-	-	18163432:0.03:Alzheimer's_Disease,18433936:0.03:Alzheimer's_Disease,26243271:0.03:Alzheimer's_Disease,18292760:0.03:Arteriosclerosis,19076828:0.03:Arteriosclerosis,22067048:0.03:Arteriosclerosis,22059990:0.01:Rheumatoid_Arthritis,18292760:0.03:Atherosclerosis,19076828:0.03:Atherosclerosis,22067048:0.03:Atherosclerosis,31525397:0.01:Bacterial_Infections,17869048:0.04:Cardiovascular_Diseases,182927…	BASAL_LAMINAR_DRUSEN+MIM_morbid+ENSG00000000971,COMPLEMENT_FACTOR_H_DEFICIENCY+MIM_morbid+ENSG00000000971,HEMOLYTIC_UREMIC_SYNDROME__ATYPICAL__SUSCEPTIBILITY_TO__1+MIM_morbid+ENSG00000000971,MACULAR_DEGENERATION__AGE-RELATED__4+MIM_morbid+ENSG00000000971,Atypical_hemolytic_uremic_syndrome_with_complement_gene_abnormality+Orphanet+ENSG00000000971,De_novo_thrombotic_microangiopathy_after_kidney_tra…
[truncated: 5,732 more rows]

## Sheet: Table 2_SNPnexus_annotation
id	chrom	position	ref	alt	Genomic Coordinates	Roadmap Epigenomics	ClinVar	Overlapped or Nearest Genes	CADD - Combined Annotation Dependent Depletion	CpG Islands	ENCODE	FunSeq2	1000 Genomes	NHGRI Catalogue of Published Genome-Wide Association Studies	SIFT	Catalogue of Somatic Mutations in Cancer (COSMIC)	TarBase miRNA Target Sites	Cancer Genome Interpreter	Genomic Evolutionary Rate Profiling (GERP++)	Vertebrate Alignment and Conservation (PHAST)	microRNAs (miRNA Registry) / snoRNAs and scaRNAs (snoRNA-LBME-DB)	Ensembl	miRBASE	Ensembl Regulatory Build	Structural Variations	PolyPhen
[truncated: 227 more rows]

## Sheet: Table 3_PolyPen2_annotation
#o_acc	o_pos	o_aa1	o_aa2	rsid	acc	pos	aa1	aa2	nt1	nt2	prediction	based_on	effect	pph2_class	pph2_prob	pph2_FPR	pph2_TPR	pph2_FDR	site	region	PHAT	dScore	Score1	Score2	MSAv	Nobs	Nstruct	Nfilt	PDB_id	PDB_ch	length	PDB_pos	ident	dVol	dProp	SecStr	MapReg	NormASA	B-fact	H-bonds	AveNHet	MinDHet	AveNInt	MinDInt	AveNSit	MinDSit	Transv	CodPos	CpG
[truncated: 69 more rows]
[truncated: 5 more columns]

## Sheet: Table 4_RegulomDB_annotation
Chromosome location	dbSNP IDs	Rank	Score
chr10:89243169..89243170	rs1412444	1a	0.942
chr17:17818142..17818143	rs4925115	1a	0.96283
chr19:44844995..44844996	rs10426423	1a	0.96667
[truncated: 158 more rows]

[truncated: 2 more sheets: Table 5_SNPinfo_annotation, Table 6_miRdSNP_annotation]
