# Supplementary material for: Decoding the genetic relationship between Alzheimer’s disease and type 2 diabetes: potential risk variants and future direction for North Africa
Source: Front Aging Neurosci. 2023 Jun 5;15:1114810. doi: 10.3389/fnagi.2023.1114810 (PMC10277480; doi:10.3389/fnagi.2023.1114810)
Supplement: Supplementary file 3 [file Table_3.XLSX]

## Sheet: gProfiler_hsapiens_26-03-2023 1
source	term_name	term_id	adjusted_p_value	negative_log10_of_adjusted_p_value	term_size	query_size	intersection_size	effective_domain_size	intersections
GO:BP	protein-lipid complex subunit organization	GO:0071825	0.0000013990337601763348	5.854171805392815	48	42	6	21128	AGT,BIN1,LPL,ABCA1,APOC1,APOE
GO:BP	regulation of cell differentiation	GO:0045595	0.0000069422544391908204	5.158499473131973	1567	42	17	21128	AGT,IL6R,DAB1,BIN1,ADAMTS12,AGER,LPL,TP53INP1,ABCA1,BDNF,ZBTB16,SCUBE2,CDKN1B,LRRK2,MAPT,PLCB1,APP
GO:BP	response to oxygen-containing compound	GO:1901700	0.00001740403912049911	4.759349949178574	1665	42	17	21128	AGT,F5,GCKR,SLIT3,AGER,LPL,TP53INP1,ABCA1,IDE,PLEKHA1,CDKN1B,LRRK2,SRR,MAPT,APOE,PLCB1,APP
GO:BP	regulation of multicellular organismal process	GO:0051239	0.000017469664856494015	4.7577154265781125	3004	42	22	21128	AGT,IL6R,DAB1,BIN1,ADAMTS12,AGER,HFE,CLU,LPL,ABCA1,BDNF,ZBTB16,SCUBE2,CDKN1B,LRRK2,MAPT,APOC1,APOE,NECTIN2,PLCB1,APP,KREMEN1
GO:BP	negative regulation of cellular process	GO:0048523	0.000022642478366941373	4.645076038518291	4755	42	27	21128	AGT,DAB1,BIN1,GCKR,OTUD4,ADAMTS12,SLIT3,AGER,HFE,CLU,LPL,TP53INP1,ABCA1,PLEKHA1,SVIL,BDNF,ZBTB16,CDKN1B,LRRK2,SAMD4A,CDH13,MAPT,APOC1,APOE,PLCB1,APP,KREMEN1
GO:BP	cell surface receptor signaling pathway	GO:0007166	0.00004959161696898846	4.3045917310059165	2869	42	21	21128	AGT,IL6R,DAB1,OTUD4,ADAMTS12,SLIT3,AGER,HFE,ABCA1,IDE,PLEKHA1,BDNF,SCUBE2,CDKN1B,LRRK2,CDH13,APOE,NECTIN2,PLCB1,APP,KREMEN1
GO:BP	positive regulation of protein binding	GO:0032092	0.00006239319439500958	4.2048627788733794	89	42	6	21128	HFE,IDE,BDNF,LRRK2,APOE,APP
GO:BP	plasma lipoprotein particle organization	GO:0071827	0.00007975663228141333	4.098233192365371	45	42	5	21128	AGT,LPL,ABCA1,APOC1,APOE
GO:BP	positive regulation of amyloid fibril formation	GO:1905908	0.00008324145407925878	4.079660342046634	4	42	3	21128	CLU,APOE,APP
GO:BP	response to organic substance	GO:0010033	0.00008762680650415193	4.057363015567967	2664	42	20	21128	AGT,IL6R,F5,GCKR,OTUD4,ADAMTS12,SLIT3,AGER,CLU,LPL,TP53INP1,ABCA1,IDE,CDKN1B,LRRK2,CDH13,SRR,APOE,PLCB1,APP
GO:BP	microglial cell activation	GO:0001774	0.0000893524401408636	4.048893582775106	46	42	5	21128	AGER,CLU,LRRK2,MAPT,APP
GO:BP	regulation of signal transduction	GO:0009966	0.00010447532649864875	3.9809862629568666	2991	42	21	21128	AGT,IL6R,DAB1,OTUD4,ADAMTS12,SLIT3,AGER,HFE,CLU,ABCA1,PLEKHA1,BDNF,SCUBE2,LRRK2,CDH13,MAPT,APOE,NECTIN2,PLCB1,APP,KREMEN1
GO:BP	negative regulation of biological process	GO:0048519	0.00011443817172967127	3.941429089123134	5927	42	29	21128	AGT,IL6R,DAB1,BIN1,GCKR,OTUD4,ADAMTS12,SLIT3,AGER,HFE,CLU,LPL,TP53INP1,ABCA1,PLEKHA1,SVIL,BDNF,ZBTB16,CDKN1B,LRRK2,SERPINA3,SAMD4A,CDH13,MAPT,APOC1,APOE,PLCB1,APP,KREMEN1
GO:BP	leukocyte activation involved in inflammatory response	GO:0002269	0.00012375651792231052	3.9074319186719775	49	42	5	21128	AGER,CLU,LRRK2,MAPT,APP
GO:BP	regulation of developmental process	GO:0050793	0.00016428446910325104	3.784403491352345	2474	42	19	21128	AGT,IL6R,DAB1,BIN1,ADAMTS12,AGER,LPL,TP53INP1,ABCA1,BDNF,ZBTB16,SCUBE2,CDKN1B,LRRK2,MAPT,APOE,PLCB1,APP,KREMEN1
GO:BP	glial cell activation	GO:0061900	0.0001679346542567232	3.7748596755145964	52	42	5	21128	AGER,CLU,LRRK2,MAPT,APP
GO:BP	response to endogenous stimulus	GO:0009719	0.00017023223425727016	3.768958200805048	1692	42	16	21128	AGT,ADAMTS12,SLIT3,AGER,HFE,LPL,ABCA1,IDE,BDNF,CDKN1B,LRRK2,CDH13,MAPT,APOE,PLCB1,APP
GO:BP	positive regulation of multicellular organismal process	GO:0051240	0.0001744964671369067	3.758213361360838	1695	42	16	21128	AGT,IL6R,BIN1,AGER,CLU,LPL,ABCA1,BDNF,ZBTB16,SCUBE2,LRRK2,MAPT,APOE,NECTIN2,PLCB1,APP
GO:BP	response to chemical	GO:0042221	0.00018505923508850054	3.732689237248691	4088	42	24	21128	AGT,IL6R,F5,GCKR,OTUD4,ADAMTS12,SLIT3,AGER,HFE,CLU,LPL,TP53INP1,ABCA1,IDE,PLEKHA1,BDNF,CDKN1B,LRRK2,CDH13,SRR,MAPT,APOE,PLCB1,APP
GO:BP	positive regulation of protein metabolic process	GO:0051247	0.0002447142999717931	3.6113406517459463	1499	42	15	21128	AGT,IL6R,DAB1,AGER,HFE,CLU,IDE,BDNF,CDKN1B,LRRK2,SAMD4A,MAPT,APOE,PLCB1,APP
GO:BP	regulation of proteolysis	GO:0030162	0.00039284857595513705	3.405774816799211	737	42	11	21128	AGT,BIN1,OTUD4,AGER,HFE,CLU,LRRK2,SERPINA3,MAPT,APOE,APP
GO:BP	regulation of endocytosis	GO:0030100	0.0004359428129423774	3.3605704778242753	206	42	7	21128	BIN1,HFE,CLU,LRRK2,CDH13,APOC1,APOE
GO:BP	cell differentiation	GO:0030154	0.0004759332119433476	3.322453987866819	4287	42	24	21128	AGT,IL6R,DAB1,BIN1,ADAMTS12,SLIT3,AGER,CLU,LPL,TP53INP1,ABCA1,PLEKHA1,BDNF,NAV2,ZBTB16,SCUBE2,CDKN1B,LRRK2,MAPT,APOE,NECTIN2,PLCB1,APP,KREMEN1
GO:BP	regulation of cellular component organization	GO:0051128	0.0005066777287226826	3.295268184924675	2365	42	18	21128	AGT,DAB1,BIN1,SLIT3,HFE,CLU,ABCA1,SVIL,BDNF,CDKN1B,LRRK2,CDH13,MAPT,APOC1,APOE,PLCB1,APP,KREMEN1
GO:BP	cellular developmental process	GO:0048869	0.000533798529349752	3.27262262705688	4312	42	24	21128	AGT,IL6R,DAB1,BIN1,ADAMTS12,SLIT3,AGER,CLU,LPL,TP53INP1,ABCA1,PLEKHA1,BDNF,NAV2,ZBTB16,SCUBE2,CDKN1B,LRRK2,MAPT,APOE,NECTIN2,PLCB1,APP,KREMEN1
GO:BP	system development	GO:0048731	0.0005533727514042004	3.256982229738159	3962	42	23	21128	AGT,IL6R,DAB1,BIN1,ADAMTS12,SLIT3,AGER,CLU,PLEKHA1,TACC2,BDNF,NAV2,ZBTB16,SCUBE2,CDKN1B,LRRK2,CDH13,SRR,MAPT,APOE,PLCB1,APP,KREMEN1
GO:BP	regulation of kinase activity	GO:0043549	0.0006504554793449746	3.1867824235243645	775	42	11	21128	AGT,IL6R,DAB1,GCKR,AGER,CLU,CDKN1B,LRRK2,MAPT,APOE,APP
GO:BP	neuroinflammatory response	GO:0150076	0.0006580076166799907	3.181769079238711	68	42	5	21128	AGER,CLU,LRRK2,MAPT,APP
GO:BP	regulation of phosphate metabolic process	GO:0019220	0.000765223086944711	3.116211935689385	1400	42	14	21128	AGT,IL6R,DAB1,GCKR,AGER,HFE,CLU,BDNF,CDKN1B,LRRK2,MAPT,APOC1,APOE,APP
GO:BP	regulation of phosphorus metabolic process	GO:0051174	0.000771937308748151	3.1124179685376854	1401	42	14	21128	AGT,IL6R,DAB1,GCKR,AGER,HFE,CLU,BDNF,CDKN1B,LRRK2,MAPT,APOC1,APOE,APP
GO:BP	inflammatory response	GO:0006954	0.0008180983684626734	3.0871944734533203	793	42	11	21128	AGT,IL6R,ADAMTS12,AGER,CLU,LPL,LRRK2,SERPINA3,MAPT,APOE,APP
GO:BP	regulation of plasma lipoprotein particle levels	GO:0097006	0.0008182690692637829	3.08710386493284	71	42	5	21128	AGT,LPL,ABCA1,APOC1,APOE
GO:BP	protein-lipid complex assembly	GO:0065005	0.0008814522639282834	3.054801202450188	29	42	4	21128	BIN1,ABCA1,APOC1,APOE
GO:BP	response to lipoprotein particle	GO:0055094	0.0008814522639282834	3.054801202450188	29	42	4	21128	LPL,ABCA1,CDH13,APOE
GO:BP	regulation of signaling	GO:0023051	0.0008862866985404222	3.0524257685720677	3378	42	21	21128	AGT,IL6R,DAB1,OTUD4,ADAMTS12,SLIT3,AGER,HFE,CLU,ABCA1,PLEKHA1,BDNF,SCUBE2,LRRK2,CDH13,MAPT,APOE,NECTIN2,PLCB1,APP,KREMEN1
GO:BP	regulation of cell communication	GO:0010646	0.0009328150369927296	3.0302044616949124	3388	42	21	21128	AGT,IL6R,DAB1,OTUD4,ADAMTS12,SLIT3,AGER,HFE,CLU,ABCA1,PLEKHA1,BDNF,SCUBE2,LRRK2,CDH13,MAPT,APOE,NECTIN2,PLCB1,APP,KREMEN1
GO:BP	protein-lipid complex remodeling	GO:0034368	0.0010155973976849059	2.9932784206109715	30	42	4	21128	AGT,LPL,APOC1,APOE
GO:BP	plasma lipoprotein particle remodeling	GO:0034369	0.0010155973976849059	2.9932784206109715	30	42	4	21128	AGT,LPL,APOC1,APOE
GO:BP	behavior	GO:0007610	0.001060677752964101	2.974416540101144	640	42	10	21128	AGT,DAB1,AGER,BDNF,NAV2,LRRK2,MAPT,APOE,PLCB1,APP
GO:BP	positive regulation of phosphorylation	GO:0042327	0.0011696126531301175	2.931957942066392	822	42	11	21128	AGT,IL6R,DAB1,AGER,HFE,CLU,BDNF,CDKN1B,LRRK2,MAPT,APP
GO:BP	protein-containing complex remodeling	GO:0034367	0.001328804977489491	2.876538753756413	32	42	4	21128	AGT,LPL,APOC1,APOE
GO:BP	cellular response to lipoprotein particle stimulus	GO:0071402	0.001328804977489491	2.876538753756413	32	42	4	21128	LPL,ABCA1,CDH13,APOE
GO:BP	regulation of response to external stimulus	GO:0032101	0.0013716685014669482	2.8627508342407992	1030	42	12	21128	AGT,IL6R,OTUD4,ADAMTS12,AGER,LPL,LRRK2,CDH13,APOE,NECTIN2,APP,KREMEN1
GO:BP	regulation of phosphorylation	GO:0042325	0.0014050645411603146	2.8523037261318556	1244	42	13	21128	AGT,IL6R,DAB1,GCKR,AGER,HFE,CLU,BDNF,CDKN1B,LRRK2,MAPT,APOE,APP
GO:BP	endocytosis	GO:0006897	0.0014058643738940103	2.8520565744161335	660	42	10	21128	BIN1,AGER,HFE,CLU,ABCA1,LRRK2,CDH13,APOC1,APOE,APP
GO:BP	response to organonitrogen compound	GO:0010243	0.0014295295908074031	2.844806850455442	1034	42	12	21128	AGT,AGER,LPL,ABCA1,IDE,CDKN1B,LRRK2,CDH13,SRR,APOE,PLCB1,APP
GO:BP	astrocyte differentiation	GO:0048708	0.0015869057539007853	2.799448865164645	81	42	5	21128	DAB1,BIN1,AGER,MAPT,APP
GO:BP	positive regulation of cell differentiation	GO:0045597	0.0016300094529663248	2.787809876970761	850	42	11	21128	AGT,IL6R,DAB1,BIN1,AGER,LPL,BDNF,ZBTB16,SCUBE2,MAPT,PLCB1
GO:BP	response to external stimulus	GO:0009605	0.001671837372214382	2.776805970787534	2861	42	19	21128	AGT,IL6R,F5,OTUD4,ADAMTS12,SLIT3,AGER,HFE,CLU,LPL,ABCA1,BDNF,LRRK2,CDH13,SRR,APOE,NECTIN2,APP,KREMEN1
GO:BP	regulation of protein metabolic process	GO:0051246	0.001677866116136215	2.77524269627431	2560	42	18	21128	AGT,IL6R,DAB1,BIN1,OTUD4,AGER,HFE,CLU,IDE,BDNF,CDKN1B,LRRK2,SERPINA3,SAMD4A,MAPT,APOE,PLCB1,APP
GO:BP	positive regulation of cellular component organization	GO:0051130	0.0017884887548535807	2.747513786138658	1056	42	12	21128	AGT,BIN1,HFE,CLU,ABCA1,BDNF,CDKN1B,LRRK2,MAPT,APOE,PLCB1,APP
GO:BP	multicellular organismal process	GO:0032501	0.0022530741684140456	2.6472245116038327	7657	42	31	21128	AGT,IL6R,F5,DAB1,BIN1,ADAMTS12,SLIT3,AGER,HFE,CLU,LPL,ABCA1,IDE,PLEKHA1,TACC2,BDNF,NAV2,ZBTB16,SCUBE2,CDKN1B,LRRK2,SERPINA3,CDH13,SRR,MAPT,APOC1,APOE,NECTIN2,PLCB1,APP,KREMEN1
GO:BP	central nervous system development	GO:0007417	0.002383652018427379	2.6227571455372907	1085	42	12	21128	DAB1,BIN1,AGER,CLU,TACC2,NAV2,ZBTB16,LRRK2,SRR,MAPT,PLCB1,APP
GO:BP	learning or memory	GO:0007611	0.0029838326626076745	2.5252255363414213	274	42	7	21128	AGT,AGER,BDNF,MAPT,APOE,PLCB1,APP
GO:BP	amyloid fibril formation	GO:1990000	0.003008897806422163	2.521592562296684	39	42	4	21128	CLU,MAPT,APOE,APP
GO:BP	positive regulation of phosphorus metabolic process	GO:0010562	0.0030883206747040364	2.51027761117833	907	42	11	21128	AGT,IL6R,DAB1,AGER,HFE,CLU,BDNF,CDKN1B,LRRK2,MAPT,APP
GO:BP	positive regulation of phosphate metabolic process	GO:0045937	0.0030883206747040364	2.51027761117833	907	42	11	21128	AGT,IL6R,DAB1,AGER,HFE,CLU,BDNF,CDKN1B,LRRK2,MAPT,APP
GO:BP	regulation of transferase activity	GO:0051338	0.0031218578104824785	2.5055868813918325	908	42	11	21128	AGT,IL6R,DAB1,GCKR,AGER,CLU,CDKN1B,LRRK2,MAPT,APOE,APP
GO:BP	positive regulation of molecular function	GO:0044093	0.003310453238855068	2.480112542279157	1580	42	14	21128	AGT,IL6R,DAB1,BIN1,AGER,HFE,CLU,IDE,BDNF,CDKN1B,LRRK2,MAPT,APOE,APP
GO:BP	regulation of response to stimulus	GO:0048583	0.0033202938238192864	2.478823482435404	3998	42	22	21128	AGT,IL6R,DAB1,OTUD4,ADAMTS12,SLIT3,AGER,HFE,CLU,LPL,ABCA1,PLEKHA1,BDNF,SCUBE2,LRRK2,CDH13,MAPT,APOE,NECTIN2,PLCB1,APP,KREMEN1
GO:BP	negative regulation of long-term synaptic potentiation	GO:1900272	0.0034005745481424285	2.468447700014386	11	42	3	21128	AGER,APOE,APP
GO:BP	response to nitrogen compound	GO:1901698	0.003427884707827202	2.464973793398919	1123	42	12	21128	AGT,AGER,LPL,ABCA1,IDE,CDKN1B,LRRK2,CDH13,SRR,APOE,PLCB1,APP
GO:BP	positive regulation of supramolecular fiber organization	GO:1902905	0.00346323678363474	2.4605178144538637	175	42	6	21128	BIN1,CLU,CDKN1B,MAPT,APOE,APP
GO:BP	negative regulation of developmental process	GO:0051093	0.0035125780838220102	2.4543740127107494	919	42	11	21128	AGT,DAB1,ADAMTS12,TP53INP1,ABCA1,BDNF,ZBTB16,CDKN1B,MAPT,APP,KREMEN1
GO:BP	negative regulation of signaling	GO:0023057	0.0036368317815910467	2.4392767863844727	1353	42	13	21128	AGT,DAB1,OTUD4,ADAMTS12,SLIT3,AGER,CLU,PLEKHA1,BDNF,LRRK2,MAPT,APOE,KREMEN1
GO:BP	negative regulation of cell communication	GO:0010648	0.0036368317815910467	2.4392767863844727	1353	42	13	21128	AGT,DAB1,OTUD4,ADAMTS12,SLIT3,AGER,CLU,PLEKHA1,BDNF,LRRK2,MAPT,APOE,KREMEN1
GO:BP	cellular response to chemical stimulus	GO:0070887	0.0036457709103323867	2.4382106246290256	2697	42	18	21128	AGT,IL6R,OTUD4,ADAMTS12,SLIT3,AGER,HFE,LPL,TP53INP1,ABCA1,IDE,PLEKHA1,CDKN1B,LRRK2,MAPT,APOE,PLCB1,APP
GO:BP	positive regulation of response to external stimulus	GO:0032103	0.003689476203889078	2.4330352863904467	563	42	9	21128	AGT,IL6R,OTUD4,AGER,LPL,LRRK2,CDH13,NECTIN2,APP
GO:BP	positive regulation of binding	GO:0051099	0.003950731980160539	2.4033224320967195	179	42	6	21128	HFE,IDE,BDNF,LRRK2,APOE,APP
GO:BP	regulation of amyloid precursor protein catabolic process	GO:1902991	0.004076972883421495	2.389662177098144	42	42	4	21128	BIN1,AGER,CLU,APOE
GO:BP	positive regulation of endocytosis	GO:0045807	0.004102996047379599	2.386898901410386	98	42	5	21128	BIN1,HFE,CLU,LRRK2,APOE
GO:BP	developmental process	GO:0032502	0.0041601484274472545	2.380891174163797	6446	42	28	21128	AGT,IL6R,DAB1,BIN1,ADAMTS12,SLIT3,AGER,CLU,LPL,TP53INP1,ABCA1,PLEKHA1,TACC2,SVIL,BDNF,NAV2,ZBTB16,SCUBE2,CDKN1B,LRRK2,CDH13,SRR,MAPT,APOE,NECTIN2,PLCB1,APP,KREMEN1
GO:BP	positive regulation of protein phosphorylation	GO:0001934	0.004221667801252122	2.3745159438751795	745	42	10	21128	AGT,IL6R,DAB1,AGER,HFE,CLU,BDNF,CDKN1B,LRRK2,APP
GO:BP	positive regulation of tumor necrosis factor production	GO:0032760	0.004764662307731441	2.3219678742671728	101	42	5	21128	AGER,CLU,LPL,LRRK2,APP
GO:BP	positive regulation of transferase activity	GO:0051347	0.004989717712415879	2.3019240233962273	584	42	9	21128	AGT,IL6R,DAB1,AGER,CLU,CDKN1B,LRRK2,MAPT,APOE
GO:BP	regulation of cellular component biogenesis	GO:0044087	0.0051104883158263874	2.291537600308234	955	42	11	21128	AGT,BIN1,CLU,ABCA1,SVIL,BDNF,CDKN1B,LRRK2,MAPT,APOE,APP
GO:BP	negative regulation of catalytic activity	GO:0043086	0.005549253631273621	2.255765425096577	768	42	10	21128	AGT,BIN1,GCKR,CDKN1B,LRRK2,SERPINA3,MAPT,APOC1,APOE,APP
GO:BP	positive regulation of tumor necrosis factor superfamily cytokine production	GO:1903557	0.005774601903228088	2.2384779503432926	105	42	5	21128	AGER,CLU,LPL,LRRK2,APP
GO:BP	macrophage activation	GO:0042116	0.005774601903228088	2.2384779503432926	105	42	5	21128	AGER,CLU,LRRK2,MAPT,APP
GO:BP	phospholipid efflux	GO:0033700	0.005878025344108827	2.2307685457246373	13	42	3	21128	ABCA1,APOC1,APOE
GO:BP	regulation of response to stress	GO:0080134	0.007356311367849051	2.133339896824277	1441	42	13	21128	AGT,OTUD4,ADAMTS12,AGER,CLU,LPL,LRRK2,MAPT,APOE,NECTIN2,PLCB1,APP,KREMEN1
GO:BP	regulation of catabolic process	GO:0009894	0.0073900327125126855	2.131353639165079	992	42	11	21128	HFE,CLU,TP53INP1,IDE,CDKN1B,LRRK2,SAMD4A,MAPT,APOC1,APOE,APP
GO:BP	nervous system development	GO:0007399	0.007425045806293681	2.1293008627704513	2525	42	17	21128	AGT,DAB1,BIN1,SLIT3,AGER,CLU,TACC2,BDNF,NAV2,ZBTB16,LRRK2,SRR,MAPT,APOE,PLCB1,APP,KREMEN1
GO:BP	positive regulation of nitrogen compound metabolic process	GO:0051173	0.007579183133529614	2.1203775990800153	3154	42	19	21128	AGT,IL6R,DAB1,OTUD4,AGER,HFE,CLU,TP53INP1,IDE,BDNF,ZBTB16,CDKN1B,LRRK2,SAMD4A,CDH13,MAPT,APOE,PLCB1,APP
GO:BP	cognition	GO:0050890	0.007695145705631961	2.1137831524987987	316	42	7	21128	AGT,AGER,BDNF,MAPT,APOE,PLCB1,APP
GO:BP	modulation of chemical synaptic transmission	GO:0050804	0.007704428684837013	2.1132595604785935	455	42	8	21128	AGT,AGER,BDNF,LRRK2,MAPT,APOE,PLCB1,APP
GO:BP	regulation of trans-synaptic signaling	GO:0099177	0.00783066786749125	2.1062011959501414	456	42	8	21128	AGT,AGER,BDNF,LRRK2,MAPT,APOE,PLCB1,APP
GO:BP	regulation of protein binding	GO:0043393	0.00796642492372707	2.0987365323344065	202	42	6	21128	HFE,IDE,BDNF,LRRK2,APOE,APP
GO:BP	positive regulation of response to stimulus	GO:0048584	0.009069040167977549	2.0424386745506	2267	42	16	21128	AGT,IL6R,OTUD4,AGER,HFE,CLU,LPL,PLEKHA1,BDNF,SCUBE2,LRRK2,CDH13,APOE,NECTIN2,PLCB1,APP
GO:BP	regulation of amyloid fibril formation	GO:1905906	0.009325540565464748	2.0303259844207098	15	42	3	21128	CLU,APOE,APP
GO:BP	positive regulation of macromolecule metabolic process	GO:0010604	0.009667417373899851	2.0146895310948456	3540	42	20	21128	AGT,IL6R,DAB1,OTUD4,AGER,HFE,CLU,LPL,TP53INP1,IDE,BDNF,ZBTB16,CDKN1B,LRRK2,SAMD4A,CDH13,MAPT,APOE,PLCB1,APP
GO:BP	amyloid-beta metabolic process	GO:0050435	0.009720101319105572	2.0123292081087945	52	42	4	21128	BIN1,CLU,IDE,APOE
GO:BP	multicellular organism development	GO:0007275	0.009793716889325744	2.009052454451016	4627	42	23	21128	AGT,IL6R,DAB1,BIN1,ADAMTS12,SLIT3,AGER,CLU,PLEKHA1,TACC2,BDNF,NAV2,ZBTB16,SCUBE2,CDKN1B,LRRK2,CDH13,SRR,MAPT,APOE,PLCB1,APP,KREMEN1
GO:BP	negative regulation of protein metabolic process	GO:0051248	0.010720041343259238	1.96980353972583	1031	42	11	21128	AGT,BIN1,HFE,CLU,CDKN1B,LRRK2,SERPINA3,SAMD4A,MAPT,APOE,APP
GO:BP	positive regulation of cytokine production	GO:0001819	0.010919755634522334	1.9617870802911694	477	42	8	21128	AGT,IL6R,AGER,CLU,LPL,LRRK2,PLCB1,APP
GO:BP	developmental growth	GO:0048589	0.012278374441088463	1.9108591265169774	652	42	9	21128	AGT,SLIT3,PLEKHA1,BDNF,CDKN1B,MAPT,APOE,PLCB1,APP
GO:BP	plasma membrane bounded cell projection organization	GO:0120036	0.013082248133997264	1.8833176177630053	1518	42	13	21128	AGT,DAB1,SLIT3,AGER,PLEKHA1,BDNF,LRRK2,CDH13,MAPT,APOE,NECTIN2,APP,KREMEN1
GO:BP	amyloid precursor protein catabolic process	GO:0042987	0.01311149944849618	1.8823476389758047	56	42	4	21128	BIN1,AGER,CLU,APOE
GO:BP	regulation of protein kinase activity	GO:0045859	0.01372319755939647	1.8625446845035654	661	42	9	21128	AGT,IL6R,DAB1,AGER,CLU,CDKN1B,LRRK2,APOE,APP
GO:BP	positive regulation of kinase activity	GO:0033674	0.014127879445623031	1.8499230196218341	494	42	8	21128	AGT,IL6R,DAB1,AGER,CLU,CDKN1B,LRRK2,MAPT
GO:BP	response to stress	GO:0006950	0.014226425987378406	1.8469041911957422	3980	42	21	21128	AGT,IL6R,F5,OTUD4,ADAMTS12,AGER,HFE,CLU,LPL,TP53INP1,ABCA1,PLEKHA1,CDKN1B,LRRK2,SERPINA3,MAPT,APOE,NECTIN2,PLCB1,APP,KREMEN1
GO:BP	developmental cell growth	GO:0048588	0.014450075179751262	1.8401298933872818	224	42	6	21128	AGT,SLIT3,BDNF,MAPT,APOE,APP
GO:BP	regulation of protein modification process	GO:0031399	0.01532273658804923	1.8146636642756713	1540	42	13	21128	AGT,IL6R,DAB1,OTUD4,AGER,HFE,CLU,BDNF,CDKN1B,LRRK2,MAPT,APOE,APP
GO:BP	reverse cholesterol transport	GO:0043691	0.016655160532746655	1.7784511769535885	18	42	3	21128	CLU,ABCA1,APOE
GO:BP	negative regulation of amyloid-beta formation	GO:1902430	0.016655160532746655	1.7784511769535885	18	42	3	21128	BIN1,CLU,APOE
GO:BP	positive regulation of developmental process	GO:0051094	0.017121630907272676	1.7664548693145923	1311	42	12	21128	AGT,IL6R,DAB1,BIN1,AGER,LPL,BDNF,ZBTB16,SCUBE2,MAPT,APOE,PLCB1
GO:BP	cell projection organization	GO:0030030	0.017160446722679454	1.76547141073735	1556	42	13	21128	AGT,DAB1,SLIT3,AGER,PLEKHA1,BDNF,LRRK2,CDH13,MAPT,APOE,NECTIN2,APP,KREMEN1
GO:BP	glial cell differentiation	GO:0010001	0.017238349988297125	1.763504306102471	231	42	6	21128	DAB1,BIN1,AGER,CLU,MAPT,APP
GO:BP	myeloid leukocyte activation	GO:0002274	0.019485938453462318	1.7102786735076383	236	42	6	21128	AGER,CLU,LRRK2,MAPT,NECTIN2,APP
GO:BP	regulation of protein phosphorylation	GO:0001932	0.020095067341538837	1.6969105340845507	1101	42	11	21128	AGT,IL6R,DAB1,AGER,HFE,CLU,BDNF,CDKN1B,LRRK2,APOE,APP
GO:BP	positive regulation of catabolic process	GO:0009896	0.020857569650078907	1.6807362974938982	521	42	8	21128	CLU,TP53INP1,IDE,CDKN1B,LRRK2,SAMD4A,APOE,APP
GO:BP	regulation of inflammatory response	GO:0050727	0.02205426093644208	1.6565074913475089	371	42	7	21128	AGT,ADAMTS12,AGER,LPL,LRRK2,APOE,APP
GO:BP	regulation of binding	GO:0051098	0.022444419288091284	1.6488916267622227	372	42	7	21128	AGER,HFE,IDE,BDNF,LRRK2,APOE,APP
GO:BP	negative regulation of molecular function	GO:0044092	0.022658657288557302	1.6447658292231817	1115	42	11	21128	AGT,BIN1,GCKR,HFE,CDKN1B,LRRK2,SERPINA3,MAPT,APOC1,APOE,APP
GO:BP	regulation of molecular function	GO:0065009	0.02276941351455886	1.6426481556242556	3059	42	18	21128	AGT,IL6R,DAB1,BIN1,GCKR,AGER,HFE,CLU,IDE,BDNF,CDKN1B,LRRK2,SERPINA3,MAPT,APOC1,APOE,PLCB1,APP
GO:BP	negative regulation of response to stimulus	GO:0048585	0.025065204249546856	1.6009287520886408	1611	42	13	21128	AGT,DAB1,OTUD4,ADAMTS12,SLIT3,HFE,CLU,LPL,PLEKHA1,BDNF,LRRK2,APOE,KREMEN1
GO:BP	regulation of smooth muscle cell proliferation	GO:0048660	0.025386529288728536	1.5953966694998318	142	42	5	21128	AGT,IL6R,CDKN1B,CDH13,APOE
GO:BP	regulation of supramolecular fiber organization	GO:1902903	0.026221658605162824	1.5813398412390693	381	42	7	21128	BIN1,CLU,SVIL,CDKN1B,MAPT,APOE,APP
GO:BP	regulation of defense response	GO:0031347	0.02673993983642175	1.5728395742146268	718	42	9	21128	AGT,OTUD4,ADAMTS12,AGER,LPL,LRRK2,APOE,NECTIN2,APP
GO:BP	negative regulation of amyloid precursor protein catabolic process	GO:1902992	0.027033772188136816	1.5680933502986727	21	42	3	21128	BIN1,CLU,APOE
GO:BP	astrocyte activation	GO:0048143	0.027033772188136816	1.5680933502986727	21	42	3	21128	AGER,MAPT,APP
GO:BP	positive regulation of cellular metabolic process	GO:0031325	0.027151903304598615	1.5661997216658374	3097	42	18	21128	AGT,IL6R,DAB1,OTUD4,AGER,HFE,CLU,TP53INP1,BDNF,ZBTB16,CDKN1B,LRRK2,SAMD4A,CDH13,MAPT,APOE,PLCB1,APP
GO:BP	cell activation	GO:0001775	0.028422240974004018	1.5463416827676277	1142	42	11	21128	IL6R,AGER,HFE,CLU,ZBTB16,LRRK2,MAPT,APOE,NECTIN2,PLCB1,APP
GO:BP	regulation of biological quality	GO:0065008	0.029216432432451735	1.534372816105073	2790	42	17	21128	AGT,F5,BIN1,AGER,HFE,CLU,ABCA1,IDE,PLEKHA1,SVIL,BDNF,NAV2,LRRK2,SAMD4A,MAPT,APOE,APP
GO:BP	smooth muscle cell proliferation	GO:0048659	0.03003583653678244	1.522360267886786	147	42	5	21128	AGT,IL6R,CDKN1B,CDH13,APOE
GO:BP	positive regulation of chemokine production	GO:0032722	0.03028921201504523	1.5187120248503432	69	42	4	21128	IL6R,AGER,LPL,APP
GO:BP	regulation of cytokine production	GO:0001817	0.031901449178159604	1.496189587921418	734	42	9	21128	AGT,IL6R,AGER,HFE,CLU,LPL,LRRK2,PLCB1,APP
GO:BP	neurofibrillary tangle assembly	GO:1902988	0.03297702024149605	1.4817885891748273	3	42	2	21128	CLU,MAPT
GO:BP	lipoprotein particle mediated signaling	GO:0055095	0.03297702024149605	1.4817885891748273	3	42	2	21128	LPL,CDH13
GO:BP	low-density lipoprotein particle mediated signaling	GO:0055096	0.03297702024149605	1.4817885891748273	3	42	2	21128	LPL,CDH13
GO:BP	positive regulation of gene expression	GO:0010628	0.03375445740077193	1.4716688688555677	1163	42	11	21128	AGT,IL6R,AGER,HFE,CLU,LPL,TP53INP1,LRRK2,SAMD4A,PLCB1,APP
GO:BP	cytokine production	GO:0001816	0.034045873282269684	1.4679355216176175	740	42	9	21128	AGT,IL6R,AGER,HFE,CLU,LPL,LRRK2,PLCB1,APP
GO:BP	positive regulation of metabolic process	GO:0009893	0.037190502695752914	1.4295679513394388	3857	42	20	21128	AGT,IL6R,DAB1,OTUD4,AGER,HFE,CLU,LPL,TP53INP1,IDE,BDNF,ZBTB16,CDKN1B,LRRK2,SAMD4A,CDH13,MAPT,APOE,PLCB1,APP
GO:BP	phosphate-containing compound metabolic process	GO:0006796	0.03766451732376279	1.424067593742336	2843	42	17	21128	AGT,IL6R,DAB1,GCKR,INPP4B,AGER,HFE,CLU,LPL,BDNF,CDKN1B,LRRK2,MAPT,APOC1,APOE,PLCB1,APP
GO:BP	amyloid precursor protein metabolic process	GO:0042982	0.037916195298394226	1.4211752484387445	73	42	4	21128	BIN1,AGER,CLU,APOE
GO:BP	regulation of cell population proliferation	GO:0042127	0.03870068359533305	1.412281363687575	1677	42	13	21128	AGT,IL6R,SLIT3,AGER,CLU,TP53INP1,ZBTB16,SCUBE2,CDKN1B,LRRK2,CDH13,APOE,APP
GO:BP	positive regulation of catalytic activity	GO:0043085	0.03900109116059401	1.4089232422454063	1181	42	11	21128	AGT,IL6R,DAB1,BIN1,AGER,CLU,CDKN1B,LRRK2,MAPT,APOE,APP
GO:BP	regulation of protein-containing complex assembly	GO:0043254	0.0415088748076153	1.381859039000832	409	42	7	21128	BIN1,CLU,ABCA1,SVIL,CDKN1B,MAPT,APOE
GO:BP	neurogenesis	GO:0022008	0.041521692878989575	1.381724948198714	1688	42	13	21128	AGT,DAB1,BIN1,SLIT3,AGER,CLU,BDNF,NAV2,LRRK2,MAPT,APOE,APP,KREMEN1
GO:BP	cellular response to oxygen-containing compound	GO:1901701	0.042213063355197186	1.374553130433028	1191	42	11	21128	AGT,AGER,LPL,TP53INP1,ABCA1,IDE,PLEKHA1,LRRK2,MAPT,PLCB1,APP
GO:BP	phosphorus metabolic process	GO:0006793	0.042368027707643134	1.372961752558461	2868	42	17	21128	AGT,IL6R,DAB1,GCKR,INPP4B,AGER,HFE,CLU,LPL,BDNF,CDKN1B,LRRK2,MAPT,APOC1,APOE,PLCB1,APP
GO:BP	anatomical structure development	GO:0048856	0.04496117050912552	1.3471623909657504	5861	42	25	21128	AGT,IL6R,DAB1,BIN1,ADAMTS12,SLIT3,AGER,CLU,PLEKHA1,TACC2,SVIL,BDNF,NAV2,ZBTB16,SCUBE2,CDKN1B,LRRK2,CDH13,SRR,MAPT,APOE,NECTIN2,PLCB1,APP,KREMEN1
GO:BP	cellular response to endogenous stimulus	GO:0071495	0.0459837917428958	1.3373952204281747	1445	42	12	21128	AGT,ADAMTS12,SLIT3,AGER,HFE,LPL,IDE,BDNF,LRRK2,MAPT,PLCB1,APP
GO:BP	neuron projection development	GO:0031175	0.045995387189024434	1.337285720901129	976	42	10	21128	AGT,DAB1,SLIT3,AGER,BDNF,LRRK2,MAPT,APOE,APP,KREMEN1
GO:BP	positive regulation of protein kinase activity	GO:0045860	0.047031142073650334	1.3276144750012735	417	42	7	21128	AGT,IL6R,DAB1,AGER,CLU,CDKN1B,LRRK2
GO:BP	cell population proliferation	GO:0008283	0.0477658060978699	1.3208828886833741	1985	42	14	21128	AGT,IL6R,SLIT3,AGER,CLU,TP53INP1,TACC2,ZBTB16,SCUBE2,CDKN1B,LRRK2,CDH13,APOE,APP
GO:BP	regulation of tumor necrosis factor production	GO:0032680	0.04807348840354226	1.3180943625927861	162	42	5	21128	AGER,CLU,LPL,LRRK2,APP
GO:BP	tumor necrosis factor production	GO:0032640	0.04807348840354226	1.3180943625927861	162	42	5	21128	AGER,CLU,LPL,LRRK2,APP
GO:BP	negative regulation of phosphate metabolic process	GO:0045936	0.04850287065519642	1.3142325568035693	419	42	7	21128	AGT,GCKR,CDKN1B,LRRK2,MAPT,APOC1,APOE
GO:BP	negative regulation of phosphorus metabolic process	GO:0010563	0.04925292110897388	1.3075680071178877	420	42	7	21128	AGT,GCKR,CDKN1B,LRRK2,MAPT,APOC1,APOE
GO:BP	cellular response to organic substance	GO:0071310	0.05000418126970455	1.3009936791352512	1993	42	14	21128	AGT,IL6R,OTUD4,ADAMTS12,SLIT3,AGER,LPL,TP53INP1,ABCA1,IDE,CDKN1B,LRRK2,PLCB1,APP
GO:BP	positive regulation of cell death	GO:0010942	0.05012640468521255	1.2999334440278427	588	42	8	21128	AGT,BIN1,CLU,TP53INP1,ZBTB16,CDKN1B,LRRK2,MAPT
GO:BP	negative regulation of metabolic process	GO:0009892	0.05052615454000481	1.2964837539210308	3579	42	19	21128	AGT,IL6R,BIN1,GCKR,SLIT3,AGER,HFE,CLU,TP53INP1,ZBTB16,CDKN1B,LRRK2,SERPINA3,SAMD4A,MAPT,APOC1,APOE,PLCB1,APP
GO:BP	plasma lipoprotein particle assembly	GO:0034377	0.05248351706567106	1.2799770693825252	26	42	3	21128	ABCA1,APOC1,APOE
GO:BP	regulation of lipid localization	GO:1905952	0.05252238240336644	1.2796555826364562	165	42	5	21128	AGT,LPL,ABCA1,APOC1,APOE
GO:BP	positive regulation of biological process	GO:0048518	0.053789703561039265	1.2693008491399733	6348	42	26	21128	AGT,IL6R,DAB1,BIN1,OTUD4,AGER,HFE,CLU,LPL,TP53INP1,ABCA1,IDE,PLEKHA1,SVIL,BDNF,ZBTB16,SCUBE2,CDKN1B,LRRK2,SAMD4A,CDH13,MAPT,APOE,NECTIN2,PLCB1,APP
GO:BP	tumor necrosis factor superfamily cytokine production	GO:0071706	0.05566212948066314	1.2544401827664293	167	42	5	21128	AGER,CLU,LPL,LRRK2,APP
GO:BP	regulation of tumor necrosis factor superfamily cytokine production	GO:1903555	0.05566212948066314	1.2544401827664293	167	42	5	21128	AGER,CLU,LPL,LRRK2,APP
GO:BP	regulation of cellular catabolic process	GO:0031329	0.05724971370060586	1.242226680840615	790	42	9	21128	HFE,CLU,TP53INP1,LRRK2,SAMD4A,MAPT,APOC1,APOE,APP
GO:BP	positive regulation of protein modification process	GO:0031401	0.05923363685383141	1.2274316015298972	1005	42	10	21128	AGT,IL6R,DAB1,AGER,HFE,CLU,BDNF,CDKN1B,LRRK2,APP
GO:BP	regulation of immune system process	GO:0002682	0.06378889144717866	1.195254945154078	1493	42	12	21128	IL6R,OTUD4,AGER,HFE,CLU,PLEKHA1,ZBTB16,LRRK2,APOE,NECTIN2,PLCB1,APP
GO:BP	negative regulation of signal transduction	GO:0009968	0.06531294588391606	1.1850007273206098	1248	42	11	21128	AGT,DAB1,OTUD4,ADAMTS12,SLIT3,CLU,PLEKHA1,BDNF,LRRK2,APOE,KREMEN1
GO:BP	cellular response to low-density lipoprotein particle stimulus	GO:0071404	0.06594646783015537	1.1808084608144074	28	42	3	21128	LPL,ABCA1,CDH13
GO:BP	signal transduction	GO:0007165	0.0726164377498769	1.138965059520031	6012	42	25	21128	AGT,IL6R,DAB1,OTUD4,INPP4B,ADAMTS12,SLIT3,AGER,HFE,CLU,LPL,ABCA1,IDE,PLEKHA1,BDNF,SCUBE2,CDKN1B,LRRK2,CDH13,MAPT,APOE,NECTIN2,PLCB1,APP,KREMEN1
GO:BP	regulation of catalytic activity	GO:0050790	0.07297083559017342	1.1368506806059908	2356	42	15	21128	AGT,IL6R,DAB1,BIN1,GCKR,AGER,CLU,CDKN1B,LRRK2,SERPINA3,MAPT,APOC1,APOE,PLCB1,APP
GO:BP	regulation of neuron projection development	GO:0010975	0.07345548428095078	1.1339757736785163	447	42	7	21128	AGT,DAB1,BDNF,LRRK2,MAPT,APOE,KREMEN1
GO:BP	proteolysis	GO:0006508	0.0763241889348519	1.1173378020701108	1787	42	13	21128	AGT,BIN1,OTUD4,ADAMTS12,AGER,HFE,CLU,IDE,LRRK2,SERPINA3,MAPT,APOE,APP
GO:BP	defense response	GO:0006952	0.07815554564884823	1.1070402005079567	1791	42	13	21128	AGT,IL6R,OTUD4,ADAMTS12,AGER,CLU,LPL,LRRK2,SERPINA3,MAPT,APOE,NECTIN2,APP
GO:BP	regulation of growth	GO:0040008	0.07941357991799376	1.1001052257950519	627	42	8	21128	AGT,SLIT3,BDNF,CDKN1B,MAPT,APOE,PLCB1,APP
GO:BP	positive regulation of signal transduction	GO:0009967	0.08033718637623884	1.0950833824956991	1528	42	12	21128	AGT,IL6R,AGER,HFE,BDNF,SCUBE2,LRRK2,CDH13,APOE,NECTIN2,PLCB1,APP
GO:BP	positive regulation of cellular process	GO:0048522	0.08976687303186195	1.046883902906787	5657	42	24	21128	AGT,IL6R,DAB1,BIN1,OTUD4,AGER,HFE,CLU,LPL,TP53INP1,ABCA1,SVIL,BDNF,ZBTB16,SCUBE2,CDKN1B,LRRK2,SAMD4A,CDH13,MAPT,APOE,NECTIN2,PLCB1,APP
GO:BP	regulation of macrophage derived foam cell differentiation	GO:0010743	0.09011035249762163	1.0452253114147938	31	42	3	21128	AGT,LPL,ABCA1
GO:BP	cell death	GO:0008219	0.096775509252105	1.014234534658481	2113	42	14	21128	AGT,IL6R,BIN1,SLIT3,CLU,TP53INP1,BDNF,ZBTB16,CDKN1B,LRRK2,MAPT,APOE,APP,KREMEN1
GO:BP	cell development	GO:0048468	0.09780328429804218	1.009646561075717	2728	42	16	21128	AGT,IL6R,DAB1,BIN1,SLIT3,AGER,CLU,BDNF,ZBTB16,LRRK2,MAPT,APOE,NECTIN2,PLCB1,APP,KREMEN1
GO:BP	chemokine production	GO:0032602	0.09882798767891576	1.0051200475860167	93	42	4	21128	IL6R,AGER,LPL,APP
GO:BP	regulation of chemokine production	GO:0032642	0.09882798767891576	1.0051200475860167	93	42	4	21128	IL6R,AGER,LPL,APP
GO:BP	gliogenesis	GO:0042063	0.10151610125595956	0.9934650697503944	316	42	6	21128	DAB1,BIN1,AGER,CLU,MAPT,APP
GO:BP	regulation of monocyte extravasation	GO:2000437	0.10964612137656751	0.9600067264538262	5	42	2	21128	AGER,PLCB1
GO:BP	positive regulation of protein-containing complex assembly	GO:0031334	0.11138858273802917	0.953159321801275	193	42	5	21128	BIN1,CLU,ABCA1,CDKN1B,MAPT
GO:BP	regulation of developmental growth	GO:0048638	0.11471560020776288	0.9403775182499594	323	42	6	21128	BDNF,CDKN1B,MAPT,APOE,PLCB1,APP
GO:BP	positive regulation of interleukin-6 production	GO:0032755	0.1166065224241898	0.93327715649287	97	42	4	21128	IL6R,AGER,LPL,APP
GO:BP	phosphorylation	GO:0016310	0.12458962305906655	0.9045181281090985	1872	42	13	21128	AGT,IL6R,DAB1,GCKR,AGER,HFE,CLU,BDNF,CDKN1B,LRRK2,MAPT,APOE,APP
GO:BP	negative regulation of multicellular organismal process	GO:0051241	0.13319784853339364	0.8755027900127242	1105	42	10	21128	AGT,DAB1,BIN1,ADAMTS12,AGER,HFE,CDKN1B,APOC1,APOE,KREMEN1
GO:BP	cell part morphogenesis	GO:0032990	0.1340545932633577	0.8727183007056876	675	42	8	21128	DAB1,SLIT3,BDNF,LRRK2,MAPT,APOE,NECTIN2,APP
GO:BP	regulation of neuron differentiation	GO:0045664	0.13516726949264507	0.8691284592791794	201	42	5	21128	DAB1,BIN1,BDNF,LRRK2,APP
GO:BP	locomotion	GO:0040011	0.13750636124861948	0.8616772102608443	1353	42	11	21128	AGT,IL6R,SLIT3,AGER,TP53INP1,BDNF,LRRK2,CDH13,APOE,PLCB1,APP
GO:BP	apoptotic process	GO:0006915	0.14079467600007023	0.8514137672642687	1894	42	13	21128	AGT,IL6R,BIN1,SLIT3,CLU,TP53INP1,BDNF,ZBTB16,CDKN1B,LRRK2,APOE,APP,KREMEN1
GO:BP	foam cell differentiation	GO:0090077	0.14214757442245016	0.8472605466237881	36	42	3	21128	AGT,LPL,ABCA1
GO:BP	regulation of amyloid-beta formation	GO:1902003	0.14214757442245016	0.8472605466237881	36	42	3	21128	BIN1,CLU,APOE
GO:BP	macrophage derived foam cell differentiation	GO:0010742	0.14214757442245016	0.8472605466237881	36	42	3	21128	AGT,LPL,ABCA1
GO:BP	axon development	GO:0061564	0.14228310690248694	0.8468466601022682	496	42	7	21128	DAB1,SLIT3,BDNF,MAPT,APOE,APP,KREMEN1
GO:BP	response to peptide	GO:1901652	0.1441047251161553	0.8413217786708911	497	42	7	21128	AGT,AGER,LPL,IDE,CDKN1B,PLCB1,APP
GO:BP	cell growth	GO:0016049	0.1441047251161553	0.8413217786708911	497	42	7	21128	AGT,SLIT3,BDNF,CDKN1B,MAPT,APOE,APP
GO:BP	muscle cell proliferation	GO:0033002	0.1484404884249695	0.8284476253289127	205	42	5	21128	AGT,IL6R,CDKN1B,CDH13,APOE
GO:BP	positive regulation of cellular component biogenesis	GO:0044089	0.15350291199603847	0.8138833814127542	502	42	7	21128	AGT,BIN1,CLU,ABCA1,BDNF,CDKN1B,MAPT
GO:BP	amyloid-beta clearance	GO:0097242	0.15447621196205133	0.8111383887894392	37	42	3	21128	CLU,IDE,APOE
GO:BP	negative regulation of proteolysis	GO:0045861	0.1550772780328639	0.8094518304768065	341	42	6	21128	AGT,BIN1,HFE,LRRK2,SERPINA3,APP
GO:BP	cholesterol transport	GO:0030301	0.15903599680227054	0.7985045647159079	105	42	4	21128	CLU,ABCA1,APOC1,APOE
GO:BP	locomotory behavior	GO:0007626	0.15904050949348672	0.7984922416624597	208	42	5	21128	DAB1,NAV2,LRRK2,APOE,APP
GO:BP	neuron development	GO:0048666	0.16090658015715162	0.7934261953819655	1130	42	10	21128	AGT,DAB1,SLIT3,AGER,BDNF,LRRK2,MAPT,APOE,APP,KREMEN1
GO:BP	regulation of synaptic plasticity	GO:0048167	0.16270086649820678	0.788610134128982	209	42	5	21128	AGT,AGER,MAPT,APOE,APP
GO:BP	response to monosaccharide	GO:0034284	0.16270086649820678	0.788610134128982	209	42	5	21128	GCKR,AGER,LPL,CDKN1B,PLCB1
GO:BP	chylomicron remnant clearance	GO:0034382	0.16426165427054612	0.7844638077296224	6	42	2	21128	APOC1,APOE
GO:BP	regulation of spontaneous synaptic transmission	GO:0150003	0.16426165427054612	0.7844638077296224	6	42	2	21128	AGER,APP
GO:BP	triglyceride-rich lipoprotein particle clearance	GO:0071830	0.16426165427054612	0.7844638077296224	6	42	2	21128	APOC1,APOE
GO:BP	very-low-density lipoprotein particle clearance	GO:0034447	0.16426165427054612	0.7844638077296224	6	42	2	21128	APOC1,APOE
GO:BP	regulation of anatomical structure size	GO:0090066	0.17168800682258017	0.7652600411972122	511	42	7	21128	AGT,BIN1,SVIL,BDNF,LRRK2,MAPT,APOE
GO:BP	positive regulation of protein catabolic process	GO:0045732	0.17407405073804233	0.7592659644439471	212	42	5	21128	CLU,IDE,CDKN1B,LRRK2,APOE
GO:BP	negative regulation of cellular component organization	GO:0051129	0.17668249824398496	0.7528064685606554	702	42	8	21128	DAB1,CLU,SVIL,LRRK2,MAPT,APOC1,APOE,KREMEN1
GO:BP	regulation of primary metabolic process	GO:0080090	0.17940208609591987	0.7461725112658436	5882	42	24	21128	AGT,IL6R,DAB1,BIN1,GCKR,OTUD4,AGER,HFE,CLU,TP53INP1,IDE,BDNF,ZBTB16,CDKN1B,LRRK2,SERPINA3,SAMD4A,CDH13,MAPT,APOC1,APOE,ZNF480,PLCB1,APP
GO:BP	programmed cell death	GO:0012501	0.18865781930123288	0.7243251898851839	1948	42	13	21128	AGT,IL6R,BIN1,SLIT3,CLU,TP53INP1,BDNF,ZBTB16,CDKN1B,LRRK2,APOE,APP,KREMEN1
GO:BP	neuron differentiation	GO:0030182	0.18884601000311924	0.7238921866475969	1401	42	11	21128	AGT,DAB1,BIN1,SLIT3,AGER,BDNF,LRRK2,MAPT,APOE,APP,KREMEN1
GO:BP	astrocyte development	GO:0014002	0.19561213440979042	0.7086042081181738	40	42	3	21128	AGER,MAPT,APP
GO:BP	negative regulation of hydrolase activity	GO:0051346	0.19678078518400863	0.706017310863845	356	42	6	21128	AGT,BIN1,LRRK2,SERPINA3,APOC1,APP
GO:BP	cellular localization	GO:0051641	0.20955533729704345	0.6787012733692195	3588	42	18	21128	AGT,BIN1,GCKR,AGER,HFE,CLU,ABCA1,PLEKHA1,BDNF,ZBTB16,CDKN1B,LRRK2,CDH13,MAPT,APOE,NECTIN2,TOMM40,APP
GO:BP	growth	GO:0040007	0.20973809505184043	0.6783226807973536	933	42	9	21128	AGT,SLIT3,PLEKHA1,BDNF,CDKN1B,MAPT,APOE,PLCB1,APP
GO:BP	negative regulation of phosphorylation	GO:0042326	0.2190890713539635	0.6593792854655068	363	42	6	21128	AGT,GCKR,CDKN1B,LRRK2,MAPT,APOE
GO:BP	cellular response to peptide	GO:1901653	0.2190890713539635	0.6593792854655068	363	42	6	21128	AGT,AGER,LPL,IDE,PLCB1,APP
GO:BP	anterograde trans-synaptic signaling	GO:0098916	0.219297364429744	0.6589665877501877	724	42	8	21128	AGT,AGER,BDNF,LRRK2,MAPT,APOE,PLCB1,APP
GO:BP	chemical synaptic transmission	GO:0007268	0.219297364429744	0.6589665877501877	724	42	8	21128	AGT,AGER,BDNF,LRRK2,MAPT,APOE,PLCB1,APP
GO:BP	alcohol metabolic process	GO:0006066	0.22924788220251097	0.6396946676623539	366	42	6	21128	INPP4B,ABCA1,APOC1,APOE,PLCB1,APP
GO:BP	regulation of protein catabolic process	GO:0042176	0.22924788220251097	0.6396946676623539	366	42	6	21128	HFE,CLU,IDE,CDKN1B,LRRK2,APOE
GO:BP	positive regulation of activation of Janus kinase activity	GO:0010536	0.22967617928546047	0.6388840450371639	7	42	2	21128	AGT,IL6R
GO:BP	intracellular distribution of mitochondria	GO:0048312	0.22967617928546047	0.6388840450371639	7	42	2	21128	LRRK2,MAPT
GO:BP	neuron death	GO:0070997	0.2327165518380102	0.6331727266562326	367	42	6	21128	CLU,BDNF,LRRK2,MAPT,APOE,APP
GO:BP	trans-synaptic signaling	GO:0099537	0.23453153172109265	0.6297987600624076	731	42	8	21128	AGT,AGER,BDNF,LRRK2,MAPT,APOE,PLCB1,APP
GO:BP	regulation of vesicle-mediated transport	GO:0060627	0.23714241135875697	0.6249907683671521	538	42	7	21128	BIN1,HFE,CLU,LRRK2,CDH13,APOC1,APOE
GO:BP	positive regulation of proteolysis	GO:0045862	0.2397796974208732	0.620187592176957	369	42	6	21128	AGER,CLU,LRRK2,MAPT,APOE,APP
GO:BP	catabolic process	GO:0009056	0.24207103464132182	0.61605717358189	2609	42	15	21128	INPP4B,ADAMTS12,HFE,CLU,LPL,TP53INP1,IDE,CDKN1B,LRRK2,SAMD4A,MAPT,APOC1,APOE,PLCB1,APP
GO:BP	negative regulation of kinase activity	GO:0033673	0.24549514178948184	0.6099570978990438	228	42	5	21128	AGT,GCKR,CDKN1B,MAPT,APOE
GO:BP	glial cell development	GO:0021782	0.25892423635867334	0.5868272959374996	119	42	4	21128	AGER,CLU,MAPT,APP
GO:BP	sterol transport	GO:0015918	0.25892423635867334	0.5868272959374996	119	42	4	21128	CLU,ABCA1,APOC1,APOE
GO:BP	amyloid-beta formation	GO:0034205	0.2607691227074975	0.5837438340736998	44	42	3	21128	BIN1,CLU,APOE
GO:BP	regulation of intracellular signal transduction	GO:1902531	0.2631506789602891	0.5797955051134467	1725	42	12	21128	AGT,IL6R,AGER,CLU,ABCA1,PLEKHA1,LRRK2,CDH13,MAPT,APOE,PLCB1,APP
GO:BP	positive regulation of signaling	GO:0023056	0.2661043569045344	0.5749480147229173	1727	42	12	21128	AGT,IL6R,AGER,HFE,BDNF,SCUBE2,LRRK2,CDH13,APOE,NECTIN2,PLCB1,APP
GO:BP	positive regulation of cell communication	GO:0010647	0.269086778916434	0.5701076399720041	1729	42	12	21128	AGT,IL6R,AGER,HFE,BDNF,SCUBE2,LRRK2,CDH13,APOE,NECTIN2,PLCB1,APP
GO:BP	signaling	GO:0023052	0.2744069342542985	0.5616049182191953	6462	42	25	21128	AGT,IL6R,DAB1,OTUD4,INPP4B,ADAMTS12,SLIT3,AGER,HFE,CLU,LPL,ABCA1,IDE,PLEKHA1,BDNF,SCUBE2,CDKN1B,LRRK2,CDH13,MAPT,APOE,NECTIN2,PLCB1,APP,KREMEN1
GO:BP	memory	GO:0007613	0.2762153285539133	0.5587522239410994	121	42	4	21128	BDNF,MAPT,APOE,PLCB1
GO:BP	cellular response to nerve growth factor stimulus	GO:1990090	0.27900951273335745	0.5543809893530116	45	42	3	21128	BDNF,MAPT,APP
GO:BP	regulation of long-term synaptic potentiation	GO:1900271	0.27900951273335745	0.5543809893530116	45	42	3	21128	AGER,APOE,APP
GO:BP	response to inorganic substance	GO:0010035	0.2879370255106838	0.5407024860733525	555	42	7	21128	HFE,PLEKHA1,CDKN1B,LRRK2,MAPT,PLCB1,APP
GO:BP	response to carbohydrate	GO:0009743	0.2887429465977067	0.5394886159001762	236	42	5	21128	GCKR,AGER,LPL,CDKN1B,PLCB1
GO:BP	synaptic signaling	GO:0099536	0.29633515144533634	0.5282168292041568	756	42	8	21128	AGT,AGER,BDNF,LRRK2,MAPT,APOE,PLCB1,APP
GO:BP	generation of neurons	GO:0048699	0.29663573564432777	0.5277765307915607	1473	42	11	21128	AGT,DAB1,BIN1,SLIT3,AGER,BDNF,LRRK2,MAPT,APOE,APP,KREMEN1
GO:BP	developmental growth involved in morphogenesis	GO:0060560	0.3004173074683759	0.5222750506243007	238	42	5	21128	SLIT3,BDNF,MAPT,APOE,APP
GO:BP	regulation of CoA-transferase activity	GO:1905918	0.3058485923094334	0.5144935140337681	8	42	2	21128	AGT,APOE
GO:BP	regulation of Cdc42 protein signal transduction	GO:0032489	0.3058485923094334	0.5144935140337681	8	42	2	21128	ABCA1,APOE
GO:BP	positive regulation of receptor binding	GO:1900122	0.3058485923094334	0.5144935140337681	8	42	2	21128	HFE,BDNF
GO:BP	monocyte extravasation	GO:0035696	0.3058485923094334	0.5144935140337681	8	42	2	21128	AGER,PLCB1
GO:BP	negative regulation of establishment of protein localization to mitochondrion	GO:1903748	0.3058485923094334	0.5144935140337681	8	42	2	21128	LRRK2,MAPT
GO:BP	autophagic cell death	GO:0048102	0.3058485923094334	0.5144935140337681	8	42	2	21128	TP53INP1,CDKN1B
GO:BP	positive regulation of CoA-transferase activity	GO:1905920	0.3058485923094334	0.5144935140337681	8	42	2	21128	AGT,APOE
GO:BP	stress-activated MAPK cascade	GO:0051403	0.30638893869386774	0.5137269177304579	239	42	5	21128	AGT,AGER,LRRK2,PLCB1,APP
GO:BP	regulation of cellular metabolic process	GO:0031323	0.3178202305745355	0.49781846160552073	5653	42	23	21128	AGT,IL6R,DAB1,BIN1,GCKR,OTUD4,AGER,HFE,CLU,TP53INP1,IDE,BDNF,ZBTB16,CDKN1B,LRRK2,SAMD4A,CDH13,MAPT,APOC1,APOE,ZNF480,PLCB1,APP
GO:BP	response to nerve growth factor	GO:1990089	0.31794566844189087	0.49764708728549095	47	42	3	21128	BDNF,MAPT,APP
GO:BP	stress-activated protein kinase signaling cascade	GO:0031098	0.35078853920815467	0.45495460413143807	246	42	5	21128	AGT,AGER,LRRK2,PLCB1,APP
GO:BP	cell migration	GO:0016477	0.3530804016567499	0.4521263880402591	1502	42	11	21128	AGT,IL6R,DAB1,ADAMTS12,AGER,TP53INP1,LRRK2,CDH13,APOE,PLCB1,APP
GO:BP	leukocyte activation	GO:0045321	0.3536374609871833	0.4514417361977283	999	42	9	21128	IL6R,AGER,HFE,CLU,ZBTB16,LRRK2,MAPT,NECTIN2,APP
GO:BP	anatomical structure morphogenesis	GO:0009653	0.3545178167403087	0.45036193391514856	2697	42	15	21128	AGT,DAB1,ADAMTS12,SLIT3,CLU,PLEKHA1,BDNF,ZBTB16,SCUBE2,LRRK2,CDH13,MAPT,APOE,NECTIN2,APP
GO:BP	cellular component morphogenesis	GO:0032989	0.36139864757119194	0.44201347699220783	778	42	8	21128	DAB1,SLIT3,BDNF,LRRK2,MAPT,APOE,NECTIN2,APP
GO:BP	cell morphogenesis involved in neuron differentiation	GO:0048667	0.366534922808377	0.435884640230451	577	42	7	21128	DAB1,SLIT3,BDNF,LRRK2,MAPT,APOE,APP
GO:BP	cell communication	GO:0007154	0.37285383600351424	0.4284613844317474	6573	42	25	21128	AGT,IL6R,DAB1,OTUD4,INPP4B,ADAMTS12,SLIT3,AGER,HFE,CLU,LPL,ABCA1,IDE,PLEKHA1,BDNF,SCUBE2,CDKN1B,LRRK2,CDH13,MAPT,APOE,NECTIN2,PLCB1,APP,KREMEN1
GO:BP	mitochondrion localization	GO:0051646	0.3827289401892203	0.4171086971972845	50	42	3	21128	LRRK2,MAPT,NECTIN2
GO:BP	regulation of nitrogen compound metabolic process	GO:0051171	0.39076689877981524	0.4080822317652484	5724	42	23	21128	AGT,IL6R,DAB1,BIN1,OTUD4,AGER,HFE,CLU,TP53INP1,IDE,BDNF,ZBTB16,CDKN1B,LRRK2,SERPINA3,SAMD4A,CDH13,MAPT,APOC1,APOE,ZNF480,PLCB1,APP
GO:BP	protein import	GO:0017038	0.39273790326967845	0.40589718279756043	9	42	2	21128	CLU,APOE
GO:BP	regulation of activation of Janus kinase activity	GO:0010533	0.39273790326967845	0.40589718279756043	9	42	2	21128	AGT,IL6R
GO:BP	negative regulation of nitrogen compound metabolic process	GO:0051172	0.3943966051957159	0.4040668319435875	2401	42	14	21128	AGT,BIN1,HFE,CLU,ZBTB16,CDKN1B,LRRK2,SERPINA3,SAMD4A,MAPT,APOC1,APOE,PLCB1,APP
GO:BP	response to interleukin-1	GO:0070555	0.3981140563747427	0.3999924883334701	133	42	4	21128	OTUD4,ADAMTS12,PLCB1,APP
GO:BP	regulation of localization	GO:0032879	0.40969930155744133	0.3875347764178797	2101	42	13	21128	AGT,BIN1,HFE,CLU,LPL,ABCA1,BDNF,LRRK2,CDH13,MAPT,APOC1,APOE,APP
GO:BP	regulation of lipid transport	GO:0032368	0.4462424190991552	0.350429148742765	137	42	4	21128	AGT,ABCA1,APOC1,APOE
GO:BP	cholesterol metabolic process	GO:0008203	0.4462424190991552	0.350429148742765	137	42	4	21128	ABCA1,APOC1,APOE,APP
GO:BP	regulation of locomotion	GO:0040012	0.4555573966130693	0.3414568975889721	1033	42	9	21128	AGT,IL6R,AGER,TP53INP1,LRRK2,CDH13,APOE,PLCB1,APP
GO:BP	regulation of endopeptidase activity	GO:0052548	0.455633090041295	0.3413847431080993	415	42	6	21128	AGT,BIN1,AGER,SERPINA3,MAPT,APP
GO:BP	response to stimulus	GO:0050896	0.4598328128337364	0.33740004149611613	9039	42	30	21128	AGT,IL6R,F5,DAB1,GCKR,OTUD4,INPP4B,ADAMTS12,SLIT3,AGER,HFE,CLU,LPL,TP53INP1,ABCA1,IDE,PLEKHA1,BDNF,SCUBE2,CDKN1B,LRRK2,SERPINA3,CDH13,SRR,MAPT,APOE,NECTIN2,PLCB1,APP,KREMEN1
GO:BP	cellular component organization	GO:0016043	0.4728892551664554	0.3252405537683154	8056	42	28	21128	AGT,DAB1,BIN1,ADAMTS12,SLIT3,AGER,HFE,CLU,LPL,NDUFAF6,TP53INP1,ABCA1,PLEKHA1,TACC2,SVIL,BDNF,NAV2,CDKN1B,LRRK2,CDH13,MAPT,APOC1,APOE,NECTIN2,TOMM40,PLCB1,APP,KREMEN1
GO:BP	negative regulation of neuron projection development	GO:0010977	0.48500319139009246	0.3142554036687741	140	42	4	21128	DAB1,LRRK2,APOE,KREMEN1
GO:BP	response to oxidative stress	GO:0006979	0.48621166191649395	0.3131746286986845	420	42	6	21128	TP53INP1,PLEKHA1,LRRK2,MAPT,APOE,APP
GO:BP	positive regulation of cellular catabolic process	GO:0031331	0.48621166191649395	0.3131746286986845	420	42	6	21128	CLU,TP53INP1,LRRK2,SAMD4A,APOE,APP
GO:BP	cellular catabolic process	GO:0044248	0.4888066422079687	0.3108629012624968	2138	42	13	21128	ADAMTS12,HFE,CLU,LPL,TP53INP1,IDE,LRRK2,SAMD4A,MAPT,APOC1,APOE,PLCB1,APP
GO:BP	regulation of aspartic-type endopeptidase activity involved in amyloid precursor protein catabolic process	GO:1902959	0.4903032358586923	0.3095352405271505	10	42	2	21128	BIN1,AGER
GO:BP	supramolecular fiber organization	GO:0097435	0.4932357031344975	0.306945494296314	814	42	8	21128	BIN1,ADAMTS12,CLU,SVIL,CDKN1B,MAPT,APOE,APP
GO:BP	cholesterol efflux	GO:0033344	0.5087632909129531	0.29348423212592084	55	42	3	21128	ABCA1,APOC1,APOE
GO:BP	positive regulation of defense response	GO:0031349	0.511827776155861	0.2908761492735865	424	42	6	21128	AGT,OTUD4,LPL,LRRK2,NECTIN2,APP
GO:BP	organic substance catabolic process	GO:1901575	0.5123418239007316	0.29044018999932825	2148	42	13	21128	INPP4B,ADAMTS12,HFE,CLU,LPL,IDE,CDKN1B,LRRK2,SAMD4A,APOC1,APOE,PLCB1,APP
GO:BP	protein phosphorylation	GO:0006468	0.5256782729565609	0.27927997262979887	1571	42	11	21128	AGT,IL6R,DAB1,AGER,HFE,CLU,BDNF,CDKN1B,LRRK2,APOE,APP
GO:BP	regulation of cell growth	GO:0001558	0.5453399956236477	0.2633326496785276	429	42	6	21128	AGT,SLIT3,BDNF,CDKN1B,MAPT,APOE
GO:BP	negative regulation of transferase activity	GO:0051348	0.5508307847760268	0.2589817959300975	271	42	5	21128	AGT,GCKR,CDKN1B,MAPT,APOE
GO:BP	positive regulation of immune system process	GO:0002684	0.5531162385612536	0.2571835911890818	1060	42	9	21128	IL6R,OTUD4,AGER,CLU,PLEKHA1,ZBTB16,LRRK2,NECTIN2,APP
GO:BP	positive regulation of inflammatory response	GO:0050729	0.5549315955213504	0.2557605475413259	145	42	4	21128	AGT,LPL,LRRK2,APP
GO:BP	regulation of cell development	GO:0060284	0.5634319205023833	0.249158552264436	830	42	8	21128	DAB1,BIN1,AGER,BDNF,ZBTB16,LRRK2,MAPT,PLCB1
GO:BP	regulation of neuronal synaptic plasticity	GO:0048168	0.5658600680682653	0.24729095252075506	57	42	3	21128	AGT,APOE,APP
GO:BP	secondary alcohol metabolic process	GO:1902652	0.5848417345610022	0.23296164350090492	147	42	4	21128	ABCA1,APOC1,APOE,APP
GO:BP	organic hydroxy compound transport	GO:0015850	0.5895705590622693	0.22946421164160416	275	42	5	21128	AGT,CLU,ABCA1,APOC1,APOE
GO:BP	transmembrane receptor protein tyrosine kinase signaling pathway	GO:0007169	0.6052975831738376	0.21803106013066864	626	42	7	21128	AGT,ADAMTS12,IDE,PLEKHA1,BDNF,CDH13,PLCB1
GO:BP	protein metabolic process	GO:0019538	0.6480823813806428	0.18836978501679638	5482	42	22	21128	AGT,IL6R,DAB1,BIN1,OTUD4,ADAMTS12,AGER,HFE,CLU,ABCA1,IDE,BDNF,ZBTB16,CDKN1B,LRRK2,SERPINA3,SAMD4A,MAPT,APOC1,APOE,PLCB1,APP
GO:BP	interleukin-6 production	GO:0032635	0.6481271848215499	0.18833976226789634	151	42	4	21128	IL6R,AGER,LPL,APP
GO:BP	regulation of interleukin-6 production	GO:0032675	0.6481271848215499	0.18833976226789634	151	42	4	21128	IL6R,AGER,LPL,APP
GO:BP	regulation of peptidase activity	GO:0052547	0.6564188571699292	0.18281895131301626	444	42	6	21128	AGT,BIN1,AGER,SERPINA3,MAPT,APP
GO:BP	neuron projection morphogenesis	GO:0048812	0.6604546476755009	0.18015699930685122	635	42	7	21128	DAB1,SLIT3,BDNF,LRRK2,MAPT,APOE,APP
GO:BP	axonogenesis	GO:0007409	0.680637726998249	0.16708398210906186	447	42	6	21128	DAB1,SLIT3,BDNF,MAPT,APOE,APP
GO:BP	sterol metabolic process	GO:0016125	0.6815544434547366	0.16649944643596012	153	42	4	21128	ABCA1,APOC1,APOE,APP
GO:BP	positive regulation of interleukin-1 beta production	GO:0032731	0.6921767959907636	0.15978296375625195	61	42	3	21128	AGER,LPL,APP
GO:BP	regulation of plasma membrane bounded cell projection organization	GO:0120035	0.6928134462795115	0.15938369202372793	640	42	7	21128	AGT,DAB1,BDNF,LRRK2,MAPT,APOE,KREMEN1
GO:BP	cellular response to organonitrogen compound	GO:0071417	0.7061109718281418	0.15112704021546294	642	42	7	21128	AGT,AGER,LPL,IDE,LRRK2,PLCB1,APP
GO:BP	negative regulation of amyloid fibril formation	GO:1905907	0.7172990278807237	0.14429975774162052	12	42	2	21128	CLU,APOE
GO:BP	very-low-density lipoprotein particle remodeling	GO:0034372	0.7172990278807237	0.14429975774162052	12	42	2	21128	LPL,APOE
GO:BP	regulation of aspartic-type peptidase activity	GO:1905245	0.7172990278807237	0.14429975774162052	12	42	2	21128	BIN1,AGER
GO:BP	triglyceride-rich lipoprotein particle remodeling	GO:0034370	0.7172990278807237	0.14429975774162052	12	42	2	21128	LPL,APOE
GO:BP	cell morphogenesis involved in differentiation	GO:0000904	0.7472480005041594	0.12653523837790479	648	42	7	21128	DAB1,SLIT3,BDNF,LRRK2,MAPT,APOE,APP
GO:BP	positive regulation of NF-kappaB transcription factor activity	GO:0051092	0.7521089322780968	0.1237192534760199	157	42	4	21128	AGT,AGER,CLU,APP
GO:BP	vesicle-mediated transport	GO:0016192	0.7578430673004454	0.1204207179321471	1638	42	11	21128	BIN1,AGER,HFE,CLU,ABCA1,LRRK2,CDH13,APOC1,APOE,ICAM5,APP
GO:BP	plasma membrane bounded cell projection morphogenesis	GO:0120039	0.7685313494859568	0.11433841231378448	651	42	7	21128	DAB1,SLIT3,BDNF,LRRK2,MAPT,APOE,APP
GO:BP	cellular component organization or biogenesis	GO:0071840	0.7810266642301665	0.10733413906719308	8262	42	28	21128	AGT,DAB1,BIN1,ADAMTS12,SLIT3,AGER,HFE,CLU,LPL,NDUFAF6,TP53INP1,ABCA1,PLEKHA1,TACC2,SVIL,BDNF,NAV2,CDKN1B,LRRK2,CDH13,MAPT,APOC1,APOE,NECTIN2,TOMM40,PLCB1,APP,KREMEN1
GO:BP	regulation of cholesterol transport	GO:0032374	0.7979889189744656	0.09800313930297537	64	42	3	21128	ABCA1,APOC1,APOE
GO:BP	regulation of sterol transport	GO:0032371	0.7979889189744656	0.09800313930297537	64	42	3	21128	ABCA1,APOC1,APOE
GO:BP	regulation of cell projection organization	GO:0031344	0.805090972711833	0.09415504296818576	656	42	7	21128	AGT,DAB1,BDNF,LRRK2,MAPT,APOE,KREMEN1
GO:BP	cell projection morphogenesis	GO:0048858	0.805090972711833	0.09415504296818576	656	42	7	21128	DAB1,SLIT3,BDNF,LRRK2,MAPT,APOE,APP
GO:BP	antigen processing and presentation of endogenous peptide antigen via MHC class I	GO:0019885	0.8466483010692004	0.07229695876603719	13	42	2	21128	HFE,IDE
GO:BP	cellular response to manganese ion	GO:0071287	0.8466483010692004	0.07229695876603719	13	42	2	21128	LRRK2,APP
GO:BP	localization	GO:0051179	0.8480996473552662	0.07155311737293542	5578	42	22	21128	AGT,DAB1,BIN1,GCKR,AGER,HFE,CLU,LPL,ABCA1,PLEKHA1,BDNF,ZBTB16,CDKN1B,LRRK2,CDH13,MAPT,APOC1,APOE,NECTIN2,TOMM40,ICAM5,APP
GO:BP	cell-cell signaling	GO:0007267	0.878053806004703	0.05647887027276831	1666	42	11	21128	AGT,AGER,HFE,ABCA1,BDNF,LRRK2,MAPT,APOE,PLCB1,APP,KREMEN1
GO:BP	lipid localization	GO:0010876	0.8805976404888364	0.05522248254223367	469	42	6	21128	AGT,CLU,LPL,ABCA1,APOC1,APOE
GO:BP	system process	GO:0003008	0.9285933221401725	0.032174443831703474	2280	42	13	21128	AGT,F5,BIN1,AGER,BDNF,NAV2,CDKN1B,LRRK2,SERPINA3,MAPT,APOE,PLCB1,APP
GO:BP	regulation of multicellular organismal development	GO:2000026	0.9387746926419995	0.02743862656606825	1400	42	10	21128	AGT,DAB1,BIN1,ADAMTS12,AGER,BDNF,ZBTB16,CDKN1B,MAPT,PLCB1
GO:BP	regulation of metabolic process	GO:0019222	0.9399619412362535	0.02688973049147133	7386	42	26	21128	AGT,IL6R,DAB1,BIN1,GCKR,OTUD4,SLIT3,AGER,HFE,CLU,LPL,TP53INP1,IDE,BDNF,ZBTB16,CDKN1B,LRRK2,SERPINA3,SAMD4A,CDH13,MAPT,APOC1,APOE,ZNF480,PLCB1,APP
GO:BP	regulation of MAPK cascade	GO:0043408	0.9400470769072264	0.026850396688510695	673	42	7	21128	AGT,IL6R,AGER,LRRK2,APOE,PLCB1,APP
GO:BP	negative regulation of cell differentiation	GO:0045596	0.948520420023531	0.022953315056731975	674	42	7	21128	DAB1,ADAMTS12,TP53INP1,ABCA1,BDNF,ZBTB16,APP
GO:BP	glycerolipid catabolic process	GO:0046503	0.9545830655275372	0.02018627436237868	68	42	3	21128	LPL,APOC1,PLCB1
GO:BP	nervous system process involved in regulation of systemic arterial blood pressure	GO:0001976	0.9865112228539192	0.005897969716600923	14	42	2	21128	AGT,NAV2
GO:BP	high-density lipoprotein particle assembly	GO:0034380	0.9865112228539192	0.005897969716600923	14	42	2	21128	ABCA1,APOE
GO:BP	regulation of long-term synaptic depression	GO:1900452	0.9865112228539192	0.005897969716600923	14	42	2	21128	AGER,MAPT
GO:BP	spontaneous synaptic transmission	GO:0098814	0.9865112228539192	0.005897969716600923	14	42	2	21128	AGER,APP
GO:BP	alpha-beta T cell activation	GO:0046631	0.995282505004262	0.002053629856938729	169	42	4	21128	IL6R,AGER,HFE,ZBTB16
GO:BP	lamellipodium organization	GO:0097581	1	0	91	42	1	21128	CDH13
GO:BP	positive regulation of oxidoreductase activity	GO:0051353	1	0	59	42	2	21128	AGT,APOE
GO:BP	nucleic acid-templated transcription	GO:0097659	1	0	3585	42	12	21128	AGT,BIN1,AGER,CLU,TP53INP1,ZBTB16,CDKN1B,CDH13,APOE,ZNF480,PLCB1,APP
GO:BP	positive regulation of hydrolase activity	GO:0051345	1	0	582	42	6	21128	AGT,BIN1,AGER,LRRK2,MAPT,APP
GO:BP	L-lysine import across plasma membrane	GO:0097639	1	0	2	42	1	21128	AGT
GO:BP	L-arginine import across plasma membrane	GO:0097638	1	0	7	42	1	21128	AGT
GO:BP	glutamate receptor clustering	GO:0097688	1	0	10	42	1	21128	APOE
GO:BP	myeloid leukocyte migration	GO:0097529	1	0	242	42	3	21128	IL6R,AGER,PLCB1
GO:BP	negative regulation of oxidoreductase activity	GO:0051354	1	0	27	42	1	21128	LRRK2
GO:BP	heart growth	GO:0060419	1	0	84	42	1	21128	AGT
GO:BP	receptor signaling pathway via STAT	GO:0097696	1	0	173	42	3	21128	AGT,IL6R,DAB1
GO:BP	retrograde trans-synaptic signaling by endocannabinoid	GO:0098921	1	0	4	42	1	21128	PLCB1
GO:BP	retrograde trans-synaptic signaling by lipid	GO:0098920	1	0	4	42	1	21128	PLCB1
GO:BP	retrograde trans-synaptic signaling	GO:0098917	1	0	9	42	1	21128	PLCB1
GO:BP	regulation of ventricular cardiac muscle cell action potential	GO:0098911	1	0	12	42	1	21128	BIN1
GO:BP	regulation of cardiac muscle cell action potential	GO:0098901	1	0	30	42	1	21128	BIN1
GO:BP	regulation of action potential	GO:0098900	1	0	57	42	1	21128	BIN1
GO:BP	protein depolymerization	GO:0051261	1	0	123	42	1	21128	SVIL
GO:BP	cellular oxidant detoxification	GO:0098869	1	0	95	42	2	21128	TP53INP1,APOE
GO:BP	modulation of excitatory postsynaptic potential	GO:0098815	1	0	45	42	2	21128	LRRK2,APP
GO:BP	regulation of renal system process	GO:0098801	1	0	35	42	1	21128	AGT
GO:BP	chromosome organization	GO:0051276	1	0	635	42	2	21128	NAV2,MAPT
GO:BP	inorganic ion homeostasis	GO:0098771	1	0	548	42	4	21128	AGT,HFE,APOE,APP
GO:BP	cell division	GO:0051301	1	0	660	42	2	21128	SVIL,ZBTB16
GO:BP	regulation of cell division	GO:0051302	1	0	189	42	1	21128	SVIL
GO:BP	detoxification	GO:0098754	1	0	135	42	2	21128	TP53INP1,APOE
GO:BP	cell-cell adhesion via plasma-membrane adhesion molecules	GO:0098742	1	0	285	42	3	21128	DAB1,CDH13,NECTIN2
GO:BP	import across plasma membrane	GO:0098739	1	0	197	42	2	21128	AGT,HFE
GO:BP	blood vessel diameter maintenance	GO:0097746	1	0	143	42	2	21128	AGT,APOE
GO:BP	defense response to other organism	GO:0098542	1	0	1221	42	5	21128	IL6R,OTUD4,CLU,APOE,NECTIN2
GO:BP	regulation of hydrolase activity	GO:0051336	1	0	1007	42	8	21128	AGT,BIN1,AGER,LRRK2,SERPINA3,MAPT,APOC1,APP
GO:BP	meiotic cell cycle	GO:0051321	1	0	285	42	1	21128	PLCB1
GO:BP	cell-cell adhesion	GO:0098609	1	0	948	42	8	21128	DAB1,AGER,HFE,ZBTB16,CDH13,ICAM4,NECTIN2,ICAM5
GO:BP	monoatomic cation transmembrane transport	GO:0098655	1	0	855	42	2	21128	BIN1,HFE
GO:BP	regulation of oxidoreductase activity	GO:0051341	1	0	99	42	3	21128	AGT,LRRK2,APOE
GO:BP	import into cell	GO:0098657	1	0	247	42	2	21128	AGT,HFE
GO:BP	inorganic ion transmembrane transport	GO:0098660	1	0	920	42	2	21128	BIN1,HFE
GO:BP	inorganic cation transmembrane transport	GO:0098662	1	0	828	42	2	21128	BIN1,HFE
GO:BP	iron ion import across plasma membrane	GO:0098711	1	0	5	42	1	21128	HFE
GO:BP	asymmetric stem cell division	GO:0098722	1	0	4	42	1	21128	ZBTB16
GO:BP	germline stem cell asymmetric division	GO:0098728	1	0	4	42	1	21128	ZBTB16
GO:BP	macromolecule deacylation	GO:0098732	1	0	138	42	2	21128	LRRK2,MAPT
GO:BP	inorganic cation import across plasma membrane	GO:0098659	1	0	119	42	1	21128	HFE
GO:BP	neuron projection guidance	GO:0097485	1	0	241	42	3	21128	SLIT3,BDNF,APP
GO:BP	cellular response to toxic substance	GO:0097237	1	0	119	42	2	21128	TP53INP1,APOE
GO:BP	synaptic vesicle localization	GO:0097479	1	0	53	42	1	21128	LRRK2
GO:BP	positive regulation of branching involved in ureteric bud morphogenesis	GO:0090190	1	0	19	42	1	21128	AGT
GO:BP	regulation of release of cytochrome c from mitochondria	GO:0090199	1	0	47	42	1	21128	CLU
GO:BP	negative regulation of release of cytochrome c from mitochondria	GO:0090201	1	0	21	42	1	21128	CLU
GO:BP	positive regulation of cholesterol metabolic process	GO:0090205	1	0	13	42	1	21128	APOE
GO:BP	negative regulation of cholesterol metabolic process	GO:0090206	1	0	5	42	1	21128	APOE
GO:BP	regulation of triglyceride metabolic process	GO:0090207	1	0	40	42	1	21128	APOE
GO:BP	negative regulation of triglyceride metabolic process	GO:0090209	1	0	10	42	1	21128	APOE
GO:BP	regulation of branching involved in ureteric bud morphogenesis	GO:0090189	1	0	22	42	1	21128	AGT
GO:BP	regulation of muscle system process	GO:0090257	1	0	233	42	2	21128	AGT,BIN1
GO:BP	positive regulation of inclusion body assembly	GO:0090261	1	0	5	42	1	21128	CLU
GO:BP	positive regulation of canonical Wnt signaling pathway	GO:0090263	1	0	102	42	1	21128	LRRK2
GO:BP	regulation of peptide hormone secretion	GO:0090276	1	0	187	42	1	21128	HFE
GO:BP	positive regulation of peptide hormone secretion	GO:0090277	1	0	96	42	1	21128	HFE
GO:BP	regulation of cellular response to growth factor stimulus	GO:0090287	1	0	314	42	2	21128	AGT,ADAMTS12
GO:BP	negative regulation of cellular response to growth factor stimulus	GO:0090288	1	0	104	42	2	21128	AGT,ADAMTS12
GO:BP	nucleic acid metabolic process	GO:0090304	1	0	7545	42	15	21128	AGT,BIN1,OTUD4,AGER,CLU,TP53INP1,ZBTB16,CDKN1B,SAMD4A,CDH13,MAPT,APOE,ZNF480,PLCB1,APP
GO:BP	negative regulation of mitochondrial fission	GO:0090258	1	0	4	42	1	21128	MAPT
GO:BP	regulation of kidney development	GO:0090183	1	0	34	42	1	21128	AGT
GO:BP	regulation of cholesterol metabolic process	GO:0090181	1	0	34	42	1	21128	APOE
GO:BP	establishment of protein localization to mitochondrial membrane	GO:0090151	1	0	37	42	1	21128	TOMM40
GO:BP	nucleus localization	GO:0051647	1	0	30	42	1	21128	BIN1
GO:BP	positive regulation of cell cycle process	GO:0090068	1	0	253	42	3	21128	SVIL,PLCB1,APP
GO:BP	Golgi localization	GO:0051645	1	0	14	42	1	21128	DAB1
GO:BP	organelle localization	GO:0051640	1	0	577	42	5	21128	DAB1,BIN1,LRRK2,MAPT,NECTIN2
GO:BP	regulation of inclusion body assembly	GO:0090083	1	0	18	42	1	21128	CLU
GO:BP	regulation of protein deubiquitination	GO:0090085	1	0	12	42	1	21128	OTUD4
GO:BP	regulation of peptide transport	GO:0090087	1	0	192	42	1	21128	HFE
GO:BP	negative regulation of canonical Wnt signaling pathway	GO:0090090	1	0	138	42	2	21128	APOE,KREMEN1
GO:BP	regulation of transmembrane receptor protein serine/threonine kinase signaling pathway	GO:0090092	1	0	273	42	1	21128	HFE
GO:BP	positive regulation of transmembrane receptor protein serine/threonine kinase signaling pathway	GO:0090100	1	0	116	42	1	21128	HFE
GO:BP	regulation of high-density lipoprotein particle assembly	GO:0090107	1	0	3	42	1	21128	ABCA1
GO:BP	positive regulation of high-density lipoprotein particle assembly	GO:0090108	1	0	2	42	1	21128	ABCA1
GO:BP	protein maturation	GO:0051604	1	0	339	42	1	21128	LRRK2
GO:BP	tissue migration	GO:0090130	1	0	310	42	3	21128	AGT,CDH13,APOE
GO:BP	epithelium migration	GO:0090132	1	0	304	42	3	21128	AGT,CDH13,APOE
GO:BP	regulation of mitochondrial fission	GO:0090140	1	0	30	42	2	21128	LRRK2,MAPT
GO:BP	establishment of protein localization to membrane	GO:0090150	1	0	489	42	1	21128	TOMM40
GO:BP	proteolysis involved in protein catabolic process	GO:0051603	1	0	799	42	6	21128	ADAMTS12,HFE,CLU,IDE,LRRK2,APOE
GO:BP	regulation of protein deacetylation	GO:0090311	1	0	62	42	2	21128	LRRK2,MAPT
GO:BP	positive regulation of protein deacetylation	GO:0090312	1	0	32	42	1	21128	LRRK2
GO:BP	negative regulation of intracellular protein transport	GO:0090317	1	0	44	42	1	21128	LRRK2
GO:BP	response to cortisol	GO:0051414	1	0	5	42	1	21128	SLIT3
GO:BP	dendritic spine organization	GO:0097061	1	0	80	42	2	21128	LRRK2,APOE
GO:BP	dendritic spine maintenance	GO:0097062	1	0	20	42	1	21128	APOE
GO:BP	AMPA glutamate receptor clustering	GO:0097113	1	0	10	42	1	21128	APOE
GO:BP	NMDA glutamate receptor clustering	GO:0097114	1	0	5	42	1	21128	APOE
GO:BP	apoptotic signaling pathway	GO:0097190	1	0	597	42	5	21128	AGT,IL6R,CLU,BDNF,LRRK2
GO:BP	extrinsic apoptotic signaling pathway	GO:0097191	1	0	224	42	2	21128	AGT,IL6R
GO:BP	intrinsic apoptotic signaling pathway	GO:0097193	1	0	299	42	2	21128	CLU,LRRK2
GO:BP	neuron apoptotic process	GO:0051402	1	0	254	42	3	21128	BDNF,APOE,APP
GO:BP	renal tubular secretion	GO:0097254	1	0	31	42	1	21128	AGT
GO:BP	response to alcohol	GO:0097305	1	0	251	42	2	21128	SLIT3,TP53INP1
GO:BP	cellular response to alcohol	GO:0097306	1	0	98	42	1	21128	TP53INP1
GO:BP	negative regulation of neurotrophin TRK receptor signaling pathway	GO:0051387	1	0	4	42	1	21128	AGT
GO:BP	motor neuron migration	GO:0097475	1	0	14	42	1	21128	DAB1
GO:BP	spinal cord motor neuron migration	GO:0097476	1	0	4	42	1	21128	DAB1
GO:BP	regulation of neurotrophin TRK receptor signaling pathway	GO:0051386	1	0	12	42	1	21128	AGT
GO:BP	lateral motor column neuron migration	GO:0097477	1	0	3	42	1	21128	DAB1
GO:BP	regulation of ubiquitin-protein transferase activity	GO:0051438	1	0	59	42	1	21128	CDKN1B
GO:BP	response to glucocorticoid	GO:0051384	1	0	145	42	1	21128	SLIT3
GO:BP	positive regulation of ubiquitin-protein transferase activity	GO:0051443	1	0	33	42	1	21128	CDKN1B
GO:BP	positive regulation of meiotic cell cycle	GO:0051446	1	0	25	42	1	21128	PLCB1
GO:BP	regulation of superoxide metabolic process	GO:0090322	1	0	28	42	2	21128	AGT,MAPT
GO:BP	negative regulation of excitatory postsynaptic potential	GO:0090394	1	0	9	42	1	21128	LRRK2
GO:BP	cellular senescence	GO:0090398	1	0	99	42	1	21128	CDKN1B
GO:BP	organophosphate biosynthetic process	GO:0090407	1	0	624	42	1	21128	INPP4B
GO:BP	activation of meiosis	GO:0090427	1	0	5	42	1	21128	PLCB1
GO:BP	walking behavior	GO:0090659	1	0	34	42	1	21128	DAB1
GO:BP	response to cAMP	GO:0051591	1	0	91	42	1	21128	APP
GO:BP	cellular response to very-low-density lipoprotein particle stimulus	GO:0090731	1	0	1	42	1	21128	APOE
GO:BP	acetylcholine receptor signaling pathway	GO:0095500	1	0	29	42	1	21128	PLCB1
GO:BP	regulation of neurotransmitter transport	GO:0051588	1	0	107	42	1	21128	LRRK2
GO:BP	smooth endoplasmic reticulum calcium ion homeostasis	GO:0051563	1	0	2	42	1	21128	APP
GO:BP	positive regulation of cytoskeleton organization	GO:0051495	1	0	194	42	3	21128	BIN1,CDKN1B,MAPT
GO:BP	negative regulation of cytoskeleton organization	GO:0051494	1	0	165	42	1	21128	SVIL
GO:BP	regulation of cytoskeleton organization	GO:0051493	1	0	541	42	4	21128	BIN1,SVIL,CDKN1B,MAPT
GO:BP	regulation of intracellular pH	GO:0051453	1	0	85	42	1	21128	LRRK2
GO:BP	dendritic cell differentiation	GO:0097028	1	0	46	42	1	21128	AGER
GO:BP	regulation of membrane lipid distribution	GO:0097035	1	0	64	42	1	21128	ABCA1
GO:BP	regulation of meiotic cell cycle	GO:0051445	1	0	64	42	1	21128	PLCB1
GO:BP	postsynaptic signal transduction	GO:0098926	1	0	41	42	1	21128	PLCB1
GO:BP	synaptic vesicle cycle	GO:0099504	1	0	196	42	2	21128	BIN1,LRRK2
GO:BP	vesicle-mediated transport in synapse	GO:0099003	1	0	217	42	2	21128	BIN1,LRRK2
GO:BP	negative regulation of response to reactive oxygen species	GO:1901032	1	0	17	42	1	21128	LRRK2
GO:BP	regulation of small GTPase mediated signal transduction	GO:0051056	1	0	314	42	2	21128	ABCA1,APOE
GO:BP	carbohydrate derivative metabolic process	GO:1901135	1	0	1125	42	5	21128	GCKR,ADAMTS12,LRRK2,PLCB1,APP
GO:BP	carbohydrate derivative catabolic process	GO:1901136	1	0	173	42	1	21128	ADAMTS12
GO:BP	carbohydrate derivative biosynthetic process	GO:1901137	1	0	676	42	1	21128	PLCB1
GO:BP	insulin metabolic process	GO:1901142	1	0	12	42	1	21128	IDE
GO:BP	insulin catabolic process	GO:1901143	1	0	3	42	1	21128	IDE
GO:BP	negative regulation of lipid biosynthetic process	GO:0051055	1	0	55	42	2	21128	APOC1,APOE
GO:BP	regulation of ERBB signaling pathway	GO:1901184	1	0	79	42	2	21128	AGT,CDH13
GO:BP	positive regulation of ERBB signaling pathway	GO:1901186	1	0	39	42	1	21128	AGT
GO:BP	regulation of extracellular matrix assembly	GO:1901201	1	0	14	42	1	21128	AGT
GO:BP	regulation of neuron death	GO:1901214	1	0	324	42	5	21128	CLU,BDNF,LRRK2,MAPT,APOE
GO:BP	negative regulation of neuron death	GO:1901215	1	0	216	42	3	21128	BDNF,LRRK2,APOE
GO:BP	positive regulation of neuron death	GO:1901216	1	0	93	42	2	21128	CLU,MAPT
GO:BP	positive regulation of DNA metabolic process	GO:0051054	1	0	299	42	1	21128	OTUD4
GO:BP	regulation of DNA-binding transcription factor activity	GO:0051090	1	0	434	42	4	21128	AGT,AGER,CLU,APP
GO:BP	regulation of response to reactive oxygen species	GO:1901031	1	0	33	42	1	21128	LRRK2
GO:BP	positive regulation of DNA-binding transcription factor activity	GO:0051091	1	0	268	42	4	21128	AGT,AGER,CLU,APP
GO:BP	positive regulation of p38MAPK cascade	GO:1900745	1	0	28	42	1	21128	AGER
GO:BP	regulation of muscle cell differentiation	GO:0051147	1	0	137	42	1	21128	BDNF
GO:BP	positive regulation of synaptic vesicle endocytosis	GO:1900244	1	0	6	42	1	21128	LRRK2
GO:BP	striated muscle cell differentiation	GO:0051146	1	0	280	42	2	21128	AGT,BDNF
GO:BP	positive regulation of NK T cell differentiation	GO:0051138	1	0	4	42	1	21128	ZBTB16
GO:BP	regulation of NK T cell differentiation	GO:0051136	1	0	6	42	1	21128	ZBTB16
GO:BP	chaperone-mediated protein complex assembly	GO:0051131	1	0	23	42	1	21128	CLU
GO:BP	synaptic assembly at neuromuscular junction	GO:0051124	1	0	8	42	1	21128	APP
GO:BP	regulation of NIK/NF-kappaB signaling	GO:1901222	1	0	100	42	2	21128	AGER,APP
GO:BP	regulation of DNA binding	GO:0051101	1	0	121	42	1	21128	AGER
GO:BP	regulation of phospholipase C activity	GO:1900274	1	0	42	42	1	21128	AGT
GO:BP	regulation of cellular response to oxidative stress	GO:1900407	1	0	82	42	1	21128	LRRK2
GO:BP	negative regulation of binding	GO:0051100	1	0	162	42	2	21128	HFE,LRRK2
GO:BP	negative regulation of long-term synaptic depression	GO:1900453	1	0	3	42	1	21128	AGER
GO:BP	regulation of purine nucleotide metabolic process	GO:1900542	1	0	98	42	1	21128	APP
GO:BP	positive regulation of purine nucleotide metabolic process	GO:1900544	1	0	48	42	1	21128	APP
GO:BP	regulation of p38MAPK cascade	GO:1900744	1	0	41	42	1	21128	AGER
GO:BP	positive regulation of long-term synaptic potentiation	GO:1900273	1	0	23	42	1	21128	APP
GO:BP	regulation of DNA metabolic process	GO:0051052	1	0	535	42	1	21128	OTUD4
GO:BP	negative regulation of transport	GO:0051051	1	0	431	42	4	21128	BIN1,LRRK2,APOC1,APOE
GO:BP	positive regulation of NIK/NF-kappaB signaling	GO:1901224	1	0	66	42	2	21128	AGER,APP
GO:BP	alpha-amino acid biosynthetic process	GO:1901607	1	0	83	42	1	21128	SRR
GO:BP	regulation of secretion	GO:0051046	1	0	620	42	4	21128	AGT,HFE,LRRK2,APOE
GO:BP	organic hydroxy compound metabolic process	GO:1901615	1	0	561	42	6	21128	INPP4B,ABCA1,APOC1,APOE,PLCB1,APP
GO:BP	positive regulation of membrane protein ectodomain proteolysis	GO:0051044	1	0	16	42	1	21128	APOE
GO:BP	organic hydroxy compound catabolic process	GO:1901616	1	0	80	42	2	21128	INPP4B,APOE
GO:BP	organic hydroxy compound biosynthetic process	GO:1901617	1	0	238	42	1	21128	APOE
GO:BP	regulation of membrane protein ectodomain proteolysis	GO:0051043	1	0	24	42	1	21128	APOE
GO:BP	alpha-amino acid metabolic process	GO:1901605	1	0	218	42	1	21128	SRR
GO:BP	barbed-end actin filament capping	GO:0051016	1	0	29	42	1	21128	SVIL
GO:BP	response to ketone	GO:1901654	1	0	211	42	2	21128	F5,SLIT3
GO:BP	negative regulation of lipoprotein lipase activity	GO:0051005	1	0	6	42	1	21128	APOC1
GO:BP	regulation of lipoprotein lipase activity	GO:0051004	1	0	18	42	1	21128	APOC1
GO:BP	cellular response to nitrogen compound	GO:1901699	1	0	698	42	7	21128	AGT,AGER,LPL,IDE,LRRK2,PLCB1,APP
GO:BP	positive regulation of nitric-oxide synthase activity	GO:0051000	1	0	21	42	1	21128	APOE
GO:BP	regulation of nitric-oxide synthase activity	GO:0050999	1	0	37	42	1	21128	APOE
GO:BP	negative regulation of lipid catabolic process	GO:0050995	1	0	26	42	1	21128	APOC1
GO:BP	actin filament severing	GO:0051014	1	0	16	42	1	21128	SVIL
GO:BP	negative regulation of muscle cell differentiation	GO:0051148	1	0	60	42	1	21128	BDNF
GO:BP	organic substance biosynthetic process	GO:1901576	1	0	5886	42	19	21128	AGT,BIN1,INPP4B,AGER,CLU,LPL,TP53INP1,ABCA1,ZBTB16,CDKN1B,LRRK2,SAMD4A,CDH13,SRR,APOC1,APOE,ZNF480,PLCB1,APP
GO:BP	negative regulation of secretion	GO:0051048	1	0	166	42	1	21128	APOE
GO:BP	regulation of vasculature development	GO:1901342	1	0	291	42	1	21128	AGT
GO:BP	negative regulation of vasculature development	GO:1901343	1	0	104	42	1	21128	AGT
GO:BP	organic cyclic compound metabolic process	GO:1901360	1	0	8584	42	19	21128	AGT,BIN1,OTUD4,AGER,CLU,TP53INP1,ABCA1,PLEKHA1,ZBTB16,CDKN1B,LRRK2,SAMD4A,CDH13,MAPT,APOC1,APOE,ZNF480,PLCB1,APP
GO:BP	positive regulation of transport	GO:0051050	1	0	905	42	7	21128	AGT,BIN1,HFE,CLU,ABCA1,LRRK2,APOE
GO:BP	organic cyclic compound catabolic process	GO:1901361	1	0	509	42	2	21128	SAMD4A,APOE
GO:BP	organic cyclic compound biosynthetic process	GO:1901362	1	0	4307	42	12	21128	AGT,BIN1,AGER,CLU,TP53INP1,ZBTB16,CDKN1B,CDH13,APOE,ZNF480,PLCB1,APP
GO:BP	regulation of potassium ion transmembrane transport	GO:1901379	1	0	90	42	1	21128	BIN1
GO:BP	positive regulation of secretion	GO:0051047	1	0	309	42	2	21128	AGT,HFE
GO:BP	negative regulation of potassium ion transmembrane transport	GO:1901380	1	0	25	42	1	21128	BIN1
GO:BP	regulation of DNA demethylation	GO:1901535	1	0	11	42	1	21128	OTUD4
GO:BP	regulation of transport	GO:0051049	1	0	1754	42	10	21128	AGT,BIN1,HFE,CLU,ABCA1,LRRK2,CDH13,APOC1,APOE,APP
GO:BP	positive regulation of DNA demethylation	GO:1901537	1	0	8	42	1	21128	OTUD4
GO:BP	regulation of endothelial cell development	GO:1901550	1	0	17	42	1	21128	PLCB1
GO:BP	organonitrogen compound metabolic process	GO:1901564	1	0	6538	42	23	21128	AGT,IL6R,DAB1,BIN1,OTUD4,ADAMTS12,AGER,HFE,CLU,ABCA1,IDE,BDNF,ZBTB16,CDKN1B,LRRK2,SERPINA3,SAMD4A,SRR,MAPT,APOC1,APOE,PLCB1,APP
GO:BP	organonitrogen compound catabolic process	GO:1901565	1	0	1386	42	8	21128	ADAMTS12,HFE,CLU,IDE,CDKN1B,LRRK2,APOC1,APOE
GO:BP	organonitrogen compound biosynthetic process	GO:1901566	1	0	1805	42	6	21128	ABCA1,SAMD4A,SRR,APOE,PLCB1,APP
GO:BP	regulation of endothelial tube morphogenesis	GO:1901509	1	0	5	42	1	21128	ADAMTS12
GO:BP	regulation of striated muscle cell differentiation	GO:0051153	1	0	83	42	1	21128	BDNF
GO:BP	regulation of synaptic vesicle endocytosis	GO:1900242	1	0	13	42	1	21128	LRRK2
GO:BP	positive regulation of amyloid-beta clearance	GO:1900223	1	0	8	42	1	21128	APOE
GO:BP	trans-synaptic signaling by endocannabinoid	GO:0099542	1	0	7	42	1	21128	PLCB1
GO:BP	chemical synaptic transmission, postsynaptic	GO:0099565	1	0	130	42	2	21128	LRRK2,APP
GO:BP	negative regulation of lymphocyte activation	GO:0051250	1	0	162	42	1	21128	HFE
GO:BP	regulation of lymphocyte activation	GO:0051249	1	0	567	42	3	21128	AGER,HFE,ZBTB16
GO:BP	inorganic ion import across plasma membrane	GO:0099587	1	0	119	42	1	21128	HFE
GO:BP	regulation of neurotransmitter receptor activity	GO:0099601	1	0	64	42	1	21128	APP
GO:BP	signal release from synapse	GO:0099643	1	0	153	42	1	21128	LRRK2
GO:BP	trans-synaptic signaling by lipid	GO:0099541	1	0	7	42	1	21128	PLCB1
GO:BP	cellular response to environmental stimulus	GO:0104004	1	0	336	42	2	21128	AGT,TP53INP1
GO:BP	regulation of sterol biosynthetic process	GO:0106118	1	0	18	42	1	21128	APOE
GO:BP	negative regulation of sterol biosynthetic process	GO:0106119	1	0	5	42	1	21128	APOE
GO:BP	negative regulation of cardiac muscle cell contraction	GO:0106135	1	0	1	42	1	21128	BIN1
GO:BP	regulation of actin filament organization	GO:0110053	1	0	276	42	2	21128	BIN1,SVIL
GO:BP	intermembrane lipid transfer	GO:0120009	1	0	50	42	2	21128	ABCA1,APOE
GO:BP	plasma membrane bounded cell projection assembly	GO:0120031	1	0	572	42	1	21128	CDH13
GO:BP	meiotic nuclear division	GO:0140013	1	0	194	42	1	21128	PLCB1
GO:BP	neuron projection organization	GO:0106027	1	0	90	42	3	21128	LRRK2,APOE,APP
GO:BP	mitotic nuclear division	GO:0140014	1	0	294	42	1	21128	CDKN1B
GO:BP	positive regulation of lymphocyte activation	GO:0051251	1	0	397	42	2	21128	AGER,ZBTB16
GO:BP	positive regulation of deacetylase activity	GO:0090045	1	0	8	42	1	21128	LRRK2
GO:BP	calmodulin dependent kinase signaling pathway	GO:0099004	1	0	9	42	1	21128	LRRK2
GO:BP	plasma membrane invagination	GO:0099024	1	0	136	42	1	21128	ABCA1
GO:BP	sphingolipid translocation	GO:0099039	1	0	4	42	1	21128	ABCA1
GO:BP	presynapse assembly	GO:0099054	1	0	51	42	1	21128	APP
GO:BP	microtubule-based transport	GO:0099111	1	0	208	42	2	21128	MAPT,APP
GO:BP	postsynaptic modulation of chemical synaptic transmission	GO:0099170	1	0	16	42	1	21128	PLCB1
GO:BP	presynapse organization	GO:0099172	1	0	54	42	1	21128	APP
GO:BP	regulation of RNA metabolic process	GO:0051252	1	0	3783	42	13	21128	AGT,BIN1,AGER,CLU,TP53INP1,ZBTB16,CDKN1B,SAMD4A,CDH13,APOE,ZNF480,PLCB1,APP
GO:BP	postsynapse organization	GO:0099173	1	0	168	42	2	21128	LRRK2,APOE
GO:BP	protein complex oligomerization	GO:0051259	1	0	254	42	1	21128	MAPT
GO:BP	protein polymerization	GO:0051258	1	0	284	42	4	21128	BIN1,SVIL,CDKN1B,MAPT
GO:BP	positive regulation of RNA metabolic process	GO:0051254	1	0	1843	42	8	21128	AGT,TP53INP1,ZBTB16,SAMD4A,CDH13,APOE,PLCB1,APP
GO:BP	regulation of presynapse organization	GO:0099174	1	0	36	42	1	21128	APP
GO:BP	regulation of postsynapse organization	GO:0099175	1	0	89	42	2	21128	LRRK2,APOE
GO:BP	negative regulation of RNA metabolic process	GO:0051253	1	0	1438	42	4	21128	BIN1,ZBTB16,CDKN1B,PLCB1
GO:BP	regulation of retrograde trans-synaptic signaling by endocanabinoid	GO:0099178	1	0	2	42	1	21128	PLCB1
GO:BP	protein homooligomerization	GO:0051260	1	0	195	42	1	21128	MAPT
GO:BP	axonal transport	GO:0098930	1	0	64	42	1	21128	MAPT
GO:BP	neuron projection arborization	GO:0140058	1	0	31	42	1	21128	LRRK2
GO:BP	presynaptic endocytosis	GO:0140238	1	0	67	42	2	21128	BIN1,LRRK2
GO:BP	positive regulation of transport across blood-brain barrier	GO:0150201	1	0	1	42	1	21128	APOE
GO:BP	cell-cell signaling by wnt	GO:0198738	1	0	450	42	4	21128	LRRK2,APOE,APP,KREMEN1
GO:BP	regulation of cellular response to heat	GO:1900034	1	0	17	42	1	21128	MAPT
GO:BP	regulation of hemostasis	GO:1900046	1	0	72	42	1	21128	APOE
GO:BP	negative regulation of hemostasis	GO:1900047	1	0	51	42	1	21128	APOE
GO:BP	regulation of cellular response to insulin stimulus	GO:1900076	1	0	67	42	2	21128	AGT,LPL
GO:BP	import into nucleus	GO:0051170	1	0	170	42	3	21128	AGT,GCKR,LRRK2
GO:BP	regulation of transport across blood-brain barrier	GO:0150200	1	0	1	42	1	21128	APOE
GO:BP	nuclear transport	GO:0051169	1	0	330	42	4	21128	AGT,GCKR,CDKN1B,LRRK2
GO:BP	nuclear export	GO:0051168	1	0	165	42	1	21128	CDKN1B
GO:BP	positive regulation of cellular response to insulin stimulus	GO:1900078	1	0	25	42	1	21128	AGT
GO:BP	positive regulation of G1/S transition of mitotic cell cycle	GO:1900087	1	0	44	42	1	21128	PLCB1
GO:BP	regulation of receptor binding	GO:1900120	1	0	21	42	2	21128	HFE,BDNF
GO:BP	negative regulation of receptor binding	GO:1900121	1	0	11	42	1	21128	HFE
GO:BP	negative regulation of striated muscle cell differentiation	GO:0051154	1	0	36	42	1	21128	BDNF
GO:BP	regulation of amyloid-beta clearance	GO:1900221	1	0	18	42	2	21128	CLU,APOE
GO:BP	negative regulation of cellular response to insulin stimulus	GO:1900077	1	0	37	42	1	21128	LPL
GO:BP	export across plasma membrane	GO:0140115	1	0	64	42	1	21128	ABCA1
GO:BP	negative regulation of phosphatidylcholine metabolic process	GO:0150174	1	0	2	42	1	21128	APOC1
GO:BP	protein insertion into mitochondrial membrane	GO:0051204	1	0	33	42	1	21128	TOMM40
GO:BP	export from cell	GO:0140352	1	0	871	42	5	21128	AGT,HFE,ABCA1,LRRK2,APOE
GO:BP	lipid export from cell	GO:0140353	1	0	48	42	1	21128	AGT
GO:BP	radial glia-guided pyramidal neuron migration	GO:0140650	1	0	6	42	1	21128	DAB1
GO:BP	non-membrane-bounded organelle assembly	GO:0140694	1	0	386	42	1	21128	MAPT
GO:BP	maintenance of location	GO:0051235	1	0	340	42	3	21128	LPL,ABCA1,APOE
GO:BP	establishment of localization	GO:0051234	1	0	4933	42	18	21128	AGT,BIN1,GCKR,AGER,HFE,CLU,ABCA1,PLEKHA1,CDKN1B,LRRK2,CDH13,MAPT,APOC1,APOE,NECTIN2,TOMM40,ICAM5,APP
GO:BP	visual system development	GO:0150063	1	0	402	42	1	21128	CDKN1B
GO:BP	regulation of phosphatidylcholine metabolic process	GO:0150172	1	0	10	42	1	21128	APOC1
GO:BP	regulation of deacetylase activity	GO:0150065	1	0	10	42	1	21128	LRRK2
GO:BP	regulation of protein transport	GO:0051223	1	0	498	42	2	21128	LRRK2,APOE
GO:BP	cartilage development	GO:0051216	1	0	206	42	3	21128	ADAMTS12,ZBTB16,SCUBE2
GO:BP	regulation of neuroinflammatory response	GO:0150077	1	0	34	42	1	21128	LRRK2
GO:BP	positive regulation of neuroinflammatory response	GO:0150078	1	0	15	42	1	21128	LRRK2
GO:BP	amyloid-beta clearance by cellular catabolic process	GO:0150094	1	0	8	42	1	21128	IDE
GO:BP	transport across blood-brain barrier	GO:0150104	1	0	87	42	2	21128	AGER,APOE
GO:BP	protein insertion into membrane	GO:0051205	1	0	69	42	1	21128	TOMM40
GO:BP	negative regulation of protein transport	GO:0051224	1	0	118	42	2	21128	LRRK2,APOE
GO:BP	regulation of tubulin deacetylation	GO:0090043	1	0	20	42	1	21128	MAPT
GO:BP	regulation of cellular response to stress	GO:0080135	1	0	711	42	7	21128	AGER,CLU,LRRK2,MAPT,PLCB1,APP,KREMEN1
GO:BP	amino acid import across plasma membrane	GO:0089718	1	0	52	42	1	21128	AGT
GO:BP	regulation of chemokine-mediated signaling pathway	GO:0070099	1	0	10	42	1	21128	SLIT3
GO:BP	negative regulation of chemokine-mediated signaling pathway	GO:0070100	1	0	7	42	1	21128	SLIT3
GO:BP	interleukin-6-mediated signaling pathway	GO:0070102	1	0	18	42	1	21128	IL6R
GO:BP	ciliary neurotrophic factor-mediated signaling pathway	GO:0070120	1	0	5	42	1	21128	IL6R
GO:BP	D-serine metabolic process	GO:0070178	1	0	2	42	1	21128	SRR
GO:BP	D-serine biosynthetic process	GO:0070179	1	0	1	42	1	21128	SRR
GO:BP	regulation of establishment of protein localization	GO:0070201	1	0	523	42	3	21128	LRRK2,MAPT,APOE
GO:BP	actin-mediated cell contraction	GO:0070252	1	0	99	42	1	21128	BIN1
GO:BP	extracellular matrix constituent secretion	GO:0070278	1	0	14	42	1	21128	AGT
GO:BP	cellular response to hydrogen peroxide	GO:0070301	1	0	87	42	2	21128	PLEKHA1,LRRK2
GO:BP	regulation of stress-activated protein kinase signaling cascade	GO:0070302	1	0	196	42	3	21128	AGER,PLCB1,APP
GO:BP	positive regulation of stress-activated protein kinase signaling cascade	GO:0070304	1	0	130	42	3	21128	AGER,PLCB1,APP
GO:BP	lens fiber cell differentiation	GO:0070306	1	0	38	42	1	21128	CDKN1B
GO:BP	triglyceride homeostasis	GO:0070328	1	0	37	42	2	21128	LPL,APOE
GO:BP	ERK1 and ERK2 cascade	GO:0070371	1	0	325	42	4	21128	AGT,AGER,APOE,APP
GO:BP	regulation of ERK1 and ERK2 cascade	GO:0070372	1	0	301	42	3	21128	AGER,APOE,APP
GO:BP	positive regulation of ERK1 and ERK2 cascade	GO:0070374	1	0	214	42	3	21128	AGER,APOE,APP
GO:BP	chemokine-mediated signaling pathway	GO:0070098	1	0	90	42	1	21128	SLIT3
GO:BP	cardiac muscle contraction	GO:0060048	1	0	134	42	1	21128	BIN1
GO:BP	intrinsic apoptotic signaling pathway in response to endoplasmic reticulum stress	GO:0070059	1	0	64	42	1	21128	LRRK2
GO:BP	canonical Wnt signaling pathway	GO:0060070	1	0	299	42	3	21128	LRRK2,APOE,KREMEN1
GO:BP	protein targeting to lysosome involved in chaperone-mediated autophagy	GO:0061740	1	0	3	42	1	21128	CLU
GO:BP	CAMKK-AMPK signaling cascade	GO:0061762	1	0	8	42	1	21128	LRRK2
GO:BP	response to caloric restriction	GO:0061771	1	0	3	42	1	21128	APOE
GO:BP	positive regulation of dopamine receptor signaling pathway	GO:0060161	1	0	5	42	1	21128	LRRK2
GO:BP	process utilizing autophagic mechanism	GO:0061919	1	0	562	42	4	21128	CLU,TP53INP1,LRRK2,MAPT
GO:BP	regulation of small molecule metabolic process	GO:0062012	1	0	328	42	4	21128	GCKR,APOC1,APOE,APP
GO:BP	positive regulation of small molecule metabolic process	GO:0062013	1	0	148	42	2	21128	APOE,APP
GO:BP	negative regulation of small molecule metabolic process	GO:0062014	1	0	101	42	2	21128	APOC1,APOE
GO:BP	cellular response to chemical stress	GO:0062197	1	0	332	42	4	21128	TP53INP1,PLEKHA1,LRRK2,MAPT
GO:BP	regulation of pattern recognition receptor signaling pathway	GO:0062207	1	0	103	42	1	21128	OTUD4
GO:BP	intracellular protein transmembrane transport	GO:0065002	1	0	53	42	1	21128	TOMM40
GO:BP	protein-containing complex assembly	GO:0065003	1	0	3283	42	11	21128	BIN1,HFE,CLU,NDUFAF6,ABCA1,SVIL,CDKN1B,LRRK2,MAPT,APOC1,APOE
GO:BP	regulation of dopamine receptor signaling pathway	GO:0060159	1	0	11	42	1	21128	LRRK2
GO:BP	platelet dense granule organization	GO:0060155	1	0	24	42	1	21128	ABCA1
GO:BP	excitatory postsynaptic potential	GO:0060079	1	0	124	42	2	21128	LRRK2,APP
GO:BP	biological regulation	GO:0065007	1	0	12926	42	36	21128	AGT,IL6R,F5,DAB1,BIN1,GCKR,OTUD4,INPP4B,ADAMTS12,SLIT3,AGER,HFE,CLU,LPL,TP53INP1,ABCA1,IDE,PLEKHA1,SVIL,BDNF,NAV2,ZBTB16,SCUBE2,CDKN1B,LRRK2,SERPINA3,SAMD4A,CDH13,MAPT,APOC1,APOE,NECTIN2,ZNF480,PLCB1,APP,KREMEN1
GO:BP	regulation of postsynaptic membrane potential	GO:0060078	1	0	145	42	2	21128	LRRK2,APP
GO:BP	neuron cellular homeostasis	GO:0070050	1	0	42	42	1	21128	APP
GO:BP	chaperone-mediated autophagy	GO:0061684	1	0	16	42	1	21128	CLU
GO:BP	heart contraction	GO:0060047	1	0	241	42	2	21128	AGT,BIN1
GO:BP	response to oxygen levels	GO:0070482	1	0	331	42	2	21128	AGER,CDKN1B
GO:BP	response to interleukin-15	GO:0070672	1	0	8	42	1	21128	PLCB1
GO:BP	cellular macromolecule localization	GO:0070727	1	0	2718	42	13	21128	AGT,GCKR,AGER,HFE,CLU,ABCA1,PLEKHA1,BDNF,ZBTB16,LRRK2,MAPT,APOE,TOMM40
GO:BP	response to interleukin-6	GO:0070741	1	0	36	42	1	21128	IL6R
GO:BP	inclusion body assembly	GO:0070841	1	0	25	42	2	21128	CLU,MAPT
GO:BP	response to growth factor	GO:0070848	1	0	705	42	6	21128	AGT,ADAMTS12,HFE,BDNF,MAPT,APP
GO:BP	acylglycerol homeostasis	GO:0055090	1	0	37	42	2	21128	LPL,APOE
GO:BP	fatty acid homeostasis	GO:0055089	1	0	16	42	1	21128	APOE
GO:BP	organelle assembly	GO:0070925	1	0	944	42	4	21128	TP53INP1,LRRK2,MAPT,NECTIN2
GO:BP	lipid homeostasis	GO:0055088	1	0	159	42	3	21128	LPL,ABCA1,APOE
GO:BP	protein localization to endoplasmic reticulum	GO:0070972	1	0	295	42	1	21128	LRRK2
GO:BP	nucleobase-containing small molecule metabolic process	GO:0055086	1	0	700	42	2	21128	LRRK2,APP
GO:BP	transmembrane transport	GO:0055085	1	0	1555	42	6	21128	AGT,BIN1,HFE,ABCA1,TOMM40,APP
GO:BP	protein localization to endoplasmic reticulum exit site	GO:0070973	1	0	8	42	1	21128	LRRK2
GO:BP	cellular chemical homeostasis	GO:0055082	1	0	689	42	6	21128	AGT,AGER,HFE,LRRK2,APOE,APP
GO:BP	bone maturation	GO:0070977	1	0	29	42	2	21128	ADAMTS12,ZBTB16
GO:BP	demethylation	GO:0070988	1	0	74	42	1	21128	OTUD4
GO:BP	monoatomic cation homeostasis	GO:0055080	1	0	604	42	5	21128	AGT,HFE,LRRK2,APOE,APP
GO:BP	phospholipid homeostasis	GO:0055091	1	0	17	42	1	21128	ABCA1
GO:BP	uterine smooth muscle contraction	GO:0070471	1	0	11	42	1	21128	AGT
GO:BP	response to interleukin-12	GO:0070671	1	0	7	42	1	21128	PLCB1
GO:BP	regulation of leukocyte proliferation	GO:0070663	1	0	267	42	1	21128	AGER
GO:BP	regulation of acrosome reaction	GO:0060046	1	0	16	42	1	21128	PLCB1
GO:BP	interleukin-1-mediated signaling pathway	GO:0070498	1	0	27	42	2	21128	OTUD4,PLCB1
GO:BP	regulation of microtubule cytoskeleton organization	GO:0070507	1	0	158	42	2	21128	CDKN1B,MAPT
GO:BP	protein K63-linked deubiquitination	GO:0070536	1	0	38	42	1	21128	OTUD4
GO:BP	response to fatty acid	GO:0070542	1	0	63	42	2	21128	LPL,PLCB1
GO:BP	regulation of neuron projection regeneration	GO:0070570	1	0	31	42	1	21128	KREMEN1
GO:BP	roof of mouth development	GO:0060021	1	0	92	42	1	21128	PLEKHA1
GO:BP	negative regulation of cardiac muscle contraction	GO:0055118	1	0	5	42	1	21128	BIN1
GO:BP	regulation of cardiac muscle contraction	GO:0055117	1	0	74	42	1	21128	BIN1
GO:BP	negative regulation of neuron projection regeneration	GO:0070571	1	0	15	42	1	21128	KREMEN1
GO:BP	protein localization to mitochondrion	GO:0070585	1	0	128	42	3	21128	LRRK2,MAPT,TOMM40
GO:BP	sterol homeostasis	GO:0055092	1	0	87	42	3	21128	LPL,ABCA1,APOE
GO:BP	calcium ion transmembrane transport	GO:0070588	1	0	343	42	1	21128	BIN1
GO:BP	regulation of protein processing	GO:0070613	1	0	67	42	1	21128	LRRK2
GO:BP	protein modification by small protein removal	GO:0070646	1	0	185	42	1	21128	OTUD4
GO:BP	protein modification by small protein conjugation or removal	GO:0070647	1	0	1052	42	4	21128	OTUD4,ZBTB16,CDKN1B,LRRK2
GO:BP	leukocyte proliferation	GO:0070661	1	0	347	42	2	21128	AGER,CLU
GO:BP	positive regulation of leukocyte proliferation	GO:0070665	1	0	165	42	1	21128	AGER
GO:BP	sodium ion homeostasis	GO:0055078	1	0	57	42	1	21128	AGT
GO:BP	calcium ion transmembrane transport via high voltage-gated calcium channel	GO:0061577	1	0	16	42	1	21128	BIN1
GO:BP	regulation of lipase activity	GO:0060191	1	0	88	42	2	21128	AGT,APOC1
GO:BP	negative regulation of response to cytokine stimulus	GO:0060761	1	0	79	42	2	21128	OTUD4,SLIT3
GO:BP	cell chemotaxis	GO:0060326	1	0	315	42	1	21128	IL6R
GO:BP	face morphogenesis	GO:0060325	1	0	31	42	1	21128	PLEKHA1
GO:BP	epithelial cell proliferation involved in prostate gland development	GO:0060767	1	0	11	42	1	21128	CDKN1B
GO:BP	regulation of epithelial cell proliferation involved in prostate gland development	GO:0060768	1	0	10	42	1	21128	CDKN1B
GO:BP	negative regulation of epithelial cell proliferation involved in prostate gland development	GO:0060770	1	0	6	42	1	21128	CDKN1B
GO:BP	regulation of canonical Wnt signaling pathway	GO:0060828	1	0	249	42	3	21128	LRRK2,APOE,KREMEN1
GO:BP	face development	GO:0060324	1	0	52	42	1	21128	PLEKHA1
GO:BP	artery development	GO:0060840	1	0	99	42	1	21128	APOE
GO:BP	endocrine hormone secretion	GO:0060986	1	0	56	42	1	21128	AGT
GO:BP	lipid tube assembly	GO:0060988	1	0	3	42	1	21128	BIN1
GO:BP	kidney morphogenesis	GO:0060993	1	0	100	42	2	21128	AGT,LRRK2
GO:BP	dendritic spine development	GO:0060996	1	0	93	42	2	21128	LRRK2,APOE
GO:BP	dendritic spine morphogenesis	GO:0060997	1	0	58	42	1	21128	LRRK2
GO:BP	regulation of dendritic spine development	GO:0060998	1	0	55	42	1	21128	APOE
GO:BP	positive regulation of dendritic spine development	GO:0060999	1	0	37	42	1	21128	APOE
GO:BP	regulation of dendritic spine morphogenesis	GO:0061001	1	0	44	42	1	21128	LRRK2
GO:BP	regulation of response to cytokine stimulus	GO:0060759	1	0	163	42	2	21128	OTUD4,SLIT3
GO:BP	regulation of mRNA catabolic process	GO:0061013	1	0	183	42	1	21128	SAMD4A
GO:BP	regulation of cellular localization	GO:0060341	1	0	963	42	5	21128	HFE,BDNF,LRRK2,MAPT,APOE
GO:BP	bone morphogenesis	GO:0060349	1	0	102	42	1	21128	SCUBE2
GO:BP	cardiac septum morphogenesis	GO:0060411	1	0	70	42	1	21128	SLIT3
GO:BP	regulation of pathway-restricted SMAD protein phosphorylation	GO:0060393	1	0	61	42	1	21128	HFE
GO:BP	epithelium development	GO:0060429	1	0	1220	42	4	21128	AGT,ADAMTS12,CDKN1B,PLCB1
GO:BP	activation of meiosis involved in egg activation	GO:0060466	1	0	1	42	1	21128	PLCB1
GO:BP	muscle tissue development	GO:0060537	1	0	408	42	2	21128	AGT,SVIL
GO:BP	skeletal muscle organ development	GO:0060538	1	0	179	42	1	21128	SVIL
GO:BP	negative regulation of cell death	GO:0060548	1	0	1001	42	5	21128	CLU,BDNF,CDKN1B,LRRK2,APOE
GO:BP	pathway-restricted SMAD protein phosphorylation	GO:0060389	1	0	66	42	1	21128	HFE
GO:BP	epithelial tube morphogenesis	GO:0060562	1	0	338	42	2	21128	AGT,ADAMTS12
GO:BP	multicellular organismal iron ion homeostasis	GO:0060586	1	0	9	42	1	21128	HFE
GO:BP	susceptibility to T cell mediated cytotoxicity	GO:0060370	1	0	2	42	1	21128	NECTIN2
GO:BP	regulation of ER to Golgi vesicle-mediated transport	GO:0060628	1	0	10	42	1	21128	LRRK2
GO:BP	ureteric bud morphogenesis	GO:0060675	1	0	69	42	1	21128	AGT
GO:BP	regulation of morphogenesis of a branching structure	GO:0060688	1	0	52	42	2	21128	AGT,LRRK2
GO:BP	regulation of phospholipid catabolic process	GO:0060696	1	0	7	42	1	21128	APOC1
GO:BP	cartilage development involved in endochondral bone morphogenesis	GO:0060351	1	0	34	42	1	21128	SCUBE2
GO:BP	endochondral bone morphogenesis	GO:0060350	1	0	60	42	1	21128	SCUBE2
GO:BP	bone development	GO:0060348	1	0	237	42	3	21128	ADAMTS12,ZBTB16,SCUBE2
GO:BP	limb development	GO:0060173	1	0	182	42	2	21128	ZBTB16,KREMEN1
GO:BP	positive regulation of mRNA catabolic process	GO:0061014	1	0	99	42	1	21128	SAMD4A
GO:BP	head morphogenesis	GO:0060323	1	0	37	42	1	21128	PLEKHA1
GO:BP	anatomical structure homeostasis	GO:0060249	1	0	263	42	1	21128	SERPINA3
GO:BP	renal tubule development	GO:0061326	1	0	102	42	1	21128	AGT
GO:BP	positive regulation of lipase activity	GO:0060193	1	0	67	42	1	21128	AGT
GO:BP	negative regulation of lipase activity	GO:0060192	1	0	16	42	1	21128	APOC1
GO:BP	renal tubule morphogenesis	GO:0061333	1	0	82	42	1	21128	AGT
GO:BP	cardiac conduction	GO:0061337	1	0	96	42	2	21128	AGT,BIN1
GO:BP	neural precursor cell proliferation	GO:0061351	1	0	156	42	1	21128	LRRK2
GO:BP	apoptotic process involved in luteolysis	GO:0061364	1	0	3	42	1	21128	SLIT3
GO:BP	regulation of extent of cell growth	GO:0061387	1	0	112	42	3	21128	BDNF,MAPT,APOE
GO:BP	renal system vasculature development	GO:0061437	1	0	30	42	1	21128	IL6R
GO:BP	kidney vasculature development	GO:0061440	1	0	30	42	1	21128	IL6R
GO:BP	connective tissue development	GO:0061448	1	0	277	42	4	21128	IL6R,ADAMTS12,ZBTB16,SCUBE2
GO:BP	reproductive system development	GO:0061458	1	0	311	42	3	21128	SLIT3,PLEKHA1,CDKN1B
GO:BP	protein localization to lysosome	GO:0061462	1	0	51	42	1	21128	CLU
GO:BP	myeloid cell development	GO:0061515	1	0	83	42	1	21128	APP
GO:BP	macrophage proliferation	GO:0061517	1	0	11	42	1	21128	CLU
GO:BP	microglial cell proliferation	GO:0061518	1	0	8	42	1	21128	CLU
GO:BP	mRNA destabilization	GO:0061157	1	0	95	42	1	21128	SAMD4A
GO:BP	membrane organization	GO:0061024	1	0	886	42	6	21128	BIN1,CLU,ABCA1,APOE,NECTIN2,TOMM40
GO:BP	regulation of macromolecule metabolic process	GO:0060255	1	0	6851	42	24	21128	AGT,IL6R,DAB1,BIN1,OTUD4,SLIT3,AGER,HFE,CLU,LPL,TP53INP1,IDE,BDNF,ZBTB16,CDKN1B,LRRK2,SERPINA3,SAMD4A,CDH13,MAPT,APOE,ZNF480,PLCB1,APP
GO:BP	morphogenesis of a branching epithelium	GO:0061138	1	0	187	42	1	21128	AGT
GO:BP	membrane fusion	GO:0061025	1	0	181	42	1	21128	NECTIN2
GO:BP	cardiac muscle tissue regeneration	GO:0061026	1	0	6	42	1	21128	CDKN1B
GO:BP	establishment of endothelial barrier	GO:0061028	1	0	49	42	1	21128	PLCB1
GO:BP	regulation of cartilage development	GO:0061035	1	0	73	42	2	21128	ADAMTS12,ZBTB16
GO:BP	positive regulation of cartilage development	GO:0061036	1	0	32	42	1	21128	ZBTB16
GO:BP	head development	GO:0060322	1	0	844	42	7	21128	DAB1,PLEKHA1,TACC2,LRRK2,SRR,PLCB1,APP
GO:BP	negative regulation of cartilage development	GO:0061037	1	0	31	42	1	21128	ADAMTS12
GO:BP	regulation of wound healing	GO:0061041	1	0	130	42	1	21128	APOE
GO:BP	negative regulation of wound healing	GO:0061045	1	0	73	42	1	21128	APOE
GO:BP	cell growth involved in cardiac muscle cell development	GO:0061049	1	0	23	42	1	21128	AGT
GO:BP	long-term synaptic depression	GO:0060292	1	0	32	42	2	21128	AGER,MAPT
GO:BP	long-term synaptic potentiation	GO:0060291	1	0	104	42	3	21128	AGER,APOE,APP
GO:BP	muscle structure development	GO:0061061	1	0	663	42	5	21128	AGT,BIN1,SVIL,BDNF,PLCB1
GO:BP	chaperone-mediated protein folding	GO:0061077	1	0	70	42	1	21128	CLU
GO:BP	regulation of protein tyrosine kinase activity	GO:0061097	1	0	95	42	2	21128	AGT,APP
GO:BP	positive regulation of protein tyrosine kinase activity	GO:0061098	1	0	59	42	1	21128	AGT
GO:BP	regulation of proteasomal protein catabolic process	GO:0061136	1	0	196	42	4	21128	HFE,CLU,LRRK2,APOE
GO:BP	endothelial tube morphogenesis	GO:0061154	1	0	18	42	1	21128	ADAMTS12
GO:BP	DNA conformation change	GO:0071103	1	0	95	42	1	21128	NAV2
GO:BP	protein K48-linked deubiquitination	GO:0071108	1	0	36	42	1	21128	OTUD4
GO:BP	protein targeting to vacuole involved in autophagy	GO:0071211	1	0	4	42	1	21128	CLU
GO:BP	glomerular mesangium development	GO:0072109	1	0	16	42	1	21128	IL6R
GO:BP	regulation of nuclear division	GO:0051783	1	0	146	42	1	21128	PLCB1
GO:BP	glomerular mesangial cell proliferation	GO:0072110	1	0	11	42	1	21128	IL6R
GO:BP	cell proliferation involved in kidney development	GO:0072111	1	0	21	42	1	21128	IL6R
GO:BP	regulation of glomerular mesangial cell proliferation	GO:0072124	1	0	10	42	1	21128	IL6R
GO:BP	positive regulation of glomerular mesangial cell proliferation	GO:0072126	1	0	7	42	1	21128	IL6R
GO:BP	mesonephric epithelium development	GO:0072163	1	0	101	42	1	21128	AGT
GO:BP	positive regulation of cell division	GO:0051781	1	0	93	42	1	21128	SVIL
GO:BP	mesonephric tubule development	GO:0072164	1	0	101	42	1	21128	AGT
GO:BP	mesonephric tubule morphogenesis	GO:0072171	1	0	70	42	1	21128	AGT
GO:BP	monocarboxylic acid biosynthetic process	GO:0072330	1	0	211	42	3	21128	LPL,SRR,APOC1
GO:BP	signal transduction by p53 class mediator	GO:0072331	1	0	175	42	1	21128	CDKN1B
GO:BP	circulatory system development	GO:0072359	1	0	1118	42	6	21128	AGT,IL6R,SLIT3,CDKN1B,CDH13,APOE
GO:BP	positive regulation of nitric-oxide synthase biosynthetic process	GO:0051770	1	0	18	42	1	21128	LRRK2
GO:BP	regulation of nitric-oxide synthase biosynthetic process	GO:0051769	1	0	21	42	1	21128	LRRK2
GO:BP	nitric-oxide synthase biosynthetic process	GO:0051767	1	0	21	42	1	21128	LRRK2
GO:BP	organelle transport along microtubule	GO:0072384	1	0	88	42	1	21128	MAPT
GO:BP	nephron epithelium morphogenesis	GO:0072088	1	0	80	42	1	21128	AGT
GO:BP	plus-end-directed organelle transport along microtubule	GO:0072386	1	0	7	42	1	21128	MAPT
GO:BP	nephron tubule development	GO:0072080	1	0	99	42	1	21128	AGT
GO:BP	positive regulation of nuclear division	GO:0051785	1	0	60	42	1	21128	PLCB1
GO:BP	catecholamine transport	GO:0051937	1	0	73	42	1	21128	AGT
GO:BP	negative regulation of calcium ion transport	GO:0051926	1	0	66	42	1	21128	BIN1
GO:BP	regulation of calcium ion transport	GO:0051924	1	0	264	42	2	21128	AGT,BIN1
GO:BP	nephron development	GO:0072006	1	0	154	42	2	21128	AGT,IL6R
GO:BP	regulation of mitochondrial depolarization	GO:0051900	1	0	19	42	1	21128	LRRK2
GO:BP	nephron epithelium development	GO:0072009	1	0	119	42	1	21128	AGT
GO:BP	glomerulus vasculature development	GO:0072012	1	0	28	42	1	21128	IL6R
GO:BP	membrane depolarization	GO:0051899	1	0	82	42	1	21128	LRRK2
GO:BP	negative regulation of protein kinase B signaling	GO:0051898	1	0	42	42	1	21128	PLEKHA1
GO:BP	regulation of protein kinase B signaling	GO:0051896	1	0	168	42	1	21128	PLEKHA1
GO:BP	nephron morphogenesis	GO:0072028	1	0	83	42	1	21128	AGT
GO:BP	kidney epithelium development	GO:0072073	1	0	149	42	1	21128	AGT
GO:BP	mitochondrial depolarization	GO:0051882	1	0	21	42	1	21128	LRRK2
GO:BP	regulation of mitochondrial membrane potential	GO:0051881	1	0	71	42	2	21128	LRRK2,MAPT
GO:BP	protein autoubiquitination	GO:0051865	1	0	81	42	1	21128	LRRK2
GO:BP	modulation by host of symbiont process	GO:0051851	1	0	81	42	1	21128	APOE
GO:BP	response to misfolded protein	GO:0051788	1	0	25	42	1	21128	CLU
GO:BP	nephron tubule morphogenesis	GO:0072078	1	0	78	42	1	21128	AGT
GO:BP	renal system development	GO:0072001	1	0	323	42	4	21128	AGT,IL6R,ZBTB16,LRRK2
GO:BP	regulation of cell cycle	GO:0051726	1	0	1124	42	6	21128	BIN1,TP53INP1,SVIL,CDKN1B,PLCB1,APP
GO:BP	T-helper 17 type immune response	GO:0072538	1	0	44	42	1	21128	IL6R
GO:BP	establishment of mitochondrion localization	GO:0051654	1	0	29	42	2	21128	MAPT,NECTIN2
GO:BP	DNA demethylation	GO:0080111	1	0	32	42	1	21128	OTUD4
GO:BP	maintenance of location in cell	GO:0051651	1	0	228	42	1	21128	APOE
GO:BP	establishment of vesicle localization	GO:0051650	1	0	194	42	1	21128	LRRK2
GO:BP	establishment of localization in cell	GO:0051649	1	0	2340	42	13	21128	AGT,BIN1,GCKR,HFE,CLU,ABCA1,CDKN1B,LRRK2,MAPT,APOE,NECTIN2,TOMM40,APP
GO:BP	vesicle localization	GO:0051648	1	0	211	42	1	21128	LRRK2
GO:BP	ventricular septum morphogenesis	GO:0060412	1	0	41	42	1	21128	SLIT3
GO:BP	regulation of fertilization	GO:0080154	1	0	17	42	1	21128	PLCB1
GO:BP	regulation of nitric oxide metabolic process	GO:0080164	1	0	61	42	2	21128	AGT,CLU
GO:BP	lytic vacuole organization	GO:0080171	1	0	99	42	2	21128	ABCA1,LRRK2
GO:BP	extracellular matrix assembly	GO:0085029	1	0	46	42	1	21128	AGT
GO:BP	cardiac muscle cell action potential	GO:0086001	1	0	74	42	1	21128	BIN1
GO:BP	cardiac muscle cell action potential involved in contraction	GO:0086002	1	0	50	42	1	21128	BIN1
GO:BP	cardiac muscle cell contraction	GO:0086003	1	0	71	42	1	21128	BIN1
GO:BP	regulation of cardiac muscle cell contraction	GO:0086004	1	0	33	42	1	21128	BIN1
GO:BP	ventricular cardiac muscle cell action potential	GO:0086005	1	0	33	42	1	21128	BIN1
GO:BP	regulation of heart rate by cardiac conduction	GO:0086091	1	0	41	42	1	21128	BIN1
GO:BP	cellular response to methyl methanesulfonate	GO:0072703	1	0	1	42	1	21128	TP53INP1
GO:BP	purine-containing compound metabolic process	GO:0072521	1	0	587	42	2	21128	LRRK2,APP
GO:BP	response to methyl methanesulfonate	GO:0072702	1	0	1	42	1	21128	TP53INP1
GO:BP	lymphocyte migration	GO:0072676	1	0	123	42	1	21128	APP
GO:BP	T-helper 17 cell differentiation	GO:0072539	1	0	30	42	1	21128	IL6R
GO:BP	T-helper 17 cell lineage commitment	GO:0072540	1	0	14	42	1	21128	IL6R
GO:BP	cellular response to stimulus	GO:0051716	1	0	7491	42	26	21128	AGT,IL6R,DAB1,OTUD4,INPP4B,ADAMTS12,SLIT3,AGER,HFE,CLU,LPL,TP53INP1,ABCA1,IDE,PLEKHA1,BDNF,SCUBE2,CDKN1B,LRRK2,CDH13,MAPT,APOE,NECTIN2,PLCB1,APP,KREMEN1
GO:BP	chemokine (C-X-C motif) ligand 2 production	GO:0072567	1	0	16	42	1	21128	LPL
GO:BP	neurotransmitter-gated ion channel clustering	GO:0072578	1	0	17	42	1	21128	APOE
GO:BP	response to other organism	GO:0051707	1	0	1557	42	8	21128	IL6R,OTUD4,CLU,LPL,ABCA1,SRR,APOE,NECTIN2
GO:BP	biological process involved in interaction with symbiont	GO:0051702	1	0	116	42	1	21128	APOE
GO:BP	reactive oxygen species metabolic process	GO:0072593	1	0	225	42	3	21128	AGT,LRRK2,MAPT
GO:BP	establishment of protein localization to organelle	GO:0072594	1	0	664	42	6	21128	AGT,GCKR,CLU,LRRK2,MAPT,TOMM40
GO:BP	establishment of protein localization to mitochondrion	GO:0072655	1	0	122	42	3	21128	LRRK2,MAPT,TOMM40
GO:BP	protein localization to membrane	GO:0072657	1	0	808	42	3	21128	AGER,APOE,TOMM40
GO:BP	protein localization to vacuole	GO:0072665	1	0	77	42	1	21128	CLU
GO:BP	biological process involved in interaction with host	GO:0051701	1	0	219	42	2	21128	IDE,NECTIN2
GO:BP	actin filament capping	GO:0051693	1	0	44	42	1	21128	SVIL
GO:BP	localization within membrane	GO:0051668	1	0	901	42	4	21128	AGER,CDH13,APOE,TOMM40
GO:BP	establishment of protein localization to vacuole	GO:0072666	1	0	58	42	1	21128	CLU
GO:BP	establishment of organelle localization	GO:0051656	1	0	443	42	3	21128	LRRK2,MAPT,NECTIN2
GO:BP	T cell migration	GO:0072678	1	0	73	42	1	21128	APP
GO:BP	positive regulation of protein serine/threonine kinase activity	GO:0071902	1	0	227	42	3	21128	AGER,CDKN1B,LRRK2
GO:BP	negative regulation of protein serine/threonine kinase activity	GO:0071901	1	0	113	42	3	21128	AGT,CDKN1B,APOE
GO:BP	regulation of protein serine/threonine kinase activity	GO:0071900	1	0	386	42	5	21128	AGT,AGER,CDKN1B,LRRK2,APOE
GO:BP	cellular response to cytokine stimulus	GO:0071345	1	0	823	42	5	21128	IL6R,OTUD4,ADAMTS12,SLIT3,PLCB1
GO:BP	metal ion homeostasis	GO:0055065	1	0	526	42	4	21128	AGT,HFE,APOE,APP
GO:BP	cellular response to interleukin-12	GO:0071349	1	0	6	42	1	21128	PLCB1
GO:BP	cellular response to interleukin-15	GO:0071350	1	0	6	42	1	21128	PLCB1
GO:BP	cellular response to interleukin-6	GO:0071354	1	0	33	42	1	21128	IL6R
GO:BP	cellular response to tumor necrosis factor	GO:0071356	1	0	225	42	1	21128	ADAMTS12
GO:BP	cellular response to ethanol	GO:0071361	1	0	13	42	1	21128	TP53INP1
GO:BP	cardiac muscle tissue growth	GO:0055017	1	0	75	42	1	21128	AGT
GO:BP	cellular response to ether	GO:0071362	1	0	8	42	1	21128	PLCB1
GO:BP	cellular response to growth factor stimulus	GO:0071363	1	0	675	42	6	21128	AGT,ADAMTS12,HFE,BDNF,MAPT,APP
GO:BP	cellular response to peptide hormone stimulus	GO:0071375	1	0	302	42	4	21128	AGT,LPL,IDE,PLCB1
GO:BP	cellular response to lipid	GO:0071396	1	0	598	42	3	21128	LPL,ABCA1,PLCB1
GO:BP	cardiac muscle cell development	GO:0055013	1	0	75	42	1	21128	AGT
GO:BP	cardiac muscle cell differentiation	GO:0055007	1	0	110	42	1	21128	AGT
GO:BP	cardiac cell development	GO:0055006	1	0	81	42	1	21128	AGT
GO:BP	cellular response to fatty acid	GO:0071398	1	0	35	42	2	21128	LPL,PLCB1
GO:BP	muscle cell development	GO:0055001	1	0	186	42	2	21128	AGT,BIN1
GO:BP	copper ion homeostasis	GO:0055070	1	0	19	42	1	21128	APP
GO:BP	cellular response to organic cyclic compound	GO:0071407	1	0	579	42	4	21128	CDKN1B,LRRK2,PLCB1,APP
GO:BP	cellular response to glucose stimulus	GO:0071333	1	0	137	42	1	21128	AGER
GO:BP	cellular response to monosaccharide stimulus	GO:0071326	1	0	141	42	2	21128	AGER,PLCB1
GO:BP	cellular response to abiotic stimulus	GO:0071214	1	0	336	42	2	21128	AGT,TP53INP1
GO:BP	cellular response to biotic stimulus	GO:0071216	1	0	246	42	1	21128	ABCA1
GO:BP	cellular response to molecule of bacterial origin	GO:0071219	1	0	218	42	1	21128	ABCA1
GO:BP	cellular response to lipopolysaccharide	GO:0071222	1	0	209	42	1	21128	ABCA1
GO:BP	cellular response to antibiotic	GO:0071236	1	0	14	42	1	21128	CDKN1B
GO:BP	cellular response to inorganic substance	GO:0071241	1	0	231	42	4	21128	HFE,CDKN1B,LRRK2,APP
GO:BP	cellular response to metal ion	GO:0071248	1	0	200	42	4	21128	HFE,CDKN1B,LRRK2,APP
GO:BP	cellular response to mechanical stimulus	GO:0071260	1	0	75	42	1	21128	AGT
GO:BP	cellular response to copper ion	GO:0071280	1	0	26	42	1	21128	APP
GO:BP	cellular response to iron ion	GO:0071281	1	0	9	42	1	21128	HFE
GO:BP	cellular response to lithium ion	GO:0071285	1	0	14	42	1	21128	CDKN1B
GO:BP	cellular response to retinoic acid	GO:0071300	1	0	68	42	1	21128	ABCA1
GO:BP	transition metal ion homeostasis	GO:0055076	1	0	142	42	2	21128	HFE,APP
GO:BP	calcium ion homeostasis	GO:0055074	1	0	315	42	2	21128	APOE,APP
GO:BP	iron ion homeostasis	GO:0055072	1	0	88	42	1	21128	HFE
GO:BP	cellular response to cAMP	GO:0071320	1	0	55	42	1	21128	APP
GO:BP	cellular response to carbohydrate stimulus	GO:0071322	1	0	153	42	2	21128	AGER,PLCB1
GO:BP	cellular response to hexose stimulus	GO:0071331	1	0	139	42	1	21128	AGER
GO:BP	cellular response to hydroperoxide	GO:0071447	1	0	8	42	1	21128	TP53INP1
GO:BP	cellular response to oxygen levels	GO:0071453	1	0	167	42	1	21128	CDKN1B
GO:BP	modulation by symbiont of entry into host	GO:0052372	1	0	55	42	1	21128	NECTIN2
GO:BP	response to BMP	GO:0071772	1	0	170	42	2	21128	ADAMTS12,HFE
GO:BP	cellular response to BMP stimulus	GO:0071773	1	0	170	42	2	21128	ADAMTS12,HFE
GO:BP	potassium ion transmembrane transport	GO:0071805	1	0	217	42	1	21128	BIN1
GO:BP	protein transmembrane transport	GO:0071806	1	0	64	42	2	21128	ABCA1,TOMM40
GO:BP	negative regulation of nervous system development	GO:0051961	1	0	151	42	1	21128	DAB1
GO:BP	regulation of nervous system development	GO:0051960	1	0	457	42	4	21128	DAB1,BIN1,BDNF,MAPT
GO:BP	positive regulation of amino acid transport	GO:0051957	1	0	26	42	1	21128	AGT
GO:BP	regulation of amino acid transport	GO:0051955	1	0	45	42	1	21128	AGT
GO:BP	positive regulation of amine transport	GO:0051954	1	0	43	42	1	21128	AGT
GO:BP	regulation of amine transport	GO:0051952	1	0	98	42	1	21128	AGT
GO:BP	intermediate-density lipoprotein particle clearance	GO:0071831	1	0	1	42	1	21128	APOE
GO:BP	response to monoamine	GO:0071867	1	0	103	42	2	21128	LRRK2,APP
GO:BP	cellular response to monoamine stimulus	GO:0071868	1	0	100	42	2	21128	LRRK2,APP
GO:BP	response to catecholamine	GO:0071869	1	0	103	42	2	21128	LRRK2,APP
GO:BP	cellular response to catecholamine stimulus	GO:0071870	1	0	100	42	2	21128	LRRK2,APP
GO:BP	response to norepinephrine	GO:0071873	1	0	2	42	1	21128	APP
GO:BP	cellular response to norepinephrine stimulus	GO:0071874	1	0	2	42	1	21128	APP
GO:BP	nitrogen compound transport	GO:0071705	1	0	2252	42	8	21128	AGT,GCKR,HFE,CLU,ABCA1,LRRK2,APOE,TOMM40
GO:BP	positive regulation of nervous system development	GO:0051962	1	0	283	42	3	21128	BIN1,BDNF,MAPT
GO:BP	regulation of synapse assembly	GO:0051963	1	0	107	42	2	21128	BDNF,APP
GO:BP	positive regulation of synapse assembly	GO:0051965	1	0	64	42	1	21128	BDNF
GO:BP	cellular response to hypoxia	GO:0071456	1	0	142	42	1	21128	CDKN1B
GO:BP	cellular response to radiation	GO:0071478	1	0	189	42	1	21128	TP53INP1
GO:BP	cellular response to light stimulus	GO:0071482	1	0	123	42	1	21128	TP53INP1
GO:BP	regulation of transmission of nerve impulse	GO:0051969	1	0	17	42	1	21128	AGT
GO:BP	cellular response to external stimulus	GO:0071496	1	0	328	42	3	21128	AGT,LPL,LRRK2
GO:BP	inositol phosphate catabolic process	GO:0071545	1	0	19	42	1	21128	INPP4B
GO:BP	monocyte chemotactic protein-1 production	GO:0071605	1	0	20	42	1	21128	AGER
GO:BP	regulation of synaptic transmission, glutamatergic	GO:0051966	1	0	78	42	1	21128	LRRK2
GO:BP	tubulin deacetylation	GO:0090042	1	0	22	42	1	21128	MAPT
GO:BP	regulation of monocyte chemotactic protein-1 production	GO:0071637	1	0	20	42	1	21128	AGER
GO:BP	mononuclear cell migration	GO:0071674	1	0	205	42	4	21128	IL6R,AGER,PLCB1,APP
GO:BP	regulation of mononuclear cell migration	GO:0071675	1	0	123	42	3	21128	AGER,PLCB1,APP
GO:BP	negative regulation of mononuclear cell migration	GO:0071676	1	0	22	42	1	21128	PLCB1
GO:BP	positive regulation of mononuclear cell migration	GO:0071677	1	0	75	42	2	21128	AGER,APP
GO:BP	protein localization to extracellular region	GO:0071692	1	0	359	42	2	21128	ABCA1,APOE
GO:BP	anatomical structure maturation	GO:0071695	1	0	253	42	4	21128	ADAMTS12,ZBTB16,LRRK2,APP
GO:BP	organic substance transport	GO:0071702	1	0	2680	42	9	21128	AGT,GCKR,HFE,CLU,ABCA1,LRRK2,APOC1,APOE,TOMM40
GO:BP	organic substance metabolic process	GO:0071704	1	0	13937	42	31	21128	AGT,IL6R,DAB1,BIN1,GCKR,OTUD4,INPP4B,ADAMTS12,SLIT3,AGER,HFE,CLU,LPL,TP53INP1,ABCA1,IDE,PLEKHA1,BDNF,ZBTB16,CDKN1B,LRRK2,SERPINA3,SAMD4A,CDH13,SRR,MAPT,APOC1,APOE,ZNF480,PLCB1,APP
GO:BP	positive regulation of monocyte chemotactic protein-1 production	GO:0071639	1	0	14	42	1	21128	AGER
GO:BP	cellular response to interleukin-1	GO:0071347	1	0	106	42	3	21128	OTUD4,ADAMTS12,PLCB1
GO:BP	regulation of alcohol biosynthetic process	GO:1902930	1	0	47	42	1	21128	APOE
GO:BP	positive regulation of cell proliferation involved in kidney development	GO:1901724	1	0	9	42	1	21128	IL6R
GO:BP	regulation of cell proliferation involved in kidney development	GO:1901722	1	0	14	42	1	21128	IL6R
GO:BP	negative regulation of secretion by cell	GO:1903531	1	0	143	42	1	21128	APOE
GO:BP	positive regulation of secretion by cell	GO:1903532	1	0	282	42	2	21128	AGT,HFE
GO:BP	regulation of protein targeting	GO:1903533	1	0	78	42	1	21128	LRRK2
GO:BP	negative regulation of response to endoplasmic reticulum stress	GO:1903573	1	0	43	42	2	21128	CLU,LRRK2
GO:BP	regulation of ATP metabolic process	GO:1903578	1	0	72	42	1	21128	APP
GO:BP	positive regulation of ATP metabolic process	GO:1903580	1	0	36	42	1	21128	APP
GO:BP	regulation of gap junction assembly	GO:1903596	1	0	10	42	1	21128	AGT
GO:BP	positive regulation of gap junction assembly	GO:1903598	1	0	7	42	1	21128	AGT
GO:BP	regulation of cytoplasmic transport	GO:1903649	1	0	27	42	1	21128	LRRK2
GO:BP	regulation of hemopoiesis	GO:1903706	1	0	410	42	2	21128	AGER,ZBTB16
GO:BP	positive regulation of hemopoiesis	GO:1903708	1	0	184	42	2	21128	AGER,ZBTB16
GO:BP	regulation of aerobic respiration	GO:1903715	1	0	30	42	1	21128	IDE
GO:BP	regulation of phospholipid metabolic process	GO:1903725	1	0	38	42	1	21128	APOC1
GO:BP	negative regulation of phospholipid metabolic process	GO:1903726	1	0	7	42	1	21128	APOC1
GO:BP	regulation of establishment of protein localization to mitochondrion	GO:1903747	1	0	49	42	2	21128	LRRK2,MAPT
GO:BP	regulation of cardiac conduction	GO:1903779	1	0	25	42	1	21128	AGT
GO:BP	regulation of amino acid transmembrane transport	GO:1903789	1	0	18	42	1	21128	AGT
GO:BP	organic acid transmembrane transport	GO:1903825	1	0	153	42	1	21128	AGT
GO:BP	negative regulation of protein localization	GO:1903828	1	0	196	42	3	21128	LRRK2,MAPT,APOE
GO:BP	positive regulation of protein localization	GO:1903829	1	0	459	42	1	21128	MAPT
GO:BP	regulation of viral life cycle	GO:1903900	1	0	141	42	1	21128	NECTIN2
GO:BP	regulation of secretion by cell	GO:1903530	1	0	563	42	4	21128	AGT,HFE,LRRK2,APOE
GO:BP	negative regulation of blood circulation	GO:1903523	1	0	25	42	2	21128	BIN1,AGER
GO:BP	regulation of blood circulation	GO:1903522	1	0	252	42	3	21128	AGT,BIN1,AGER
GO:BP	positive regulation of nucleic acid-templated transcription	GO:1903508	1	0	1703	42	7	21128	AGT,TP53INP1,ZBTB16,CDH13,APOE,PLCB1,APP
GO:BP	regulation of protein processing involved in protein targeting to mitochondrion	GO:1903216	1	0	2	42	1	21128	LRRK2
GO:BP	negative regulation of protein processing involved in protein targeting to mitochondrion	GO:1903217	1	0	2	42	1	21128	LRRK2
GO:BP	regulation of hexokinase activity	GO:1903299	1	0	11	42	1	21128	GCKR
GO:BP	negative regulation of hexokinase activity	GO:1903300	1	0	5	42	1	21128	GCKR
GO:BP	regulation of regulated secretory pathway	GO:1903305	1	0	148	42	1	21128	LRRK2
GO:BP	regulation of mRNA metabolic process	GO:1903311	1	0	305	42	1	21128	SAMD4A
GO:BP	positive regulation of mRNA metabolic process	GO:1903313	1	0	132	42	1	21128	SAMD4A
GO:BP	regulation of protein maturation	GO:1903317	1	0	72	42	1	21128	LRRK2
GO:BP	negative regulation of protein maturation	GO:1903318	1	0	29	42	1	21128	LRRK2
GO:BP	regulation of protein modification by small protein conjugation or removal	GO:1903320	1	0	252	42	3	21128	OTUD4,CDKN1B,LRRK2
GO:BP	negative regulation of ventricular cardiac muscle cell action potential	GO:1903946	1	0	1	42	1	21128	BIN1
GO:BP	positive regulation of protein modification by small protein conjugation or removal	GO:1903322	1	0	139	42	2	21128	CDKN1B,LRRK2
GO:BP	negative regulation of vacuolar transport	GO:1903336	1	0	2	42	1	21128	LRRK2
GO:BP	response to dopamine	GO:1903350	1	0	86	42	1	21128	LRRK2
GO:BP	cellular response to dopamine	GO:1903351	1	0	85	42	1	21128	LRRK2
GO:BP	regulation of fear response	GO:1903365	1	0	11	42	1	21128	APOE
GO:BP	L-lysine transmembrane transport	GO:1903401	1	0	7	42	1	21128	AGT
GO:BP	regulation of synaptic vesicle recycling	GO:1903421	1	0	20	42	1	21128	LRRK2
GO:BP	positive regulation of synaptic vesicle recycling	GO:1903423	1	0	8	42	1	21128	LRRK2
GO:BP	regulation of cell maturation	GO:1903429	1	0	21	42	1	21128	LRRK2
GO:BP	regulation of nucleic acid-templated transcription	GO:1903506	1	0	3467	42	12	21128	AGT,BIN1,AGER,CLU,TP53INP1,ZBTB16,CDKN1B,CDH13,APOE,ZNF480,PLCB1,APP
GO:BP	negative regulation of nucleic acid-templated transcription	GO:1903507	1	0	1313	42	4	21128	BIN1,ZBTB16,CDKN1B,PLCB1
GO:BP	regulation of vacuolar transport	GO:1903335	1	0	3	42	1	21128	LRRK2
GO:BP	regulation of microglial cell activation	GO:1903978	1	0	18	42	1	21128	LRRK2
GO:BP	positive regulation of microglial cell activation	GO:1903980	1	0	8	42	1	21128	LRRK2
GO:BP	epithelial cell apoptotic process	GO:1904019	1	0	134	42	1	21128	CDKN1B
GO:BP	regulation of vascular associated smooth muscle cell proliferation	GO:1904705	1	0	62	42	2	21128	AGT,CDKN1B
GO:BP	negative regulation of vascular associated smooth muscle cell proliferation	GO:1904706	1	0	25	42	1	21128	CDKN1B
GO:BP	positive regulation of vascular associated smooth muscle cell proliferation	GO:1904707	1	0	37	42	1	21128	AGT
GO:BP	vascular associated smooth muscle cell migration	GO:1904738	1	0	27	42	1	21128	AGT
GO:BP	regulation of vascular associated smooth muscle cell migration	GO:1904752	1	0	24	42	1	21128	AGT
GO:BP	positive regulation of vascular associated smooth muscle cell migration	GO:1904754	1	0	13	42	1	21128	AGT
GO:BP	regulation of myofibroblast differentiation	GO:1904760	1	0	5	42	1	21128	TP53INP1
GO:BP	negative regulation of myofibroblast differentiation	GO:1904761	1	0	4	42	1	21128	TP53INP1
GO:BP	negative regulation of calcium ion transmembrane transport via high voltage-gated calcium channel	GO:1904878	1	0	4	42	1	21128	BIN1
GO:BP	Wnt signalosome assembly	GO:1904887	1	0	1	42	1	21128	LRRK2
GO:BP	positive regulation of ubiquitin protein ligase activity	GO:1904668	1	0	12	42	1	21128	CDKN1B
GO:BP	regulation of receptor signaling pathway via STAT	GO:1904892	1	0	108	42	3	21128	AGT,IL6R,DAB1
GO:BP	positive regulation of receptor signaling pathway via STAT	GO:1904894	1	0	50	42	2	21128	AGT,IL6R
GO:BP	negative regulation of establishment of protein localization	GO:1904950	1	0	122	42	3	21128	LRRK2,MAPT,APOE
GO:BP	regulation of L-lysine import across plasma membrane	GO:1905008	1	0	1	42	1	21128	AGT
GO:BP	positive regulation of L-lysine import across plasma membrane	GO:1905010	1	0	1	42	1	21128	AGT
GO:BP	autophagosome organization	GO:1905037	1	0	117	42	2	21128	TP53INP1,LRRK2
GO:BP	carboxylic acid transmembrane transport	GO:1905039	1	0	152	42	1	21128	AGT
GO:BP	cell surface receptor signaling pathway involved in cell-cell signaling	GO:1905114	1	0	576	42	4	21128	LRRK2,APOE,APP,KREMEN1
GO:BP	response to acetylcholine	GO:1905144	1	0	34	42	1	21128	PLCB1
GO:BP	cellular response to acetylcholine	GO:1905145	1	0	31	42	1	21128	PLCB1
GO:BP	regulation of cardiac muscle tissue regeneration	GO:1905178	1	0	2	42	1	21128	CDKN1B
GO:BP	negative regulation of receptor signaling pathway via STAT	GO:1904893	1	0	25	42	1	21128	DAB1
GO:BP	negative regulation of protein targeting to mitochondrion	GO:1903215	1	0	6	42	1	21128	LRRK2
GO:BP	regulation of ubiquitin protein ligase activity	GO:1904666	1	0	27	42	1	21128	CDKN1B
GO:BP	response to amyloid-beta	GO:1904645	1	0	48	42	2	21128	AGER,APP
GO:BP	regulation of cyclin-dependent protein kinase activity	GO:1904029	1	0	116	42	1	21128	CDKN1B
GO:BP	negative regulation of cyclin-dependent protein kinase activity	GO:1904030	1	0	30	42	1	21128	CDKN1B
GO:BP	positive regulation of cyclin-dependent protein kinase activity	GO:1904031	1	0	53	42	1	21128	CDKN1B
GO:BP	regulation of epithelial cell apoptotic process	GO:1904035	1	0	106	42	1	21128	CDKN1B
GO:BP	negative regulation of epithelial cell apoptotic process	GO:1904036	1	0	59	42	1	21128	CDKN1B
GO:BP	regulation of monoatomic cation transmembrane transport	GO:1904062	1	0	329	42	1	21128	BIN1
GO:BP	negative regulation of cation transmembrane transport	GO:1904063	1	0	90	42	1	21128	BIN1
GO:BP	response to vasopressin	GO:1904116	1	0	8	42	1	21128	PLCB1
GO:BP	cellular response to vasopressin	GO:1904117	1	0	8	42	1	21128	PLCB1
GO:BP	regulation of antigen processing and presentation of endogenous peptide antigen via MHC class I	GO:1904282	1	0	1	42	1	21128	HFE
GO:BP	cellular response to amyloid-beta	GO:1904646	1	0	39	42	2	21128	AGER,APP
GO:BP	negative regulation of antigen processing and presentation of endogenous peptide antigen via MHC class I	GO:1904283	1	0	1	42	1	21128	HFE
GO:BP	positive regulation of nitric oxide metabolic process	GO:1904407	1	0	43	42	2	21128	AGT,CLU
GO:BP	negative regulation of tubulin deacetylation	GO:1904428	1	0	6	42	1	21128	MAPT
GO:BP	regulation of ferrous iron binding	GO:1904432	1	0	2	42	1	21128	HFE
GO:BP	positive regulation of ferrous iron binding	GO:1904434	1	0	2	42	1	21128	HFE
GO:BP	regulation of transferrin receptor binding	GO:1904435	1	0	2	42	1	21128	HFE
GO:BP	positive regulation of transferrin receptor binding	GO:1904437	1	0	2	42	1	21128	HFE
GO:BP	regulation of endothelin production	GO:1904470	1	0	1	42	1	21128	AGER
GO:BP	positive regulation of endothelin production	GO:1904472	1	0	1	42	1	21128	AGER
GO:BP	response to ionomycin	GO:1904636	1	0	4	42	1	21128	PLCB1
GO:BP	cellular response to ionomycin	GO:1904637	1	0	4	42	1	21128	PLCB1
GO:BP	cellular response to angiotensin	GO:1904385	1	0	27	42	1	21128	AGT
GO:BP	regulation of protein targeting to mitochondrion	GO:1903214	1	0	43	42	1	21128	LRRK2
GO:BP	negative regulation of hydrogen peroxide-induced cell death	GO:1903206	1	0	17	42	1	21128	LRRK2
GO:BP	regulation of hydrogen peroxide-induced cell death	GO:1903205	1	0	25	42	1	21128	LRRK2
GO:BP	neuron projection extension involved in neuron projection guidance	GO:1902284	1	0	38	42	1	21128	SLIT3
GO:BP	protein localization to cell junction	GO:1902414	1	0	100	42	1	21128	MAPT
GO:BP	regulation of protein localization to synapse	GO:1902473	1	0	20	42	1	21128	MAPT
GO:BP	positive regulation of protein localization to synapse	GO:1902474	1	0	6	42	1	21128	MAPT
GO:BP	L-alpha-amino acid transmembrane transport	GO:1902475	1	0	76	42	1	21128	AGT
GO:BP	regulation of protein autoubiquitination	GO:1902498	1	0	6	42	1	21128	LRRK2
GO:BP	positive regulation of protein autoubiquitination	GO:1902499	1	0	3	42	1	21128	LRRK2
GO:BP	regulation of calcium ion transmembrane transport via high voltage-gated calcium channel	GO:1902514	1	0	14	42	1	21128	BIN1
GO:BP	negative regulation of intracellular signal transduction	GO:1902532	1	0	514	42	5	21128	AGT,CLU,PLEKHA1,LRRK2,APOE
GO:BP	positive regulation of intracellular signal transduction	GO:1902533	1	0	995	42	8	21128	AGT,IL6R,AGER,LRRK2,CDH13,APOE,PLCB1,APP
GO:BP	negative regulation of endoplasmic reticulum stress-induced intrinsic apoptotic signaling pathway	GO:1902236	1	0	20	42	1	21128	LRRK2
GO:BP	regulation of cellular response to vascular endothelial growth factor stimulus	GO:1902547	1	0	24	42	1	21128	ADAMTS12
GO:BP	response to fluoride	GO:1902617	1	0	5	42	1	21128	PLCB1
GO:BP	cellular response to fluoride	GO:1902618	1	0	2	42	1	21128	PLCB1
GO:BP	secondary alcohol biosynthetic process	GO:1902653	1	0	53	42	1	21128	APOE
GO:BP	negative regulation of RNA biosynthetic process	GO:1902679	1	0	1327	42	4	21128	BIN1,ZBTB16,CDKN1B,PLCB1
GO:BP	positive regulation of RNA biosynthetic process	GO:1902680	1	0	1710	42	7	21128	AGT,TP53INP1,ZBTB16,CDH13,APOE,PLCB1,APP
GO:BP	regulation of neuroblast proliferation	GO:1902692	1	0	41	42	1	21128	LRRK2
GO:BP	positive regulation of chondrocyte proliferation	GO:1902732	1	0	9	42	1	21128	SCUBE2
GO:BP	apoptotic process involved in development	GO:1902742	1	0	41	42	1	21128	SLIT3
GO:BP	regulation of lens fiber cell differentiation	GO:1902746	1	0	9	42	1	21128	CDKN1B
GO:BP	regulation of cell cycle G2/M phase transition	GO:1902749	1	0	110	42	1	21128	APP
GO:BP	negative regulation of cellular response to vascular endothelial growth factor stimulus	GO:1902548	1	0	13	42	1	21128	ADAMTS12
GO:BP	positive regulation of cell cycle G2/M phase transition	GO:1902751	1	0	31	42	1	21128	APP
GO:BP	regulation of endoplasmic reticulum stress-induced intrinsic apoptotic signaling pathway	GO:1902235	1	0	33	42	1	21128	LRRK2
GO:BP	regulation of intrinsic apoptotic signaling pathway in response to DNA damage	GO:1902229	1	0	39	42	1	21128	CLU
GO:BP	regulation of histone deacetylase activity	GO:1901725	1	0	8	42	1	21128	LRRK2
GO:BP	positive regulation of histone deacetylase activity	GO:1901727	1	0	6	42	1	21128	LRRK2
GO:BP	negative regulation of proteasomal protein catabolic process	GO:1901799	1	0	50	42	1	21128	HFE
GO:BP	positive regulation of proteasomal protein catabolic process	GO:1901800	1	0	119	42	2	21128	CLU,LRRK2
GO:BP	regulation of protein depolymerization	GO:1901879	1	0	93	42	1	21128	SVIL
GO:BP	negative regulation of protein depolymerization	GO:1901880	1	0	77	42	1	21128	SVIL
GO:BP	regulation of cell junction assembly	GO:1901888	1	0	206	42	3	21128	AGT,BDNF,APP
GO:BP	positive regulation of cell junction assembly	GO:1901890	1	0	107	42	2	21128	AGT,BDNF
GO:BP	regulation of cell cycle phase transition	GO:1901987	1	0	432	42	3	21128	CDKN1B,PLCB1,APP
GO:BP	negative regulation of cell cycle phase transition	GO:1901988	1	0	256	42	1	21128	CDKN1B
GO:BP	negative regulation of intrinsic apoptotic signaling pathway in response to DNA damage	GO:1902230	1	0	31	42	1	21128	CLU
GO:BP	positive regulation of cell cycle phase transition	GO:1901989	1	0	115	42	2	21128	PLCB1,APP
GO:BP	negative regulation of mitotic cell cycle phase transition	GO:1901991	1	0	178	42	1	21128	CDKN1B
GO:BP	positive regulation of mitotic cell cycle phase transition	GO:1901992	1	0	91	42	2	21128	PLCB1,APP
GO:BP	positive regulation of amyloid-beta formation	GO:1902004	1	0	19	42	1	21128	CLU
GO:BP	L-lysine transport	GO:1902022	1	0	7	42	1	21128	AGT
GO:BP	regulation of leukocyte differentiation	GO:1902105	1	0	316	42	2	21128	AGER,ZBTB16
GO:BP	positive regulation of leukocyte differentiation	GO:1902107	1	0	184	42	2	21128	AGER,ZBTB16
GO:BP	regulation of organelle assembly	GO:1902115	1	0	210	42	1	21128	LRRK2
GO:BP	negative regulation of organelle assembly	GO:1902116	1	0	44	42	1	21128	LRRK2
GO:BP	regulation of hepatocyte growth factor receptor signaling pathway	GO:1902202	1	0	4	42	1	21128	ADAMTS12
GO:BP	negative regulation of hepatocyte growth factor receptor signaling pathway	GO:1902203	1	0	1	42	1	21128	ADAMTS12
GO:BP	regulation of mitotic cell cycle phase transition	GO:1901990	1	0	331	42	3	21128	CDKN1B,PLCB1,APP
GO:BP	negative regulation of cardiac muscle tissue regeneration	GO:1905179	1	0	2	42	1	21128	CDKN1B
GO:BP	late endosome to lysosome transport	GO:1902774	1	0	23	42	1	21128	LRRK2
GO:BP	regulation of cell cycle G1/S phase transition	GO:1902806	1	0	189	42	2	21128	CDKN1B,PLCB1
GO:BP	positive regulation of glycoprotein metabolic process	GO:1903020	1	0	25	42	1	21128	PLCB1
GO:BP	regulation of response to wounding	GO:1903034	1	0	162	42	2	21128	APOE,KREMEN1
GO:BP	negative regulation of response to wounding	GO:1903035	1	0	89	42	2	21128	APOE,KREMEN1
GO:BP	regulation of leukocyte cell-cell adhesion	GO:1903037	1	0	365	42	3	21128	AGER,HFE,ZBTB16
GO:BP	negative regulation of leukocyte cell-cell adhesion	GO:1903038	1	0	138	42	1	21128	HFE
GO:BP	positive regulation of leukocyte cell-cell adhesion	GO:1903039	1	0	270	42	2	21128	AGER,ZBTB16
GO:BP	meiotic cell cycle process	GO:1903046	1	0	212	42	1	21128	PLCB1
GO:BP	mitotic cell cycle process	GO:1903047	1	0	773	42	4	21128	TACC2,CDKN1B,PLCB1,APP
GO:BP	regulation of proteolysis involved in protein catabolic process	GO:1903050	1	0	231	42	4	21128	HFE,CLU,LRRK2,APOE
GO:BP	negative regulation of proteolysis involved in protein catabolic process	GO:1903051	1	0	66	42	1	21128	HFE
GO:BP	regulation of glycoprotein metabolic process	GO:1903018	1	0	48	42	1	21128	PLCB1
GO:BP	positive regulation of proteolysis involved in protein catabolic process	GO:1903052	1	0	138	42	2	21128	CLU,LRRK2
GO:BP	positive regulation of extracellular matrix organization	GO:1903055	1	0	26	42	1	21128	AGT
GO:BP	regulation of protein K48-linked deubiquitination	GO:1903093	1	0	3	42	1	21128	OTUD4
GO:BP	regulation of actin filament-based movement	GO:1903115	1	0	39	42	1	21128	BIN1
GO:BP	negative regulation of thioredoxin peroxidase activity by peptidyl-threonine phosphorylation	GO:1903125	1	0	1	42	1	21128	LRRK2
GO:BP	mononuclear cell differentiation	GO:1903131	1	0	474	42	3	21128	IL6R,AGER,ZBTB16
GO:BP	regulation of establishment of endothelial barrier	GO:1903140	1	0	17	42	1	21128	PLCB1
GO:BP	regulation of calcium ion transmembrane transport	GO:1903169	1	0	185	42	1	21128	BIN1
GO:BP	negative regulation of calcium ion transmembrane transport	GO:1903170	1	0	50	42	1	21128	BIN1
GO:BP	regulation of oxidative stress-induced cell death	GO:1903201	1	0	71	42	1	21128	LRRK2
GO:BP	negative regulation of oxidative stress-induced cell death	GO:1903202	1	0	47	42	1	21128	LRRK2
GO:BP	regulation of extracellular matrix organization	GO:1903053	1	0	54	42	1	21128	AGT
GO:BP	regulation of synaptic vesicle transport	GO:1902803	1	0	6	42	1	21128	LRRK2
GO:BP	positive regulation of lipid transport across blood-brain barrier	GO:1903002	1	0	1	42	1	21128	APOE
GO:BP	positive regulation of neurofibrillary tangle assembly	GO:1902998	1	0	1	42	1	21128	CLU
GO:BP	negative regulation of cell cycle G1/S phase transition	GO:1902807	1	0	79	42	1	21128	CDKN1B
GO:BP	positive regulation of cell cycle G1/S phase transition	GO:1902808	1	0	59	42	1	21128	PLCB1
GO:BP	regulation of late endosome to lysosome transport	GO:1902822	1	0	3	42	1	21128	LRRK2
GO:BP	negative regulation of late endosome to lysosome transport	GO:1902823	1	0	2	42	1	21128	LRRK2
GO:BP	regulation of neuronal signal transduction	GO:1902847	1	0	1	42	1	21128	CLU
GO:BP	microtubule cytoskeleton organization involved in mitosis	GO:1902850	1	0	168	42	1	21128	TACC2
GO:BP	regulation of response to oxidative stress	GO:1902882	1	0	91	42	1	21128	LRRK2
GO:BP	negative regulation of response to oxidative stress	GO:1902883	1	0	21	42	1	21128	LRRK2
GO:BP	negative regulation of autophagosome assembly	GO:1902902	1	0	15	42	1	21128	LRRK2
GO:BP	negative regulation of supramolecular fiber organization	GO:1902904	1	0	167	42	3	21128	CLU,SVIL,APOE
GO:BP	regulation of lipid transport across blood-brain barrier	GO:1903000	1	0	1	42	1	21128	APOE
GO:BP	regulation of lipid catabolic process	GO:0050994	1	0	63	42	1	21128	APOC1
GO:BP	regulation of tau-protein kinase activity	GO:1902947	1	0	11	42	1	21128	CLU
GO:BP	positive regulation of tau-protein kinase activity	GO:1902949	1	0	6	42	1	21128	CLU
GO:BP	regulation of dendritic spine maintenance	GO:1902950	1	0	11	42	1	21128	APOE
GO:BP	positive regulation of dendritic spine maintenance	GO:1902952	1	0	4	42	1	21128	APOE
GO:BP	negative regulation of aspartic-type endopeptidase activity involved in amyloid precursor protein catabolic process	GO:1902960	1	0	3	42	1	21128	BIN1
GO:BP	positive regulation of aspartic-type endopeptidase activity involved in amyloid precursor protein catabolic process	GO:1902961	1	0	7	42	1	21128	AGER
GO:BP	positive regulation of amyloid precursor protein catabolic process	GO:1902993	1	0	24	42	2	21128	AGER,CLU
GO:BP	regulation of phospholipid efflux	GO:1902994	1	0	4	42	1	21128	APOE
GO:BP	positive regulation of phospholipid efflux	GO:1902995	1	0	4	42	1	21128	APOE
GO:BP	regulation of neurofibrillary tangle assembly	GO:1902996	1	0	2	42	1	21128	CLU
GO:BP	negative regulation of alcohol biosynthetic process	GO:1902931	1	0	13	42	1	21128	APOE
GO:BP	negative regulation of aspartic-type peptidase activity	GO:1905246	1	0	4	42	1	21128	BIN1
GO:BP	positive regulation of aspartic-type peptidase activity	GO:1905247	1	0	8	42	1	21128	AGER
GO:BP	regulation of retrograde transport, endosome to Golgi	GO:1905279	1	0	7	42	1	21128	LRRK2
GO:BP	negative regulation of intrinsic apoptotic signaling pathway	GO:2001243	1	0	100	42	2	21128	CLU,LRRK2
GO:BP	endothelin production	GO:1990775	1	0	1	42	1	21128	AGER
GO:BP	response to angiotensin	GO:1990776	1	0	31	42	1	21128	AGT
GO:BP	ligand-gated ion channel signaling pathway	GO:1990806	1	0	25	42	1	21128	APP
GO:BP	response to chemokine	GO:1990868	1	0	99	42	1	21128	SLIT3
GO:BP	cellular response to chemokine	GO:1990869	1	0	99	42	1	21128	SLIT3
GO:BP	vascular associated smooth muscle cell proliferation	GO:1990874	1	0	65	42	2	21128	AGT,CDKN1B
GO:BP	regulation of protein localization to cell surface	GO:2000008	1	0	41	42	2	21128	HFE,BDNF
GO:BP	regulation of animal organ morphogenesis	GO:2000027	1	0	130	42	1	21128	AGT
GO:BP	regulation of G1/S transition of mitotic cell cycle	GO:2000045	1	0	161	42	2	21128	CDKN1B,PLCB1
GO:BP	regulation of ubiquitin-dependent protein catabolic process	GO:2000058	1	0	173	42	3	21128	HFE,CLU,LRRK2
GO:BP	cellular detoxification	GO:1990748	1	0	110	42	2	21128	TP53INP1,APOE
GO:BP	negative regulation of ubiquitin-dependent protein catabolic process	GO:2000059	1	0	51	42	1	21128	HFE
GO:BP	regulation of cellular macromolecule biosynthetic process	GO:2000112	1	0	492	42	3	21128	SAMD4A,PLCB1,APP
GO:BP	negative regulation of cellular macromolecule biosynthetic process	GO:2000113	1	0	195	42	1	21128	SAMD4A
GO:BP	regulation of cysteine-type endopeptidase activity	GO:2000116	1	0	234	42	1	21128	MAPT
GO:BP	negative regulation of G1/S transition of mitotic cell cycle	GO:2000134	1	0	71	42	1	21128	CDKN1B
GO:BP	regulation of cell motility	GO:2000145	1	0	988	42	8	21128	AGT,IL6R,AGER,TP53INP1,CDH13,APOE,PLCB1,APP
GO:BP	negative regulation of cell motility	GO:2000146	1	0	304	42	3	21128	TP53INP1,APOE,PLCB1
GO:BP	positive regulation of cell motility	GO:2000147	1	0	557	42	5	21128	AGT,IL6R,AGER,CDH13,APP
GO:BP	regulation of branching morphogenesis of a nerve	GO:2000172	1	0	5	42	1	21128	LRRK2
GO:BP	regulation of neural precursor cell proliferation	GO:2000177	1	0	95	42	1	21128	LRRK2
GO:BP	negative regulation of blood vessel morphogenesis	GO:2000181	1	0	103	42	1	21128	AGT
GO:BP	positive regulation of ubiquitin-dependent protein catabolic process	GO:2000060	1	0	112	42	2	21128	CLU,LRRK2
GO:BP	regulation of reproductive process	GO:2000241	1	0	207	42	2	21128	CDKN1B,PLCB1
GO:BP	response to iron ion starvation	GO:1990641	1	0	3	42	1	21128	HFE
GO:BP	neuron projection maintenance	GO:1990535	1	0	11	42	1	21128	APP
GO:BP	regulation of CAMKK-AMPK signaling cascade	GO:1905289	1	0	4	42	1	21128	LRRK2
GO:BP	semi-lunar valve development	GO:1905314	1	0	41	42	1	21128	SLIT3
GO:BP	regulation of morphogenesis of an epithelium	GO:1905330	1	0	65	42	2	21128	AGT,ADAMTS12
GO:BP	positive regulation of morphogenesis of an epithelium	GO:1905332	1	0	37	42	1	21128	AGT
GO:BP	regulation of L-arginine import across plasma membrane	GO:1905541	1	0	2	42	1	21128	AGT
GO:BP	positive regulation of L-arginine import across plasma membrane	GO:1905589	1	0	1	42	1	21128	AGT
GO:BP	regulation of presynapse assembly	GO:1905606	1	0	36	42	1	21128	APP
GO:BP	response to glyceraldehyde	GO:1905630	1	0	1	42	1	21128	PLCB1
GO:BP	cellular response to glyceraldehyde	GO:1905631	1	0	1	42	1	21128	PLCB1
GO:BP	regulation of diacylglycerol kinase activity	GO:1905687	1	0	1	42	1	21128	MAPT
GO:BP	mitochondrial transmembrane transport	GO:1990542	1	0	92	42	1	21128	TOMM40
GO:BP	positive regulation of diacylglycerol kinase activity	GO:1905689	1	0	1	42	1	21128	MAPT
GO:BP	positive regulation of heparan sulfate binding	GO:1905855	1	0	1	42	1	21128	APOE
GO:BP	regulation of heparan sulfate proteoglycan binding	GO:1905858	1	0	1	42	1	21128	APOE
GO:BP	positive regulation of heparan sulfate proteoglycan binding	GO:1905860	1	0	1	42	1	21128	APOE
GO:BP	regulation of cellular response to very-low-density lipoprotein particle stimulus	GO:1905890	1	0	1	42	1	21128	APOE
GO:BP	regulation of response to endoplasmic reticulum stress	GO:1905897	1	0	82	42	2	21128	CLU,LRRK2
GO:BP	negative regulation of lipid localization	GO:1905953	1	0	46	42	2	21128	ABCA1,APOC1
GO:BP	positive regulation of lipid localization	GO:1905954	1	0	109	42	3	21128	LPL,ABCA1,APOE
GO:BP	neuron projection extension	GO:1990138	1	0	175	42	3	21128	SLIT3,MAPT,APOE
GO:BP	lipid transport across blood-brain barrier	GO:1990379	1	0	6	42	1	21128	APOE
GO:BP	cellular response to brain-derived neurotrophic factor stimulus	GO:1990416	1	0	7	42	1	21128	MAPT
GO:BP	regulation of heparan sulfate binding	GO:1905853	1	0	1	42	1	21128	APOE
GO:BP	negative regulation of reproductive process	GO:2000242	1	0	74	42	1	21128	CDKN1B
GO:BP	negative regulation of signaling receptor activity	GO:2000272	1	0	50	42	1	21128	HFE
GO:BP	regulation of corticosteroid hormone secretion	GO:2000846	1	0	16	42	1	21128	AGT
GO:BP	regulation of mineralocorticoid secretion	GO:2000855	1	0	6	42	1	21128	AGT
GO:BP	regulation of aldosterone secretion	GO:2000858	1	0	6	42	1	21128	AGT
GO:BP	regulation of response to DNA damage stimulus	GO:2001020	1	0	313	42	2	21128	CLU,MAPT
GO:BP	negative regulation of response to DNA damage stimulus	GO:2001021	1	0	83	42	1	21128	CLU
GO:BP	positive regulation of cysteine-type endopeptidase activity	GO:2001056	1	0	143	42	1	21128	MAPT
GO:BP	reactive nitrogen species metabolic process	GO:2001057	1	0	79	42	2	21128	AGT,CLU
GO:BP	regulation of cellular response to hepatocyte growth factor stimulus	GO:2001112	1	0	2	42	1	21128	ADAMTS12
GO:BP	negative regulation of cellular response to hepatocyte growth factor stimulus	GO:2001113	1	0	1	42	1	21128	ADAMTS12
GO:BP	regulation of phospholipid transport	GO:2001138	1	0	15	42	1	21128	APOE
GO:BP	regulation of steroid hormone secretion	GO:2000831	1	0	22	42	1	21128	AGT
GO:BP	positive regulation of phospholipid transport	GO:2001140	1	0	14	42	1	21128	APOE
GO:BP	regulation of CD8-positive, alpha-beta T cell activation	GO:2001185	1	0	18	42	1	21128	HFE
GO:BP	negative regulation of CD8-positive, alpha-beta T cell activation	GO:2001186	1	0	5	42	1	21128	HFE
GO:BP	regulation of dendritic cell differentiation	GO:2001198	1	0	11	42	1	21128	AGER
GO:BP	positive regulation of dendritic cell differentiation	GO:2001200	1	0	4	42	1	21128	AGER
GO:BP	regulation of apoptotic signaling pathway	GO:2001233	1	0	366	42	4	21128	AGT,CLU,BDNF,LRRK2
GO:BP	negative regulation of apoptotic signaling pathway	GO:2001234	1	0	231	42	3	21128	CLU,BDNF,LRRK2
GO:BP	positive regulation of apoptotic signaling pathway	GO:2001235	1	0	130	42	1	21128	AGT
GO:BP	regulation of extrinsic apoptotic signaling pathway	GO:2001236	1	0	153	42	1	21128	AGT
GO:BP	positive regulation of extrinsic apoptotic signaling pathway	GO:2001238	1	0	50	42	1	21128	AGT
GO:BP	regulation of intrinsic apoptotic signaling pathway	GO:2001242	1	0	168	42	2	21128	CLU,LRRK2
GO:BP	regulation of RNA biosynthetic process	GO:2001141	1	0	3490	42	12	21128	AGT,BIN1,AGER,CLU,TP53INP1,ZBTB16,CDKN1B,CDH13,APOE,ZNF480,PLCB1,APP
GO:BP	positive regulation of reproductive process	GO:2000243	1	0	88	42	1	21128	PLCB1
GO:BP	regulation of behavioral fear response	GO:2000822	1	0	10	42	1	21128	APOE
GO:BP	negative regulation of interleukin-1-mediated signaling pathway	GO:2000660	1	0	5	42	1	21128	OTUD4
GO:BP	positive regulation of signaling receptor activity	GO:2000273	1	0	46	42	1	21128	HFE
GO:BP	regulation of synaptic vesicle exocytosis	GO:2000300	1	0	62	42	1	21128	LRRK2
GO:BP	regulation of NMDA receptor activity	GO:2000310	1	0	23	42	1	21128	APP
GO:BP	regulation of chemokine (C-X-C motif) ligand 2 production	GO:2000341	1	0	16	42	1	21128	LPL
GO:BP	positive regulation of chemokine (C-X-C motif) ligand 2 production	GO:2000343	1	0	9	42	1	21128	LPL
GO:BP	positive regulation of acrosome reaction	GO:2000344	1	0	12	42	1	21128	PLCB1
GO:BP	regulation of reactive oxygen species metabolic process	GO:2000377	1	0	142	42	2	21128	AGT,MAPT
GO:BP	positive regulation of reactive oxygen species metabolic process	GO:2000379	1	0	68	42	2	21128	AGT,MAPT
GO:BP	regulation of lymphocyte migration	GO:2000401	1	0	69	42	1	21128	APP
GO:BP	positive regulation of lymphocyte migration	GO:2000403	1	0	43	42	1	21128	APP
GO:BP	regulation of autophagosome assembly	GO:2000785	1	0	45	42	1	21128	LRRK2
GO:BP	regulation of T cell migration	GO:2000404	1	0	49	42	1	21128	APP
GO:BP	negative regulation of monocyte extravasation	GO:2000438	1	0	1	42	1	21128	PLCB1
GO:BP	positive regulation of monocyte extravasation	GO:2000439	1	0	4	42	1	21128	AGER
GO:BP	regulation of peroxidase activity	GO:2000468	1	0	4	42	1	21128	LRRK2
GO:BP	negative regulation of peroxidase activity	GO:2000469	1	0	1	42	1	21128	LRRK2
GO:BP	regulation of CD4-positive, alpha-beta T cell activation	GO:2000514	1	0	78	42	1	21128	AGER
GO:BP	regulation of CD24 production	GO:2000559	1	0	1	42	1	21128	PLCB1
GO:BP	positive regulation of CD24 production	GO:2000560	1	0	1	42	1	21128	PLCB1
GO:BP	regulation of receptor catabolic process	GO:2000644	1	0	11	42	1	21128	APOE
GO:BP	positive regulation of receptor catabolic process	GO:2000646	1	0	7	42	1	21128	APOE
GO:BP	regulation of interleukin-1-mediated signaling pathway	GO:2000659	1	0	8	42	1	21128	OTUD4
GO:BP	positive regulation of T cell migration	GO:2000406	1	0	35	42	1	21128	APP
GO:BP	sensory perception of mechanical stimulus	GO:0050954	1	0	186	42	2	21128	NAV2,CDKN1B
GO:BP	reproduction	GO:0000003	1	0	1518	42	9	21128	AGT,SLIT3,PLEKHA1,ZBTB16,CDKN1B,LRRK2,NECTIN2,PLCB1,APP
GO:BP	positive regulation of positive chemotaxis	GO:0050927	1	0	25	42	2	21128	AGER,CDH13
GO:BP	response to lithium ion	GO:0010226	1	0	25	42	1	21128	CDKN1B
GO:BP	vascular transport	GO:0010232	1	0	87	42	2	21128	AGER,APOE
GO:BP	glucose mediated signaling pathway	GO:0010255	1	0	6	42	1	21128	AGER
GO:BP	endomembrane system organization	GO:0010256	1	0	596	42	5	21128	BIN1,CLU,ABCA1,LRRK2,NECTIN2
GO:BP	NADH dehydrogenase complex assembly	GO:0010257	1	0	61	42	1	21128	NDUFAF6
GO:BP	response to lead ion	GO:0010288	1	0	20	42	2	21128	MAPT,APP
GO:BP	membrane invagination	GO:0010324	1	0	143	42	1	21128	ABCA1
GO:BP	regulation of G2/M transition of mitotic cell cycle	GO:0010389	1	0	99	42	1	21128	APP
GO:BP	exit from mitosis	GO:0010458	1	0	31	42	1	21128	CDKN1B
GO:BP	sugar mediated signaling pathway	GO:0010182	1	0	6	42	1	21128	AGER
GO:BP	negative regulation of peptidase activity	GO:0010466	1	0	252	42	4	21128	AGT,BIN1,SERPINA3,APP
GO:BP	regulation of gene expression	GO:0010468	1	0	5494	42	19	21128	AGT,IL6R,BIN1,SLIT3,AGER,HFE,CLU,LPL,TP53INP1,ZBTB16,CDKN1B,LRRK2,SAMD4A,CDH13,MAPT,APOE,ZNF480,PLCB1,APP
GO:BP	regulation of signaling receptor activity	GO:0010469	1	0	161	42	2	21128	HFE,APP
GO:BP	proteasomal protein catabolic process	GO:0010498	1	0	526	42	4	21128	HFE,CLU,LRRK2,APOE
GO:BP	regulation of autophagy	GO:0010506	1	0	348	42	3	21128	TP53INP1,LRRK2,MAPT
GO:BP	negative regulation of autophagy	GO:0010507	1	0	86	42	1	21128	LRRK2
GO:BP	positive regulation of autophagy	GO:0010508	1	0	147	42	2	21128	TP53INP1,LRRK2
GO:BP	regulation of phospholipase activity	GO:0010517	1	0	66	42	1	21128	AGT
GO:BP	positive regulation of phospholipase activity	GO:0010518	1	0	55	42	1	21128	AGT
GO:BP	regulation of platelet activation	GO:0010543	1	0	52	42	1	21128	APOE
GO:BP	gene expression	GO:0010467	1	0	9017	42	19	21128	AGT,IL6R,BIN1,SLIT3,AGER,HFE,CLU,LPL,TP53INP1,ZBTB16,CDKN1B,LRRK2,SAMD4A,CDH13,MAPT,APOE,ZNF480,PLCB1,APP
GO:BP	body morphogenesis	GO:0010171	1	0	49	42	1	21128	PLEKHA1
GO:BP	response to manganese ion	GO:0010042	1	0	22	42	2	21128	LRRK2,APP
GO:BP	response to iron ion	GO:0010039	1	0	32	42	1	21128	HFE
GO:BP	response to toxic substance	GO:0009636	1	0	232	42	2	21128	TP53INP1,APOE
GO:BP	response to hormone	GO:0009725	1	0	861	42	6	21128	AGT,SLIT3,LPL,IDE,CDKN1B,PLCB1
GO:BP	response to hexose	GO:0009746	1	0	201	42	4	21128	GCKR,AGER,LPL,CDKN1B
GO:BP	response to glucose	GO:0009749	1	0	196	42	3	21128	AGER,LPL,CDKN1B
GO:BP	response to fructose	GO:0009750	1	0	7	42	1	21128	GCKR
GO:BP	carbohydrate mediated signaling	GO:0009756	1	0	8	42	1	21128	AGER
GO:BP	hexose mediated signaling	GO:0009757	1	0	6	42	1	21128	AGER
GO:BP	embryo development	GO:0009790	1	0	1140	42	2	21128	ZBTB16,PLCB1
GO:BP	post-embryonic development	GO:0009791	1	0	93	42	1	21128	PLEKHA1
GO:BP	embryonic pattern specification	GO:0009880	1	0	79	42	1	21128	ZBTB16
GO:BP	animal organ morphogenesis	GO:0009887	1	0	1070	42	5	21128	AGT,SLIT3,PLEKHA1,SCUBE2,LRRK2
GO:BP	tissue development	GO:0009888	1	0	1995	42	8	21128	AGT,IL6R,ADAMTS12,SVIL,ZBTB16,SCUBE2,CDKN1B,PLCB1
GO:BP	regulation of biosynthetic process	GO:0009889	1	0	4190	42	16	21128	AGT,IL6R,BIN1,AGER,CLU,TP53INP1,ZBTB16,CDKN1B,LRRK2,SAMD4A,CDH13,APOC1,APOE,ZNF480,PLCB1,APP
GO:BP	negative regulation of biosynthetic process	GO:0009890	1	0	1627	42	8	21128	IL6R,BIN1,ZBTB16,CDKN1B,SAMD4A,APOC1,APOE,PLCB1
GO:BP	positive regulation of biosynthetic process	GO:0009891	1	0	2077	42	10	21128	AGT,CLU,TP53INP1,ZBTB16,LRRK2,SAMD4A,CDH13,APOE,PLCB1,APP
GO:BP	negative regulation of catabolic process	GO:0009895	1	0	331	42	3	21128	HFE,LRRK2,APOC1
GO:BP	hormone transport	GO:0009914	1	0	307	42	2	21128	AGT,HFE
GO:BP	anterior/posterior pattern specification	GO:0009952	1	0	224	42	1	21128	ZBTB16
GO:BP	cellular process	GO:0009987	1	0	19271	42	40	21128	AGT,IL6R,DAB1,BIN1,GCKR,OTUD4,INPP4B,ADAMTS12,SLIT3,AGER,HFE,CLU,LPL,NDUFAF6,TP53INP1,ABCA1,IDE,PLEKHA1,TACC2,SVIL,BDNF,NAV2,ZBTB16,SCUBE2,CDKN1B,LRRK2,SAMD4A,CDH13,SRR,MAPT,APOC1,APOE,ICAM4,NECTIN2,TOMM40,ICAM5,ZNF480,PLCB1,APP,KREMEN1
GO:BP	response to extracellular stimulus	GO:0009991	1	0	508	42	5	21128	F5,HFE,LPL,LRRK2,APOE
GO:BP	response to metal ion	GO:0010038	1	0	364	42	5	21128	HFE,CDKN1B,LRRK2,MAPT,APP
GO:BP	negative regulation of platelet activation	GO:0010544	1	0	19	42	1	21128	APOE
GO:BP	regulation of macromolecule biosynthetic process	GO:0010556	1	0	3965	42	14	21128	AGT,BIN1,AGER,CLU,TP53INP1,ZBTB16,CDKN1B,LRRK2,SAMD4A,CDH13,APOE,ZNF480,PLCB1,APP
GO:BP	positive regulation of macromolecule biosynthetic process	GO:0010557	1	0	1931	42	9	21128	AGT,TP53INP1,ZBTB16,LRRK2,SAMD4A,CDH13,APOE,PLCB1,APP
GO:BP	negative regulation of macromolecule biosynthetic process	GO:0010558	1	0	1537	42	5	21128	BIN1,ZBTB16,CDKN1B,SAMD4A,PLCB1
GO:BP	positive regulation of striated muscle cell apoptotic process	GO:0010663	1	0	14	42	1	21128	AGT
GO:BP	regulation of cardiac muscle cell apoptotic process	GO:0010665	1	0	37	42	1	21128	AGT
GO:BP	positive regulation of cardiac muscle cell apoptotic process	GO:0010666	1	0	14	42	1	21128	AGT
GO:BP	epithelial structure maintenance	GO:0010669	1	0	31	42	1	21128	SERPINA3
GO:BP	regulation of cellular carbohydrate metabolic process	GO:0010675	1	0	152	42	1	21128	GCKR
GO:BP	negative regulation of cellular carbohydrate metabolic process	GO:0010677	1	0	46	42	1	21128	GCKR
GO:BP	regulation of collagen metabolic process	GO:0010712	1	0	42	42	1	21128	IL6R
GO:BP	negative regulation of collagen metabolic process	GO:0010713	1	0	11	42	1	21128	IL6R
GO:BP	positive regulation of cell development	GO:0010720	1	0	433	42	5	21128	BIN1,AGER,BDNF,ZBTB16,MAPT
GO:BP	negative regulation of cell development	GO:0010721	1	0	273	42	1	21128	DAB1
GO:BP	protein kinase A signaling	GO:0010737	1	0	37	42	1	21128	LRRK2
GO:BP	regulation of protein kinase A signaling	GO:0010738	1	0	21	42	1	21128	LRRK2
GO:BP	positive regulation of macrophage derived foam cell differentiation	GO:0010744	1	0	18	42	2	21128	AGT,LPL
GO:BP	negative regulation of macrophage derived foam cell differentiation	GO:0010745	1	0	13	42	1	21128	ABCA1
GO:BP	regulation of peptidyl-threonine phosphorylation	GO:0010799	1	0	43	42	1	21128	APP
GO:BP	positive regulation of peptidyl-threonine phosphorylation	GO:0010800	1	0	28	42	1	21128	APP
GO:BP	regulation of cell-substrate adhesion	GO:0010810	1	0	216	42	1	21128	CDH13
GO:BP	positive regulation of cell-substrate adhesion	GO:0010811	1	0	126	42	1	21128	CDH13
GO:BP	bradykinin catabolic process	GO:0010815	1	0	7	42	1	21128	IDE
GO:BP	regulation of hormone levels	GO:0010817	1	0	526	42	4	21128	AGT,HFE,IDE,PLEKHA1
GO:BP	regulation of mitochondrion organization	GO:0010821	1	0	151	42	3	21128	CLU,LRRK2,MAPT
GO:BP	regulation of striated muscle cell apoptotic process	GO:0010662	1	0	40	42	1	21128	AGT
GO:BP	response to abiotic stimulus	GO:0009628	1	0	1141	42	7	21128	AGT,AGER,LPL,TP53INP1,CDKN1B,MAPT,APP
GO:BP	positive regulation of muscle cell apoptotic process	GO:0010661	1	0	26	42	1	21128	AGT
GO:BP	cardiac muscle cell apoptotic process	GO:0010659	1	0	40	42	1	21128	AGT
GO:BP	regulation of glycoprotein biosynthetic process	GO:0010559	1	0	43	42	1	21128	PLCB1
GO:BP	positive regulation of glycoprotein biosynthetic process	GO:0010560	1	0	23	42	1	21128	PLCB1
GO:BP	regulation of cell cycle process	GO:0010564	1	0	720	42	5	21128	BIN1,SVIL,CDKN1B,PLCB1,APP
GO:BP	regulation of cellular ketone metabolic process	GO:0010565	1	0	130	42	1	21128	APOC1
GO:BP	vascular endothelial growth factor production	GO:0010573	1	0	36	42	1	21128	IL6R
GO:BP	regulation of endothelial cell migration	GO:0010594	1	0	167	42	2	21128	AGT,APOE
GO:BP	positive regulation of endothelial cell migration	GO:0010595	1	0	105	42	1	21128	AGT
GO:BP	negative regulation of endothelial cell migration	GO:0010596	1	0	52	42	1	21128	APOE
GO:BP	negative regulation of macromolecule metabolic process	GO:0010605	1	0	3360	42	16	21128	AGT,BIN1,SLIT3,AGER,HFE,CLU,TP53INP1,ZBTB16,CDKN1B,LRRK2,SERPINA3,SAMD4A,MAPT,APOE,PLCB1,APP
GO:BP	post-transcriptional regulation of gene expression	GO:0010608	1	0	1075	42	2	21128	SAMD4A,APP
GO:BP	regulation of cardiac muscle hypertrophy	GO:0010611	1	0	54	42	1	21128	AGT
GO:BP	positive regulation of cardiac muscle hypertrophy	GO:0010613	1	0	26	42	1	21128	AGT
GO:BP	negative regulation of gene expression	GO:0010629	1	0	1569	42	9	21128	SLIT3,AGER,HFE,TP53INP1,LRRK2,SAMD4A,MAPT,APOE,APP
GO:BP	epithelial cell migration	GO:0010631	1	0	301	42	3	21128	AGT,CDH13,APOE
GO:BP	regulation of epithelial cell migration	GO:0010632	1	0	227	42	2	21128	AGT,APOE
GO:BP	negative regulation of epithelial cell migration	GO:0010633	1	0	67	42	1	21128	APOE
GO:BP	positive regulation of epithelial cell migration	GO:0010634	1	0	149	42	1	21128	AGT
GO:BP	positive regulation of organelle organization	GO:0010638	1	0	507	42	4	21128	BIN1,CDKN1B,MAPT,PLCB1
GO:BP	negative regulation of organelle organization	GO:0010639	1	0	367	42	4	21128	CLU,SVIL,LRRK2,MAPT
GO:BP	muscle cell apoptotic process	GO:0010657	1	0	72	42	1	21128	AGT
GO:BP	striated muscle cell apoptotic process	GO:0010658	1	0	43	42	1	21128	AGT
GO:BP	regulation of muscle cell apoptotic process	GO:0010660	1	0	68	42	1	21128	AGT
GO:BP	negative regulation of mitochondrion organization	GO:0010823	1	0	53	42	2	21128	CLU,MAPT
GO:BP	response to bacterium	GO:0009617	1	0	772	42	4	21128	IL6R,LPL,ABCA1,SRR
GO:BP	response to mechanical stimulus	GO:0009612	1	0	215	42	1	21128	AGT
GO:BP	feeding behavior	GO:0007631	1	0	107	42	2	21128	AGT,APP
GO:BP	visual behavior	GO:0007632	1	0	52	42	1	21128	APP
GO:BP	blood circulation	GO:0008015	1	0	511	42	6	21128	AGT,F5,BIN1,AGER,NAV2,APOE
GO:BP	regulation of heart contraction	GO:0008016	1	0	205	42	2	21128	AGT,BIN1
GO:BP	cell recognition	GO:0008037	1	0	230	42	1	21128	APP
GO:BP	neuron recognition	GO:0008038	1	0	48	42	1	21128	APP
GO:BP	regulation of actin polymerization or depolymerization	GO:0008064	1	0	161	42	2	21128	BIN1,SVIL
GO:BP	axo-dendritic transport	GO:0008088	1	0	76	42	2	21128	MAPT,APP
GO:BP	protein localization	GO:0008104	1	0	2708	42	13	21128	AGT,GCKR,AGER,HFE,CLU,ABCA1,PLEKHA1,BDNF,ZBTB16,LRRK2,MAPT,APOE,TOMM40
GO:BP	adult walking behavior	GO:0007628	1	0	33	42	1	21128	DAB1
GO:BP	biological_process	GO:0008150	1	0	21128	42	42	21128	AGT,IL6R,F5,DAB1,BIN1,GCKR,OTUD4,INPP4B,ADAMTS12,SLIT3,AGER,HFE,CLU,LPL,NDUFAF6,TP53INP1,ABCA1,IDE,PLEKHA1,TACC2,SVIL,BDNF,NAV2,ZBTB16,SCUBE2,CDKN1B,LRRK2,SERPINA3,SAMD4A,CDH13,SRR,MAPT,APOC1,APOE,ICAM4,NECTIN2,TOMM40,ICAM5,ZNF480,PLCB1,APP,KREMEN1
GO:BP	actin polymerization or depolymerization	GO:0008154	1	0	202	42	2	21128	BIN1,SVIL
GO:BP	steroid metabolic process	GO:0008202	1	0	319	42	5	21128	ABCA1,PLEKHA1,APOC1,APOE,APP
GO:BP	androgen metabolic process	GO:0008209	1	0	30	42	1	21128	PLEKHA1
GO:BP	estrogen metabolic process	GO:0008210	1	0	39	42	1	21128	PLEKHA1
GO:BP	regulation of blood pressure	GO:0008217	1	0	193	42	2	21128	AGT,NAV2
GO:BP	regulation of G protein-coupled receptor signaling pathway	GO:0008277	1	0	138	42	1	21128	PLCB1
GO:BP	positive regulation of cell population proliferation	GO:0008284	1	0	953	42	6	21128	AGT,IL6R,AGER,SCUBE2,CDKN1B,CDH13
GO:BP	negative regulation of cell population proliferation	GO:0008285	1	0	707	42	7	21128	SLIT3,TP53INP1,ZBTB16,CDKN1B,CDH13,APOE,APP
GO:BP	insulin receptor signaling pathway	GO:0008286	1	0	118	42	2	21128	AGT,IDE
GO:BP	metabolic process	GO:0008152	1	0	14417	42	32	21128	AGT,IL6R,DAB1,BIN1,GCKR,OTUD4,INPP4B,ADAMTS12,SLIT3,AGER,HFE,CLU,LPL,NDUFAF6,TP53INP1,ABCA1,IDE,PLEKHA1,BDNF,ZBTB16,CDKN1B,LRRK2,SERPINA3,SAMD4A,CDH13,SRR,MAPT,APOC1,APOE,ZNF480,PLCB1,APP
GO:BP	mating behavior	GO:0007617	1	0	39	42	1	21128	APP
GO:BP	long-term memory	GO:0007616	1	0	36	42	1	21128	APOE
GO:BP	learning	GO:0007612	1	0	152	42	3	21128	AGT,PLCB1,APP
GO:BP	axon guidance	GO:0007411	1	0	240	42	3	21128	SLIT3,BDNF,APP
GO:BP	synapse assembly	GO:0007416	1	0	191	42	3	21128	BDNF,MAPT,APP
GO:BP	brain development	GO:0007420	1	0	795	42	6	21128	DAB1,TACC2,LRRK2,SRR,PLCB1,APP
GO:BP	peripheral nervous system development	GO:0007422	1	0	84	42	1	21128	BDNF
GO:BP	sensory organ development	GO:0007423	1	0	594	42	1	21128	CDKN1B
GO:BP	heart development	GO:0007507	1	0	590	42	3	21128	AGT,SLIT3,CDKN1B
GO:BP	muscle organ development	GO:0007517	1	0	349	42	1	21128	SVIL
GO:BP	skeletal muscle tissue development	GO:0007519	1	0	167	42	1	21128	SVIL
GO:BP	neuromuscular junction development	GO:0007528	1	0	49	42	2	21128	LRRK2,APP
GO:BP	sex differentiation	GO:0007548	1	0	287	42	2	21128	SLIT3,PLEKHA1
GO:BP	female pregnancy	GO:0007565	1	0	185	42	1	21128	AGT
GO:BP	aging	GO:0007568	1	0	175	42	2	21128	AGT,SRR
GO:BP	response to nutrient	GO:0007584	1	0	157	42	2	21128	F5,LPL
GO:BP	digestion	GO:0007586	1	0	137	42	1	21128	SERPINA3
GO:BP	excretion	GO:0007588	1	0	39	42	1	21128	AGT
GO:BP	blood coagulation	GO:0007596	1	0	228	42	2	21128	F5,APOE
GO:BP	hemostasis	GO:0007599	1	0	234	42	2	21128	F5,APOE
GO:BP	sensory perception	GO:0007600	1	0	981	42	2	21128	NAV2,CDKN1B
GO:BP	sensory perception of sound	GO:0007605	1	0	165	42	2	21128	NAV2,CDKN1B
GO:BP	sensory perception of chemical stimulus	GO:0007606	1	0	503	42	1	21128	NAV2
GO:BP	sensory perception of smell	GO:0007608	1	0	426	42	1	21128	NAV2
GO:BP	associative learning	GO:0008306	1	0	86	42	2	21128	AGT,APP
GO:BP	endosome to lysosome transport	GO:0008333	1	0	73	42	1	21128	BIN1
GO:BP	determination of adult lifespan	GO:0008340	1	0	21	42	2	21128	IDE,LRRK2
GO:BP	adult locomotory behavior	GO:0008344	1	0	86	42	2	21128	DAB1,APP
GO:BP	nucleoside triphosphate metabolic process	GO:0009141	1	0	273	42	2	21128	LRRK2,APP
GO:BP	purine nucleoside triphosphate metabolic process	GO:0009144	1	0	254	42	2	21128	LRRK2,APP
GO:BP	purine ribonucleotide metabolic process	GO:0009150	1	0	457	42	2	21128	LRRK2,APP
GO:BP	purine ribonucleoside diphosphate metabolic process	GO:0009179	1	0	111	42	1	21128	APP
GO:BP	ribonucleoside diphosphate metabolic process	GO:0009185	1	0	121	42	1	21128	APP
GO:BP	ribonucleoside triphosphate metabolic process	GO:0009199	1	0	256	42	2	21128	LRRK2,APP
GO:BP	purine ribonucleoside triphosphate metabolic process	GO:0009205	1	0	249	42	2	21128	LRRK2,APP
GO:BP	ribonucleotide metabolic process	GO:0009259	1	0	480	42	2	21128	LRRK2,APP
GO:BP	response to temperature stimulus	GO:0009266	1	0	184	42	3	21128	LPL,TP53INP1,MAPT
GO:BP	cellular response to starvation	GO:0009267	1	0	174	42	1	21128	LRRK2
GO:BP	protein secretion	GO:0009306	1	0	351	42	2	21128	ABCA1,APOE
GO:BP	response to radiation	GO:0009314	1	0	449	42	2	21128	TP53INP1,APP
GO:BP	phospholipid catabolic process	GO:0009395	1	0	55	42	2	21128	APOC1,PLCB1
GO:BP	response to heat	GO:0009408	1	0	110	42	2	21128	TP53INP1,MAPT
GO:BP	response to cold	GO:0009409	1	0	53	42	1	21128	LPL
GO:BP	response to xenobiotic stimulus	GO:0009410	1	0	425	42	3	21128	LPL,CDKN1B,SRR
GO:BP	response to UV	GO:0009411	1	0	148	42	1	21128	TP53INP1
GO:BP	response to light stimulus	GO:0009416	1	0	319	42	2	21128	TP53INP1,APP
GO:BP	fertilization	GO:0009566	1	0	204	42	2	21128	NECTIN2,PLCB1
GO:BP	response to biotic stimulus	GO:0009607	1	0	1598	42	8	21128	IL6R,OTUD4,CLU,LPL,ABCA1,SRR,APOE,NECTIN2
GO:BP	response to wounding	GO:0009611	1	0	574	42	4	21128	F5,AGER,APOE,KREMEN1
GO:BP	purine nucleoside diphosphate metabolic process	GO:0009135	1	0	111	42	1	21128	APP
GO:BP	response to virus	GO:0009615	1	0	402	42	1	21128	CLU
GO:BP	nucleoside diphosphate metabolic process	GO:0009132	1	0	140	42	1	21128	APP
GO:BP	glycoprotein biosynthetic process	GO:0009101	1	0	316	42	1	21128	PLCB1
GO:BP	glial cell migration	GO:0008347	1	0	59	42	1	21128	DAB1
GO:BP	asymmetric cell division	GO:0008356	1	0	20	42	1	21128	ZBTB16
GO:BP	regulation of cell size	GO:0008361	1	0	188	42	3	21128	BDNF,MAPT,APOE
GO:BP	axon ensheathment	GO:0008366	1	0	148	42	1	21128	CLU
GO:BP	gonad development	GO:0008406	1	0	232	42	2	21128	SLIT3,PLEKHA1
GO:BP	visual learning	GO:0008542	1	0	47	42	1	21128	APP
GO:BP	male gonad development	GO:0008584	1	0	146	42	1	21128	PLEKHA1
GO:BP	female gonad development	GO:0008585	1	0	105	42	2	21128	SLIT3,PLEKHA1
GO:BP	regulation of smoothened signaling pathway	GO:0008589	1	0	87	42	1	21128	SCUBE2
GO:BP	lipid biosynthetic process	GO:0008610	1	0	724	42	4	21128	INPP4B,LPL,APOC1,APOE
GO:BP	intrinsic apoptotic signaling pathway in response to DNA damage	GO:0008630	1	0	108	42	1	21128	CLU
GO:BP	apoptotic mitochondrial changes	GO:0008637	1	0	105	42	1	21128	CLU
GO:BP	amino acid biosynthetic process	GO:0008652	1	0	93	42	1	21128	SRR
GO:BP	phospholipid biosynthetic process	GO:0008654	1	0	263	42	1	21128	INPP4B
GO:BP	macromolecule catabolic process	GO:0009057	1	0	1391	42	8	21128	ADAMTS12,HFE,CLU,IDE,CDKN1B,LRRK2,SAMD4A,APOE
GO:BP	biosynthetic process	GO:0009058	1	0	5973	42	22	21128	AGT,IL6R,BIN1,INPP4B,AGER,HFE,CLU,LPL,NDUFAF6,TP53INP1,ABCA1,ZBTB16,CDKN1B,LRRK2,SAMD4A,CDH13,SRR,APOC1,APOE,ZNF480,PLCB1,APP
GO:BP	macromolecule biosynthetic process	GO:0009059	1	0	4822	42	15	21128	AGT,BIN1,AGER,CLU,TP53INP1,ABCA1,ZBTB16,CDKN1B,LRRK2,SAMD4A,CDH13,APOE,ZNF480,PLCB1,APP
GO:BP	aerobic respiration	GO:0009060	1	0	209	42	1	21128	IDE
GO:BP	serine family amino acid metabolic process	GO:0009069	1	0	43	42	1	21128	SRR
GO:BP	serine family amino acid biosynthetic process	GO:0009070	1	0	20	42	1	21128	SRR
GO:BP	glycoprotein metabolic process	GO:0009100	1	0	394	42	2	21128	ADAMTS12,PLCB1
GO:BP	nucleotide metabolic process	GO:0009117	1	0	621	42	2	21128	LRRK2,APP
GO:BP	neuroblast proliferation	GO:0007405	1	0	68	42	1	21128	LRRK2
GO:BP	regulation of myotube differentiation	GO:0010830	1	0	42	42	1	21128	BDNF
GO:BP	positive regulation of pathway-restricted SMAD protein phosphorylation	GO:0010862	1	0	48	42	1	21128	HFE
GO:BP	viral life cycle	GO:0019058	1	0	316	42	3	21128	IDE,APOE,NECTIN2
GO:BP	virion attachment to host cell	GO:0019062	1	0	11	42	1	21128	NECTIN2
GO:BP	fusion of virus membrane with host plasma membrane	GO:0019064	1	0	5	42	1	21128	NECTIN2
GO:BP	virion assembly	GO:0019068	1	0	37	42	1	21128	APOE
GO:BP	reproductive behavior	GO:0019098	1	0	47	42	1	21128	APP
GO:BP	regulation of lipid metabolic process	GO:0019216	1	0	339	42	3	21128	SERPINA3,APOC1,APOE
GO:BP	regulation of fatty acid metabolic process	GO:0019217	1	0	91	42	1	21128	APOC1
GO:BP	regulation of steroid metabolic process	GO:0019218	1	0	93	42	1	21128	APOE
GO:BP	regulation of nucleobase-containing compound metabolic process	GO:0019219	1	0	4097	42	14	21128	AGT,BIN1,OTUD4,AGER,CLU,TP53INP1,ZBTB16,CDKN1B,SAMD4A,CDH13,APOE,ZNF480,PLCB1,APP
GO:BP	peptidyl-tyrosine modification	GO:0018212	1	0	381	42	3	21128	AGT,IL6R,APP
GO:BP	cytokine-mediated signaling pathway	GO:0019221	1	0	480	42	4	21128	IL6R,OTUD4,SLIT3,PLCB1
GO:BP	regulation of vasoconstriction	GO:0019229	1	0	62	42	1	21128	AGT
GO:BP	hexose metabolic process	GO:0019318	1	0	230	42	1	21128	GCKR
GO:BP	triglyceride biosynthetic process	GO:0019432	1	0	38	42	1	21128	LPL
GO:BP	triglyceride catabolic process	GO:0019433	1	0	30	42	1	21128	LPL
GO:BP	aromatic compound biosynthetic process	GO:0019438	1	0	4161	42	12	21128	AGT,BIN1,AGER,CLU,TP53INP1,ZBTB16,CDKN1B,CDH13,APOE,ZNF480,PLCB1,APP
GO:BP	aromatic compound catabolic process	GO:0019439	1	0	482	42	1	21128	SAMD4A
GO:BP	organophosphate metabolic process	GO:0019637	1	0	1060	42	6	21128	INPP4B,LPL,LRRK2,APOC1,PLCB1,APP
GO:BP	ribose phosphate metabolic process	GO:0019693	1	0	489	42	2	21128	LRRK2,APP
GO:BP	calcium-mediated signaling	GO:0019722	1	0	209	42	3	21128	LRRK2,CDH13,MAPT
GO:BP	transmission of nerve impulse	GO:0019226	1	0	76	42	1	21128	AGT
GO:BP	peptidyl-threonine modification	GO:0018210	1	0	120	42	2	21128	LRRK2,APP
GO:BP	peptidyl-serine modification	GO:0018209	1	0	331	42	3	21128	BDNF,LRRK2,APP
GO:BP	peptidyl-amino acid modification	GO:0018193	1	0	1258	42	5	21128	AGT,IL6R,BDNF,LRRK2,APP
GO:BP	negative regulation of macroautophagy	GO:0016242	1	0	35	42	1	21128	LRRK2
GO:BP	gap junction assembly	GO:0016264	1	0	18	42	1	21128	AGT
GO:BP	dephosphorylation	GO:0016311	1	0	359	42	1	21128	INPP4B
GO:BP	neuron remodeling	GO:0016322	1	0	14	42	1	21128	APP
GO:BP	calcium-dependent cell-cell adhesion via plasma membrane cell adhesion molecules	GO:0016339	1	0	44	42	1	21128	CDH13
GO:BP	dendrite development	GO:0016358	1	0	240	42	4	21128	DAB1,LRRK2,APOE,APP
GO:BP	cytosolic transport	GO:0016482	1	0	169	42	1	21128	LRRK2
GO:BP	protein processing	GO:0016485	1	0	250	42	1	21128	LRRK2
GO:BP	negative regulation of angiogenesis	GO:0016525	1	0	102	42	1	21128	AGT
GO:BP	protein ubiquitination	GO:0016567	1	0	830	42	3	21128	ZBTB16,CDKN1B,LRRK2
GO:BP	histone modification	GO:0016570	1	0	479	42	1	21128	LRRK2
GO:BP	histone deacetylation	GO:0016575	1	0	102	42	1	21128	LRRK2
GO:BP	protein deubiquitination	GO:0016579	1	0	166	42	1	21128	OTUD4
GO:BP	Rac protein signal transduction	GO:0016601	1	0	45	42	1	21128	CDH13
GO:BP	stem cell division	GO:0017145	1	0	32	42	1	21128	ZBTB16
GO:BP	negative regulation of translation	GO:0017148	1	0	176	42	1	21128	SAMD4A
GO:BP	regulation of exocytosis	GO:0017157	1	0	215	42	1	21128	LRRK2
GO:BP	peptidyl-serine phosphorylation	GO:0018105	1	0	313	42	3	21128	BDNF,LRRK2,APP
GO:BP	peptidyl-threonine phosphorylation	GO:0018107	1	0	111	42	2	21128	LRRK2,APP
GO:BP	peptidyl-tyrosine phosphorylation	GO:0018108	1	0	379	42	3	21128	AGT,IL6R,APP
GO:BP	heterocycle biosynthetic process	GO:0018130	1	0	4150	42	12	21128	AGT,BIN1,AGER,CLU,TP53INP1,ZBTB16,CDKN1B,CDH13,APOE,ZNF480,PLCB1,APP
GO:BP	B cell mediated immunity	GO:0019724	1	0	199	42	2	21128	CLU,NECTIN2
GO:BP	cellular homeostasis	GO:0019725	1	0	790	42	7	21128	AGT,AGER,HFE,IDE,LRRK2,APOE,APP
GO:BP	polyol metabolic process	GO:0019751	1	0	119	42	2	21128	INPP4B,PLCB1
GO:BP	carboxylic acid metabolic process	GO:0019752	1	0	945	42	4	21128	LPL,SRR,APOC1,APP
GO:BP	developmental maturation	GO:0021700	1	0	307	42	4	21128	ADAMTS12,ZBTB16,LRRK2,APP
GO:BP	striatum development	GO:0021756	1	0	21	42	1	21128	LRRK2
GO:BP	limbic system development	GO:0021761	1	0	113	42	1	21128	DAB1
GO:BP	hippocampus development	GO:0021766	1	0	85	42	1	21128	DAB1
GO:BP	olfactory bulb development	GO:0021772	1	0	34	42	1	21128	LRRK2
GO:BP	preganglionic parasympathetic fiber development	GO:0021783	1	0	16	42	1	21128	NAV2
GO:BP	cerebral cortex cell migration	GO:0021795	1	0	49	42	1	21128	DAB1
GO:BP	cerebral cortex radially oriented cell migration	GO:0021799	1	0	37	42	1	21128	DAB1
GO:BP	cerebral cortex radial glia-guided migration	GO:0021801	1	0	28	42	1	21128	DAB1
GO:BP	neuronal-glial interaction involved in cerebral cortex radial glia guided migration	GO:0021812	1	0	2	42	1	21128	DAB1
GO:BP	cell-cell adhesion involved in neuronal-glial interactions involved in cerebral cortex radial glia guided migration	GO:0021813	1	0	1	42	1	21128	DAB1
GO:BP	forebrain cell migration	GO:0021885	1	0	68	42	2	21128	DAB1,LRRK2
GO:BP	hindbrain radial glia guided cell migration	GO:0021932	1	0	9	42	1	21128	DAB1
GO:BP	radial glia guided migration of Purkinje cell	GO:0021942	1	0	4	42	1	21128	DAB1
GO:BP	central nervous system neuron differentiation	GO:0021953	1	0	179	42	1	21128	MAPT
GO:BP	central nervous system neuron development	GO:0021954	1	0	86	42	1	21128	MAPT
GO:BP	cerebral cortex development	GO:0021987	1	0	126	42	3	21128	DAB1,TACC2,PLCB1
GO:BP	olfactory lobe development	GO:0021988	1	0	36	42	1	21128	LRRK2
GO:BP	central nervous system myelination	GO:0022010	1	0	24	42	1	21128	CLU
GO:BP	tangential migration from the subventricular zone to the olfactory bulb	GO:0022028	1	0	7	42	1	21128	LRRK2
GO:BP	telencephalon cell migration	GO:0022029	1	0	65	42	2	21128	DAB1,LRRK2
GO:BP	nerve development	GO:0021675	1	0	88	42	2	21128	BDNF,NAV2
GO:BP	regulation of macroautophagy	GO:0016241	1	0	160	42	1	21128	LRRK2
GO:BP	cerebellum structural organization	GO:0021589	1	0	2	42	1	21128	DAB1
GO:BP	hindbrain structural organization	GO:0021577	1	0	2	42	1	21128	DAB1
GO:BP	antigen processing and presentation	GO:0019882	1	0	108	42	2	21128	HFE,IDE
GO:BP	antigen processing and presentation of endogenous antigen	GO:0019883	1	0	26	42	2	21128	HFE,IDE
GO:BP	axonal transport of mitochondrion	GO:0019896	1	0	18	42	1	21128	MAPT
GO:BP	lipid storage	GO:0019915	1	0	83	42	3	21128	LPL,ABCA1,APOE
GO:BP	second-messenger-mediated signaling	GO:0019932	1	0	315	42	5	21128	AGT,LRRK2,CDH13,MAPT,APOE
GO:BP	cGMP-mediated signaling	GO:0019934	1	0	35	42	1	21128	APOE
GO:BP	cyclic-nucleotide-mediated signaling	GO:0019935	1	0	87	42	1	21128	APOE
GO:BP	modification-dependent protein catabolic process	GO:0019941	1	0	701	42	3	21128	HFE,CLU,LRRK2
GO:BP	sexual reproduction	GO:0019953	1	0	909	42	5	21128	PLEKHA1,ZBTB16,LRRK2,NECTIN2,PLCB1
GO:BP	spinal cord development	GO:0021510	1	0	100	42	1	21128	DAB1
GO:BP	ventral spinal cord development	GO:0021517	1	0	46	42	1	21128	DAB1
GO:BP	cell migration in hindbrain	GO:0021535	1	0	17	42	1	21128	DAB1
GO:BP	telencephalon development	GO:0021537	1	0	272	42	4	21128	DAB1,TACC2,LRRK2,PLCB1
GO:BP	pallium development	GO:0021543	1	0	183	42	3	21128	DAB1,TACC2,PLCB1
GO:BP	subpallium development	GO:0021544	1	0	27	42	1	21128	LRRK2
GO:BP	cranial nerve development	GO:0021545	1	0	60	42	1	21128	NAV2
GO:BP	cerebellum development	GO:0021549	1	0	106	42	1	21128	DAB1
GO:BP	optic nerve development	GO:0021554	1	0	19	42	1	21128	NAV2
GO:BP	glossopharyngeal nerve development	GO:0021563	1	0	5	42	1	21128	NAV2
GO:BP	vagus nerve development	GO:0021564	1	0	3	42	1	21128	NAV2
GO:BP	hindbrain morphogenesis	GO:0021575	1	0	46	42	1	21128	DAB1
GO:BP	cerebellum morphogenesis	GO:0021587	1	0	43	42	1	21128	DAB1
GO:BP	negative regulation of myotube differentiation	GO:0010832	1	0	14	42	1	21128	BDNF
GO:BP	macroautophagy	GO:0016236	1	0	321	42	2	21128	TP53INP1,LRRK2
GO:BP	axon choice point recognition	GO:0016198	1	0	7	42	1	21128	APP
GO:BP	positive regulation of peptidase activity	GO:0010952	1	0	189	42	3	21128	AGER,MAPT,APP
GO:BP	negative regulation of protein processing	GO:0010955	1	0	29	42	1	21128	LRRK2
GO:BP	regulation of amino acid import across plasma membrane	GO:0010958	1	0	18	42	1	21128	AGT
GO:BP	regulation of metal ion transport	GO:0010959	1	0	404	42	3	21128	AGT,BIN1,HFE
GO:BP	transport along microtubule	GO:0010970	1	0	167	42	2	21128	MAPT,APP
GO:BP	positive regulation of G2/M transition of mitotic cell cycle	GO:0010971	1	0	28	42	1	21128	APP
GO:BP	positive regulation of neuron projection development	GO:0010976	1	0	155	42	3	21128	AGT,BDNF,APOE
GO:BP	regulation of lipoprotein particle clearance	GO:0010984	1	0	21	42	1	21128	APOC1
GO:BP	negative regulation of lipoprotein particle clearance	GO:0010985	1	0	11	42	1	21128	APOC1
GO:BP	negative regulation of endopeptidase activity	GO:0010951	1	0	243	42	4	21128	AGT,BIN1,SERPINA3,APP
GO:BP	ubiquitin recycling	GO:0010992	1	0	12	42	1	21128	IDE
GO:BP	microglia differentiation	GO:0014004	1	0	6	42	1	21128	APP
GO:BP	microglia development	GO:0014005	1	0	4	42	1	21128	APP
GO:BP	glial cell proliferation	GO:0014009	1	0	52	42	1	21128	CLU
GO:BP	regulation of gliogenesis	GO:0014013	1	0	101	42	2	21128	DAB1,BIN1
GO:BP	negative regulation of gliogenesis	GO:0014014	1	0	41	42	1	21128	DAB1
GO:BP	positive regulation of gliogenesis	GO:0014015	1	0	66	42	1	21128	BIN1
GO:BP	regulation of neuron maturation	GO:0014041	1	0	8	42	1	21128	LRRK2
GO:BP	regulation of norepinephrine secretion	GO:0014061	1	0	14	42	1	21128	AGT
GO:BP	phosphatidylinositol 3-kinase signaling	GO:0014065	1	0	145	42	2	21128	AGT,PLEKHA1
GO:BP	oligodendrocyte development	GO:0014003	1	0	44	42	1	21128	CLU
GO:BP	positive regulation of endopeptidase activity	GO:0010950	1	0	169	42	2	21128	AGER,MAPT
GO:BP	negative regulation of cell cycle process	GO:0010948	1	0	300	42	1	21128	CDKN1B
GO:BP	regulation of cell death	GO:0010941	1	0	1638	42	10	21128	AGT,BIN1,CLU,TP53INP1,BDNF,ZBTB16,CDKN1B,LRRK2,MAPT,APOE
GO:BP	positive regulation of phospholipase C activity	GO:0010863	1	0	40	42	1	21128	AGT
GO:BP	regulation of cholesterol efflux	GO:0010874	1	0	37	42	2	21128	ABCA1,APOE
GO:BP	positive regulation of cholesterol efflux	GO:0010875	1	0	26	42	2	21128	ABCA1,APOE
GO:BP	lipid transport involved in lipid storage	GO:0010877	1	0	2	42	1	21128	APOE
GO:BP	cholesterol storage	GO:0010878	1	0	19	42	2	21128	LPL,ABCA1
GO:BP	regulation of lipid storage	GO:0010883	1	0	50	42	2	21128	LPL,ABCA1
GO:BP	positive regulation of lipid storage	GO:0010884	1	0	24	42	1	21128	LPL
GO:BP	regulation of cholesterol storage	GO:0010885	1	0	17	42	2	21128	LPL,ABCA1
GO:BP	positive regulation of cholesterol storage	GO:0010886	1	0	7	42	1	21128	LPL
GO:BP	negative regulation of cholesterol storage	GO:0010887	1	0	10	42	1	21128	ABCA1
GO:BP	negative regulation of lipid storage	GO:0010888	1	0	21	42	1	21128	ABCA1
GO:BP	regulation of sequestering of triglyceride	GO:0010889	1	0	15	42	1	21128	LPL
GO:BP	positive regulation of sequestering of triglyceride	GO:0010890	1	0	9	42	1	21128	LPL
GO:BP	negative regulation of steroid biosynthetic process	GO:0010894	1	0	24	42	1	21128	APOE
GO:BP	regulation of phosphatidylcholine catabolic process	GO:0010899	1	0	3	42	1	21128	APOC1
GO:BP	negative regulation of phosphatidylcholine catabolic process	GO:0010900	1	0	1	42	1	21128	APOC1
GO:BP	regulation of glucose metabolic process	GO:0010906	1	0	103	42	1	21128	GCKR
GO:BP	regulation of very-low-density lipoprotein particle clearance	GO:0010915	1	0	4	42	1	21128	APOC1
GO:BP	negative regulation of very-low-density lipoprotein particle clearance	GO:0010916	1	0	4	42	1	21128	APOC1
GO:BP	negative regulation of mitochondrial membrane potential	GO:0010917	1	0	10	42	1	21128	MAPT
GO:BP	cellular component assembly involved in morphogenesis	GO:0010927	1	0	120	42	1	21128	NECTIN2
GO:BP	regulation of phosphatidylinositol 3-kinase signaling	GO:0014066	1	0	110	42	1	21128	AGT
GO:BP	positive regulation of phosphatidylinositol 3-kinase signaling	GO:0014068	1	0	80	42	1	21128	AGT
GO:BP	response to organic cyclic compound	GO:0014070	1	0	933	42	7	21128	AGT,SLIT3,CDKN1B,LRRK2,SRR,PLCB1,APP
GO:BP	response to isoquinoline alkaloid	GO:0014072	1	0	28	42	1	21128	SRR
GO:BP	monoamine transport	GO:0015844	1	0	83	42	1	21128	AGT
GO:BP	organic acid transport	GO:0015849	1	0	323	42	2	21128	AGT,APOE
GO:BP	norepinephrine transport	GO:0015874	1	0	22	42	1	21128	AGT
GO:BP	fatty acid transport	GO:0015908	1	0	103	42	1	21128	APOE
GO:BP	long-chain fatty acid transport	GO:0015909	1	0	68	42	1	21128	APOE
GO:BP	phospholipid transport	GO:0015914	1	0	103	42	3	21128	ABCA1,APOC1,APOE
GO:BP	energy derivation by oxidation of organic compounds	GO:0015980	1	0	347	42	1	21128	IDE
GO:BP	viral process	GO:0016032	1	0	418	42	3	21128	IDE,APOE,NECTIN2
GO:BP	lipid catabolic process	GO:0016042	1	0	345	42	4	21128	LPL,APOC1,APOE,PLCB1
GO:BP	vesicle organization	GO:0016050	1	0	352	42	3	21128	ABCA1,APOE,NECTIN2
GO:BP	carbohydrate catabolic process	GO:0016052	1	0	164	42	1	21128	APP
GO:BP	organic acid biosynthetic process	GO:0016053	1	0	331	42	3	21128	LPL,SRR,APOC1
GO:BP	Wnt signaling pathway	GO:0016055	1	0	448	42	4	21128	LRRK2,APOE,APP,KREMEN1
GO:BP	immunoglobulin mediated immune response	GO:0016064	1	0	196	42	2	21128	CLU,NECTIN2
GO:BP	RNA metabolic process	GO:0016070	1	0	6990	42	14	21128	AGT,BIN1,AGER,CLU,TP53INP1,ZBTB16,CDKN1B,SAMD4A,CDH13,MAPT,APOE,ZNF480,PLCB1,APP
GO:BP	mRNA metabolic process	GO:0016071	1	0	2161	42	2	21128	SAMD4A,APP
GO:BP	rRNA metabolic process	GO:0016072	1	0	268	42	1	21128	MAPT
GO:BP	synaptic vesicle exocytosis	GO:0016079	1	0	113	42	1	21128	LRRK2
GO:BP	sterol biosynthetic process	GO:0016126	1	0	60	42	1	21128	APOE
GO:BP	sterol catabolic process	GO:0016127	1	0	10	42	1	21128	APOE
GO:BP	endosomal transport	GO:0016197	1	0	244	42	2	21128	ABCA1,LRRK2
GO:BP	amine transport	GO:0015837	1	0	106	42	1	21128	AGT
GO:BP	axon midline choice point recognition	GO:0016199	1	0	5	42	1	21128	APP
GO:BP	peptide transport	GO:0015833	1	0	262	42	2	21128	HFE,ABCA1
GO:BP	organophosphate ester transport	GO:0015748	1	0	149	42	3	21128	ABCA1,APOC1,APOE
GO:BP	response to purine-containing compound	GO:0014074	1	0	145	42	1	21128	APP
GO:BP	striated muscle tissue development	GO:0014706	1	0	240	42	1	21128	AGT
GO:BP	positive regulation of muscle hypertrophy	GO:0014742	1	0	27	42	1	21128	AGT
GO:BP	regulation of muscle hypertrophy	GO:0014743	1	0	57	42	1	21128	AGT
GO:BP	muscle cell migration	GO:0014812	1	0	87	42	1	21128	AGT
GO:BP	tonic smooth muscle contraction	GO:0014820	1	0	11	42	1	21128	AGT
GO:BP	response to activity	GO:0014823	1	0	72	42	1	21128	AGT
GO:BP	artery smooth muscle contraction	GO:0014824	1	0	10	42	1	21128	AGT
GO:BP	vascular associated smooth muscle contraction	GO:0014829	1	0	26	42	1	21128	AGT
GO:BP	response to muscle activity	GO:0014850	1	0	26	42	1	21128	AGT
GO:BP	response to muscle activity involved in regulation of muscle adaptation	GO:0014873	1	0	4	42	1	21128	AGT
GO:BP	response to stimulus involved in regulation of muscle adaptation	GO:0014874	1	0	15	42	1	21128	AGT
GO:BP	muscle hypertrophy	GO:0014896	1	0	85	42	1	21128	AGT
GO:BP	striated muscle hypertrophy	GO:0014897	1	0	83	42	1	21128	AGT
GO:BP	myotube differentiation	GO:0014902	1	0	127	42	1	21128	BDNF
GO:BP	smooth muscle cell migration	GO:0014909	1	0	74	42	1	21128	AGT
GO:BP	regulation of smooth muscle cell migration	GO:0014910	1	0	66	42	1	21128	AGT
GO:BP	positive regulation of smooth muscle cell migration	GO:0014911	1	0	37	42	1	21128	AGT
GO:BP	protein transport	GO:0015031	1	0	1788	42	7	21128	AGT,GCKR,CLU,ABCA1,LRRK2,APOE,TOMM40
GO:BP	organic cation transport	GO:0015695	1	0	56	42	1	21128	AGT
GO:BP	organic anion transport	GO:0015711	1	0	373	42	1	21128	AGT
GO:BP	L-amino acid transport	GO:0015807	1	0	74	42	1	21128	AGT
GO:BP	pattern specification process	GO:0007389	1	0	479	42	1	21128	ZBTB16
GO:BP	regulation of mitotic cell cycle	GO:0007346	1	0	492	42	3	21128	CDKN1B,PLCB1,APP
GO:BP	egg activation	GO:0007343	1	0	10	42	1	21128	PLCB1
GO:BP	monocyte chemotaxis	GO:0002548	1	0	69	42	1	21128	IL6R
GO:BP	myeloid leukocyte differentiation	GO:0002573	1	0	219	42	1	21128	APP
GO:BP	regulation of antigen processing and presentation	GO:0002577	1	0	20	42	1	21128	HFE
GO:BP	negative regulation of antigen processing and presentation	GO:0002578	1	0	9	42	1	21128	HFE
GO:BP	regulation of antigen processing and presentation of peptide antigen	GO:0002583	1	0	6	42	1	21128	HFE
GO:BP	negative regulation of antigen processing and presentation of peptide antigen	GO:0002584	1	0	4	42	1	21128	HFE
GO:BP	regulation of antigen processing and presentation of peptide antigen via MHC class I	GO:0002589	1	0	2	42	1	21128	HFE
GO:BP	negative regulation of antigen processing and presentation of peptide antigen via MHC class I	GO:0002590	1	0	2	42	1	21128	HFE
GO:BP	regulation of T cell antigen processing and presentation	GO:0002625	1	0	2	42	1	21128	HFE
GO:BP	acute inflammatory response	GO:0002526	1	0	116	42	2	21128	IL6R,SERPINA3
GO:BP	negative regulation of T cell antigen processing and presentation	GO:0002626	1	0	1	42	1	21128	HFE
GO:BP	regulation of leukocyte migration	GO:0002685	1	0	229	42	4	21128	IL6R,AGER,PLCB1,APP
GO:BP	negative regulation of leukocyte migration	GO:0002686	1	0	49	42	1	21128	PLCB1
GO:BP	positive regulation of leukocyte migration	GO:0002687	1	0	151	42	3	21128	IL6R,AGER,APP
GO:BP	regulation of leukocyte chemotaxis	GO:0002688	1	0	126	42	1	21128	IL6R
GO:BP	positive regulation of leukocyte chemotaxis	GO:0002690	1	0	98	42	1	21128	IL6R
GO:BP	regulation of cellular extravasation	GO:0002691	1	0	40	42	2	21128	AGER,PLCB1
GO:BP	negative regulation of cellular extravasation	GO:0002692	1	0	8	42	1	21128	PLCB1
GO:BP	positive regulation of cellular extravasation	GO:0002693	1	0	18	42	1	21128	AGER
GO:BP	regulation of leukocyte activation	GO:0002694	1	0	658	42	5	21128	AGER,HFE,ZBTB16,LRRK2,NECTIN2
GO:BP	negative regulation of immune system process	GO:0002683	1	0	465	42	3	21128	OTUD4,HFE,PLCB1
GO:BP	leukocyte differentiation	GO:0002521	1	0	599	42	4	21128	IL6R,AGER,ZBTB16,APP
GO:BP	antigen processing and presentation of endogenous peptide antigen	GO:0002483	1	0	19	42	2	21128	HFE,IDE
GO:BP	antigen processing and presentation of peptide antigen via MHC class I	GO:0002474	1	0	29	42	2	21128	HFE,IDE
GO:BP	T-helper cell lineage commitment	GO:0002295	1	0	18	42	1	21128	IL6R
GO:BP	response to tumor cell	GO:0002347	1	0	38	42	1	21128	NECTIN2
GO:BP	T cell lineage commitment	GO:0002360	1	0	30	42	1	21128	IL6R
GO:BP	alpha-beta T cell lineage commitment	GO:0002363	1	0	23	42	1	21128	IL6R
GO:BP	leukocyte activation involved in immune response	GO:0002366	1	0	293	42	1	21128	IL6R
GO:BP	cytokine production involved in immune response	GO:0002367	1	0	117	42	1	21128	HFE
GO:BP	T cell cytokine production	GO:0002369	1	0	38	42	1	21128	HFE
GO:BP	immune system process	GO:0002376	1	0	2683	42	14	21128	IL6R,OTUD4,AGER,HFE,CLU,IDE,PLEKHA1,ZBTB16,LRRK2,MAPT,APOE,NECTIN2,PLCB1,APP
GO:BP	hepatic immune response	GO:0002384	1	0	2	42	1	21128	IL6R
GO:BP	immune response to tumor cell	GO:0002418	1	0	23	42	1	21128	NECTIN2
GO:BP	natural killer cell mediated cytotoxicity directed against tumor cell target	GO:0002420	1	0	9	42	1	21128	NECTIN2
GO:BP	natural killer cell mediated immune response to tumor cell	GO:0002423	1	0	10	42	1	21128	NECTIN2
GO:BP	immune response-activating cell surface receptor signaling pathway	GO:0002429	1	0	343	42	2	21128	PLEKHA1,NECTIN2
GO:BP	immune complex clearance	GO:0002434	1	0	5	42	1	21128	CLU
GO:BP	production of molecular mediator of immune response	GO:0002440	1	0	217	42	1	21128	HFE
GO:BP	leukocyte mediated immunity	GO:0002443	1	0	444	42	4	21128	AGER,HFE,CLU,NECTIN2
GO:BP	lymphocyte mediated immunity	GO:0002449	1	0	347	42	4	21128	AGER,HFE,CLU,NECTIN2
GO:BP	humoral immune response mediated by circulating immunoglobulin	GO:0002455	1	0	118	42	1	21128	CLU
GO:BP	T cell mediated immunity	GO:0002456	1	0	108	42	3	21128	AGER,HFE,NECTIN2
GO:BP	T cell antigen processing and presentation	GO:0002457	1	0	7	42	1	21128	HFE
GO:BP	adaptive immune response based on somatic recombination of immune receptors built from immunoglobulin superfamily domains	GO:0002460	1	0	355	42	5	21128	IL6R,AGER,HFE,CLU,NECTIN2
GO:BP	negative regulation of leukocyte activation	GO:0002695	1	0	194	42	1	21128	HFE
GO:BP	positive regulation of leukocyte activation	GO:0002696	1	0	444	42	4	21128	AGER,ZBTB16,LRRK2,NECTIN2
GO:BP	regulation of immune effector process	GO:0002697	1	0	374	42	3	21128	AGER,HFE,NECTIN2
GO:BP	negative regulation of immune effector process	GO:0002698	1	0	121	42	1	21128	HFE
GO:BP	regulation of peptide secretion	GO:0002791	1	0	190	42	1	21128	HFE
GO:BP	positive regulation of peptide secretion	GO:0002793	1	0	98	42	1	21128	HFE
GO:BP	regulation of adaptive immune response	GO:0002819	1	0	192	42	3	21128	AGER,HFE,NECTIN2
GO:BP	negative regulation of adaptive immune response	GO:0002820	1	0	61	42	1	21128	HFE
GO:BP	positive regulation of adaptive immune response	GO:0002821	1	0	114	42	1	21128	NECTIN2
GO:BP	regulation of adaptive immune response based on somatic recombination of immune receptors built from immunoglobulin superfamily domains	GO:0002822	1	0	176	42	3	21128	AGER,HFE,NECTIN2
GO:BP	negative regulation of adaptive immune response based on somatic recombination of immune receptors built from immunoglobulin superfamily domains	GO:0002823	1	0	56	42	1	21128	HFE
GO:BP	positive regulation of adaptive immune response based on somatic recombination of immune receptors built from immunoglobulin superfamily domains	GO:0002824	1	0	108	42	1	21128	NECTIN2
GO:BP	regulation of response to biotic stimulus	GO:0002831	1	0	452	42	3	21128	OTUD4,APOE,NECTIN2
GO:BP	positive regulation of response to biotic stimulus	GO:0002833	1	0	317	42	2	21128	OTUD4,NECTIN2
GO:BP	regulation of response to tumor cell	GO:0002834	1	0	20	42	1	21128	NECTIN2
GO:BP	positive regulation of response to tumor cell	GO:0002836	1	0	14	42	1	21128	NECTIN2
GO:BP	regulation of immune response to tumor cell	GO:0002837	1	0	19	42	1	21128	NECTIN2
GO:BP	positive regulation of immune response to tumor cell	GO:0002839	1	0	14	42	1	21128	NECTIN2
GO:BP	regulation of natural killer cell mediated immune response to tumor cell	GO:0002855	1	0	9	42	1	21128	NECTIN2
GO:BP	positive regulation of natural killer cell mediated immune response to tumor cell	GO:0002857	1	0	7	42	1	21128	NECTIN2
GO:BP	regulation of natural killer cell mediated cytotoxicity directed against tumor cell target	GO:0002858	1	0	8	42	1	21128	NECTIN2
GO:BP	positive regulation of natural killer cell mediated cytotoxicity directed against tumor cell target	GO:0002860	1	0	6	42	1	21128	NECTIN2
GO:BP	regulation of immunoglobulin mediated immune response	GO:0002889	1	0	63	42	1	21128	NECTIN2
GO:BP	positive regulation of immunoglobulin mediated immune response	GO:0002891	1	0	41	42	1	21128	NECTIN2
GO:BP	regionalization	GO:0003002	1	0	434	42	1	21128	ZBTB16
GO:BP	peptide secretion	GO:0002790	1	0	237	42	2	21128	HFE,ABCA1
GO:BP	CD4-positive, alpha-beta T cell differentiation involved in immune response	GO:0002294	1	0	69	42	1	21128	IL6R
GO:BP	immune response-regulating cell surface receptor signaling pathway	GO:0002768	1	0	371	42	2	21128	PLEKHA1,NECTIN2
GO:BP	innate immune response-activating signaling pathway	GO:0002758	1	0	202	42	1	21128	OTUD4
GO:BP	positive regulation of immune effector process	GO:0002699	1	0	255	42	1	21128	NECTIN2
GO:BP	regulation of production of molecular mediator of immune response	GO:0002700	1	0	186	42	1	21128	HFE
GO:BP	negative regulation of production of molecular mediator of immune response	GO:0002701	1	0	45	42	1	21128	HFE
GO:BP	regulation of leukocyte mediated immunity	GO:0002703	1	0	235	42	3	21128	AGER,HFE,NECTIN2
GO:BP	negative regulation of leukocyte mediated immunity	GO:0002704	1	0	66	42	1	21128	HFE
GO:BP	positive regulation of leukocyte mediated immunity	GO:0002705	1	0	136	42	1	21128	NECTIN2
GO:BP	regulation of lymphocyte mediated immunity	GO:0002706	1	0	173	42	3	21128	AGER,HFE,NECTIN2
GO:BP	negative regulation of lymphocyte mediated immunity	GO:0002707	1	0	54	42	1	21128	HFE
GO:BP	positive regulation of lymphocyte mediated immunity	GO:0002708	1	0	115	42	1	21128	NECTIN2
GO:BP	regulation of T cell mediated immunity	GO:0002709	1	0	85	42	3	21128	AGER,HFE,NECTIN2
GO:BP	negative regulation of T cell mediated immunity	GO:0002710	1	0	26	42	1	21128	HFE
GO:BP	positive regulation of T cell mediated immunity	GO:0002711	1	0	56	42	1	21128	NECTIN2
GO:BP	regulation of B cell mediated immunity	GO:0002712	1	0	63	42	1	21128	NECTIN2
GO:BP	positive regulation of B cell mediated immunity	GO:0002714	1	0	41	42	1	21128	NECTIN2
GO:BP	regulation of natural killer cell mediated immunity	GO:0002715	1	0	49	42	1	21128	NECTIN2
GO:BP	positive regulation of natural killer cell mediated immunity	GO:0002717	1	0	32	42	1	21128	NECTIN2
GO:BP	regulation of cytokine production involved in immune response	GO:0002718	1	0	117	42	1	21128	HFE
GO:BP	negative regulation of cytokine production involved in immune response	GO:0002719	1	0	33	42	1	21128	HFE
GO:BP	regulation of T cell cytokine production	GO:0002724	1	0	38	42	1	21128	HFE
GO:BP	negative regulation of T cell cytokine production	GO:0002725	1	0	11	42	1	21128	HFE
GO:BP	immune response-activating signaling pathway	GO:0002757	1	0	462	42	3	21128	OTUD4,PLEKHA1,NECTIN2
GO:BP	immune response-regulating signaling pathway	GO:0002764	1	0	490	42	3	21128	OTUD4,PLEKHA1,NECTIN2
GO:BP	developmental process involved in reproduction	GO:0003006	1	0	971	42	6	21128	SLIT3,PLEKHA1,ZBTB16,CDKN1B,LRRK2,NECTIN2
GO:BP	alpha-beta T cell differentiation involved in immune response	GO:0002293	1	0	70	42	1	21128	IL6R
GO:BP	alpha-beta T cell activation involved in immune response	GO:0002287	1	0	70	42	1	21128	IL6R
GO:BP	luteinization	GO:0001553	1	0	12	42	1	21128	PLEKHA1
GO:BP	luteolysis	GO:0001554	1	0	7	42	1	21128	SLIT3
GO:BP	blood vessel development	GO:0001568	1	0	706	42	4	21128	AGT,IL6R,CDH13,APOE
GO:BP	osteoblast differentiation	GO:0001649	1	0	228	42	2	21128	IL6R,SCUBE2
GO:BP	eye development	GO:0001654	1	0	398	42	1	21128	CDKN1B
GO:BP	urogenital system development	GO:0001655	1	0	68	42	1	21128	CDKN1B
GO:BP	ureteric bud development	GO:0001657	1	0	100	42	1	21128	AGT
GO:BP	branching involved in ureteric bud morphogenesis	GO:0001658	1	0	62	42	1	21128	AGT
GO:BP	behavioral fear response	GO:0001662	1	0	39	42	1	21128	APOE
GO:BP	angiogenesis	GO:0001525	1	0	528	42	2	21128	AGT,CDH13
GO:BP	response to hypoxia	GO:0001666	1	0	289	42	2	21128	AGER,CDKN1B
GO:BP	acrosome assembly	GO:0001675	1	0	23	42	1	21128	NECTIN2
GO:BP	cellular glucose homeostasis	GO:0001678	1	0	158	42	1	21128	AGER
GO:BP	morphogenesis of a branching structure	GO:0001763	1	0	202	42	2	21128	AGT,LRRK2
GO:BP	neuron migration	GO:0001764	1	0	178	42	1	21128	DAB1
GO:BP	negative regulation of cytokine production	GO:0001818	1	0	281	42	2	21128	AGER,HFE
GO:BP	kidney development	GO:0001822	1	0	314	42	4	21128	AGT,IL6R,ZBTB16,LRRK2
GO:BP	mesonephros development	GO:0001823	1	0	105	42	2	21128	AGT,ZBTB16
GO:BP	release of cytochrome c from mitochondria	GO:0001836	1	0	56	42	1	21128	CLU
GO:BP	NK T cell differentiation	GO:0001865	1	0	10	42	1	21128	ZBTB16
GO:BP	ameboidal-type cell migration	GO:0001667	1	0	429	42	3	21128	AGT,CDH13,APOE
GO:BP	action potential	GO:0001508	1	0	143	42	1	21128	BIN1
GO:BP	regulation of neurotransmitter levels	GO:0001505	1	0	223	42	1	21128	LRRK2
GO:BP	ossification	GO:0001503	1	0	416	42	5	21128	IL6R,ADAMTS12,ZBTB16,SCUBE2,KREMEN1
GO:BP	transition metal ion transport	GO:0000041	1	0	103	42	1	21128	HFE
GO:BP	autophagosome assembly	GO:0000045	1	0	110	42	2	21128	TP53INP1,LRRK2
GO:BP	cell cycle checkpoint signaling	GO:0000075	1	0	191	42	1	21128	CDKN1B
GO:BP	DNA damage checkpoint signaling	GO:0000077	1	0	125	42	1	21128	CDKN1B
GO:BP	regulation of cyclin-dependent protein serine/threonine kinase activity	GO:0000079	1	0	113	42	1	21128	CDKN1B
GO:BP	G1/S transition of mitotic cell cycle	GO:0000082	1	0	225	42	2	21128	CDKN1B,PLCB1
GO:BP	G2/M transition of mitotic cell cycle	GO:0000086	1	0	143	42	2	21128	PLCB1,APP
GO:BP	negative regulation of transcription by RNA polymerase II	GO:0000122	1	0	962	42	2	21128	BIN1,ZBTB16
GO:BP	MAPK cascade	GO:0000165	1	0	773	42	7	21128	AGT,IL6R,AGER,LRRK2,APOE,PLCB1,APP
GO:BP	microtubule cytoskeleton organization	GO:0000226	1	0	652	42	3	21128	TACC2,CDKN1B,MAPT
GO:BP	mitochondrial fission	GO:0000266	1	0	39	42	2	21128	LRRK2,MAPT
GO:BP	mitotic cell cycle	GO:0000278	1	0	929	42	4	21128	TACC2,CDKN1B,PLCB1,APP
GO:BP	nuclear division	GO:0000280	1	0	452	42	2	21128	CDKN1B,PLCB1
GO:BP	nuclear-transcribed mRNA catabolic process, deadenylation-dependent decay	GO:0000288	1	0	68	42	1	21128	SAMD4A
GO:BP	nuclear-transcribed mRNA poly(A) tail shortening	GO:0000289	1	0	34	42	1	21128	SAMD4A
GO:BP	response to reactive oxygen species	GO:0000302	1	0	194	42	4	21128	PLEKHA1,LRRK2,MAPT,APOE
GO:BP	cell morphogenesis	GO:0000902	1	0	965	42	8	21128	DAB1,SLIT3,CLU,BDNF,LRRK2,MAPT,APOE,APP
GO:BP	cytokinesis	GO:0000910	1	0	192	42	1	21128	SVIL
GO:BP	nuclear-transcribed mRNA catabolic process	GO:0000956	1	0	128	42	1	21128	SAMD4A
GO:BP	response to acid chemical	GO:0001101	1	0	140	42	1	21128	CDKN1B
GO:BP	skeletal system development	GO:0001501	1	0	547	42	4	21128	ADAMTS12,PLEKHA1,ZBTB16,SCUBE2
GO:BP	endothelial cell development	GO:0001885	1	0	67	42	1	21128	PLCB1
GO:BP	placenta development	GO:0001890	1	0	154	42	1	21128	CDKN1B
GO:BP	tissue homeostasis	GO:0001894	1	0	263	42	1	21128	SERPINA3
GO:BP	cell killing	GO:0001906	1	0	186	42	2	21128	AGER,NECTIN2
GO:BP	regulation of heart rate	GO:0002027	1	0	104	42	2	21128	AGT,BIN1
GO:BP	maintenance of blood vessel diameter homeostasis by renin-angiotensin	GO:0002034	1	0	5	42	1	21128	AGT
GO:BP	brain renin-angiotensin system	GO:0002035	1	0	5	42	1	21128	AGT
GO:BP	sprouting angiogenesis	GO:0002040	1	0	125	42	1	21128	CDH13
GO:BP	chondrocyte differentiation	GO:0002062	1	0	118	42	3	21128	ADAMTS12,ZBTB16,SCUBE2
GO:BP	epithelial cell development	GO:0002064	1	0	215	42	1	21128	PLCB1
GO:BP	lens development in camera-type eye	GO:0002088	1	0	89	42	1	21128	CDKN1B
GO:BP	behavioral defense response	GO:0002209	1	0	40	42	1	21128	APOE
GO:BP	activation of innate immune response	GO:0002218	1	0	227	42	1	21128	OTUD4
GO:BP	pattern recognition receptor signaling pathway	GO:0002221	1	0	184	42	1	21128	OTUD4
GO:BP	toll-like receptor signaling pathway	GO:0002224	1	0	69	42	1	21128	OTUD4
GO:BP	natural killer cell mediated immunity	GO:0002228	1	0	75	42	1	21128	NECTIN2
GO:BP	response to molecule of bacterial origin	GO:0002237	1	0	347	42	2	21128	ABCA1,SRR
GO:BP	adaptive immune response	GO:0002250	1	0	719	42	5	21128	IL6R,AGER,HFE,CLU,NECTIN2
GO:BP	organ or tissue specific immune response	GO:0002251	1	0	43	42	1	21128	IL6R
GO:BP	immune effector process	GO:0002252	1	0	684	42	6	21128	IL6R,AGER,HFE,CLU,NECTIN2,APP
GO:BP	activation of immune response	GO:0002253	1	0	536	42	4	21128	OTUD4,CLU,PLEKHA1,NECTIN2
GO:BP	cell activation involved in immune response	GO:0002263	1	0	297	42	2	21128	IL6R,APP
GO:BP	astrocyte activation involved in immune response	GO:0002265	1	0	4	42	1	21128	APP
GO:BP	lymphocyte activation involved in immune response	GO:0002285	1	0	205	42	1	21128	IL6R
GO:BP	T cell activation involved in immune response	GO:0002286	1	0	116	42	1	21128	IL6R
GO:BP	response to dietary excess	GO:0002021	1	0	34	42	1	21128	APOE
GO:BP	T cell differentiation involved in immune response	GO:0002292	1	0	78	42	1	21128	IL6R
GO:BP	regulation of renal output by angiotensin	GO:0002019	1	0	3	42	1	21128	AGT
GO:BP	regulation of blood volume by renin-angiotensin	GO:0002016	1	0	9	42	1	21128	AGT
GO:BP	leukocyte mediated cytotoxicity	GO:0001909	1	0	128	42	2	21128	AGER,NECTIN2
GO:BP	regulation of leukocyte mediated cytotoxicity	GO:0001910	1	0	83	42	2	21128	AGER,NECTIN2
GO:BP	positive regulation of leukocyte mediated cytotoxicity	GO:0001912	1	0	56	42	1	21128	NECTIN2
GO:BP	T cell mediated cytotoxicity	GO:0001913	1	0	45	42	2	21128	AGER,NECTIN2
GO:BP	regulation of T cell mediated cytotoxicity	GO:0001914	1	0	38	42	2	21128	AGER,NECTIN2
GO:BP	positive regulation of T cell mediated cytotoxicity	GO:0001916	1	0	28	42	1	21128	NECTIN2
GO:BP	negative regulation of protein phosphorylation	GO:0001933	1	0	320	42	4	21128	AGT,CDKN1B,LRRK2,APOE
GO:BP	endothelial cell proliferation	GO:0001935	1	0	158	42	2	21128	CDH13,APOE
GO:BP	regulation of endothelial cell proliferation	GO:0001936	1	0	139	42	2	21128	CDH13,APOE
GO:BP	negative regulation of endothelial cell proliferation	GO:0001937	1	0	43	42	1	21128	APOE
GO:BP	positive regulation of endothelial cell proliferation	GO:0001938	1	0	97	42	1	21128	CDH13
GO:BP	postsynaptic membrane organization	GO:0001941	1	0	37	42	1	21128	APOE
GO:BP	vasculature development	GO:0001944	1	0	737	42	4	21128	AGT,IL6R,CDH13,APOE
GO:BP	regulation of cell-matrix adhesion	GO:0001952	1	0	121	42	1	21128	CDH13
GO:BP	positive regulation of cell-matrix adhesion	GO:0001954	1	0	56	42	1	21128	CDH13
GO:BP	regulation of cytokine-mediated signaling pathway	GO:0001959	1	0	152	42	2	21128	OTUD4,SLIT3
GO:BP	negative regulation of cytokine-mediated signaling pathway	GO:0001960	1	0	75	42	2	21128	OTUD4,SLIT3
GO:BP	suckling behavior	GO:0001967	1	0	12	42	1	21128	APP
GO:BP	blood vessel remodeling	GO:0001974	1	0	41	42	1	21128	AGT
GO:BP	regulation of systemic arterial blood pressure by hormone	GO:0001990	1	0	39	42	1	21128	AGT
GO:BP	morphogenesis of an epithelium	GO:0002009	1	0	526	42	2	21128	AGT,ADAMTS12
GO:BP	renin-angiotensin regulation of aldosterone production	GO:0002018	1	0	3	42	1	21128	AGT
GO:BP	heart morphogenesis	GO:0003007	1	0	255	42	1	21128	SLIT3
GO:BP	muscle system process	GO:0003012	1	0	425	42	2	21128	AGT,BIN1
GO:BP	circulatory system process	GO:0003013	1	0	596	42	6	21128	AGT,F5,BIN1,AGER,NAV2,APOE
GO:BP	striated muscle contraction	GO:0006941	1	0	175	42	1	21128	BIN1
GO:BP	regulation of striated muscle contraction	GO:0006942	1	0	93	42	1	21128	BIN1
GO:BP	acute-phase response	GO:0006953	1	0	49	42	2	21128	IL6R,SERPINA3
GO:BP	immune response	GO:0006955	1	0	1922	42	9	21128	IL6R,OTUD4,AGER,HFE,CLU,PLEKHA1,APOE,NECTIN2,APP
GO:BP	complement activation	GO:0006956	1	0	131	42	1	21128	CLU
GO:BP	complement activation, classical pathway	GO:0006958	1	0	105	42	1	21128	CLU
GO:BP	humoral immune response	GO:0006959	1	0	320	42	1	21128	CLU
GO:BP	cellular response to DNA damage stimulus	GO:0006974	1	0	881	42	3	21128	CLU,CDKN1B,MAPT
GO:BP	DNA damage response, signal transduction by p53 class mediator resulting in cell cycle arrest	GO:0006977	1	0	18	42	1	21128	CDKN1B
GO:BP	smooth muscle contraction	GO:0006939	1	0	109	42	1	21128	AGT
GO:BP	organelle organization	GO:0006996	1	0	3568	42	15	21128	BIN1,CLU,NDUFAF6,TP53INP1,ABCA1,TACC2,SVIL,NAV2,CDKN1B,LRRK2,MAPT,APOE,NECTIN2,TOMM40,PLCB1
GO:BP	mitochondrion organization	GO:0007005	1	0	539	42	6	21128	CLU,NDUFAF6,LRRK2,MAPT,NECTIN2,TOMM40
GO:BP	mitochondrial membrane organization	GO:0007006	1	0	116	42	1	21128	TOMM40
GO:BP	outer mitochondrial membrane organization	GO:0007008	1	0	13	42	1	21128	TOMM40
GO:BP	plasma membrane organization	GO:0007009	1	0	169	42	2	21128	BIN1,CLU
GO:BP	cytoskeleton organization	GO:0007010	1	0	1507	42	7	21128	BIN1,TACC2,SVIL,CDKN1B,MAPT,APOE,NECTIN2
GO:BP	actin filament organization	GO:0007015	1	0	452	42	2	21128	BIN1,SVIL
GO:BP	microtubule-based process	GO:0007017	1	0	939	42	4	21128	TACC2,CDKN1B,MAPT,APP
GO:BP	microtubule-based movement	GO:0007018	1	0	419	42	2	21128	MAPT,APP
GO:BP	endoplasmic reticulum organization	GO:0007029	1	0	95	42	1	21128	LRRK2
GO:BP	nucleus organization	GO:0006997	1	0	148	42	2	21128	BIN1,NECTIN2
GO:BP	regulation of muscle contraction	GO:0006937	1	0	166	42	1	21128	BIN1
GO:BP	muscle contraction	GO:0006936	1	0	340	42	2	21128	AGT,BIN1
GO:BP	chemotaxis	GO:0006935	1	0	621	42	6	21128	IL6R,SLIT3,AGER,BDNF,CDH13,APP
GO:BP	iron ion transport	GO:0006826	1	0	56	42	1	21128	HFE
GO:BP	neurotransmitter transport	GO:0006836	1	0	214	42	1	21128	LRRK2
GO:BP	mitochondrial transport	GO:0006839	1	0	186	42	2	21128	LRRK2,TOMM40
GO:BP	amino acid transport	GO:0006865	1	0	146	42	1	21128	AGT
GO:BP	lipid transport	GO:0006869	1	0	421	42	5	21128	AGT,CLU,ABCA1,APOC1,APOE
GO:BP	cellular monoatomic ion homeostasis	GO:0006873	1	0	510	42	5	21128	AGT,HFE,LRRK2,APOE,APP
GO:BP	cellular calcium ion homeostasis	GO:0006874	1	0	290	42	2	21128	APOE,APP
GO:BP	cellular metal ion homeostasis	GO:0006875	1	0	423	42	4	21128	AGT,HFE,APOE,APP
GO:BP	cellular copper ion homeostasis	GO:0006878	1	0	16	42	1	21128	APP
GO:BP	cellular iron ion homeostasis	GO:0006879	1	0	64	42	1	21128	HFE
GO:BP	cellular sodium ion homeostasis	GO:0006883	1	0	22	42	1	21128	AGT
GO:BP	regulation of pH	GO:0006885	1	0	100	42	1	21128	LRRK2
GO:BP	intracellular protein transport	GO:0006886	1	0	1095	42	5	21128	AGT,GCKR,CLU,LRRK2,TOMM40
GO:BP	exocytosis	GO:0006887	1	0	370	42	1	21128	LRRK2
GO:BP	endoplasmic reticulum to Golgi vesicle-mediated transport	GO:0006888	1	0	134	42	1	21128	LRRK2
GO:BP	receptor-mediated endocytosis	GO:0006898	1	0	256	42	4	21128	HFE,CLU,APOC1,APOE
GO:BP	phagocytosis	GO:0006909	1	0	313	42	2	21128	ABCA1,ICAM5
GO:BP	phagocytosis, engulfment	GO:0006911	1	0	127	42	1	21128	ABCA1
GO:BP	nucleocytoplasmic transport	GO:0006913	1	0	330	42	4	21128	AGT,GCKR,CDKN1B,LRRK2
GO:BP	autophagy	GO:0006914	1	0	562	42	4	21128	CLU,TP53INP1,LRRK2,MAPT
GO:BP	activation of cysteine-type endopeptidase activity involved in apoptotic process	GO:0006919	1	0	80	42	1	21128	MAPT
GO:BP	Golgi organization	GO:0007030	1	0	160	42	1	21128	LRRK2
GO:BP	vacuole organization	GO:0007033	1	0	214	42	3	21128	TP53INP1,ABCA1,LRRK2
GO:BP	vacuolar transport	GO:0007034	1	0	161	42	3	21128	BIN1,CLU,LRRK2
GO:BP	lysosome organization	GO:0007040	1	0	99	42	2	21128	ABCA1,LRRK2
GO:BP	G protein-coupled acetylcholine receptor signaling pathway	GO:0007213	1	0	19	42	1	21128	PLCB1
GO:BP	glutamate receptor signaling pathway	GO:0007215	1	0	52	42	2	21128	PLCB1,APP
GO:BP	Notch signaling pathway	GO:0007219	1	0	183	42	2	21128	CDKN1B,APP
GO:BP	smoothened signaling pathway	GO:0007224	1	0	148	42	1	21128	SCUBE2
GO:BP	JNK cascade	GO:0007254	1	0	176	42	4	21128	AGER,LRRK2,PLCB1,APP
GO:BP	receptor signaling pathway via JAK-STAT	GO:0007259	1	0	167	42	3	21128	AGT,IL6R,DAB1
GO:BP	tyrosine phosphorylation of STAT protein	GO:0007260	1	0	80	42	1	21128	IL6R
GO:BP	nitric oxide mediated signal transduction	GO:0007263	1	0	28	42	2	21128	AGT,APOE
GO:BP	small GTPase mediated signal transduction	GO:0007264	1	0	518	42	4	21128	DAB1,ABCA1,CDH13,APOE
GO:BP	Ras protein signal transduction	GO:0007265	1	0	360	42	3	21128	ABCA1,CDH13,APOE
GO:BP	Rho protein signal transduction	GO:0007266	1	0	142	42	3	21128	ABCA1,CDH13,APOE
GO:BP	neurotransmitter secretion	GO:0007269	1	0	153	42	1	21128	LRRK2
GO:BP	synaptic transmission, cholinergic	GO:0007271	1	0	31	42	1	21128	APOE
GO:BP	ensheathment of neurons	GO:0007272	1	0	148	42	1	21128	CLU
GO:BP	gamete generation	GO:0007276	1	0	774	42	4	21128	PLEKHA1,ZBTB16,LRRK2,NECTIN2
GO:BP	germ cell development	GO:0007281	1	0	322	42	2	21128	ZBTB16,NECTIN2
GO:BP	spermatogenesis	GO:0007283	1	0	597	42	4	21128	PLEKHA1,ZBTB16,LRRK2,NECTIN2
GO:BP	spermatid development	GO:0007286	1	0	194	42	1	21128	NECTIN2
GO:BP	spermatid nucleus differentiation	GO:0007289	1	0	27	42	1	21128	NECTIN2
GO:BP	single fertilization	GO:0007338	1	0	161	42	1	21128	PLCB1
GO:BP	acrosome reaction	GO:0007340	1	0	40	42	1	21128	PLCB1
GO:BP	dopamine receptor signaling pathway	GO:0007212	1	0	39	42	1	21128	LRRK2
GO:BP	calcium ion transport	GO:0006816	1	0	438	42	2	21128	AGT,BIN1
GO:BP	positive regulation of cytosolic calcium ion concentration	GO:0007204	1	0	206	42	1	21128	AGT
GO:BP	phospholipase C-activating G protein-coupled receptor signaling pathway	GO:0007200	1	0	104	42	1	21128	AGT
GO:BP	lysosomal transport	GO:0007041	1	0	127	42	3	21128	BIN1,CLU,LRRK2
GO:BP	cell-cell junction assembly	GO:0007043	1	0	149	42	1	21128	AGT
GO:BP	cell cycle	GO:0007049	1	0	1818	42	7	21128	BIN1,TP53INP1,TACC2,SVIL,CDKN1B,PLCB1,APP
GO:BP	spindle organization	GO:0007051	1	0	199	42	1	21128	TACC2
GO:BP	mitotic spindle organization	GO:0007052	1	0	135	42	1	21128	TACC2
GO:BP	mitotic cell cycle checkpoint signaling	GO:0007093	1	0	143	42	1	21128	CDKN1B
GO:BP	regulation of exit from mitosis	GO:0007096	1	0	19	42	1	21128	CDKN1B
GO:BP	cell adhesion	GO:0007155	1	0	1521	42	10	21128	DAB1,ADAMTS12,AGER,HFE,ZBTB16,CDH13,ICAM4,NECTIN2,ICAM5,APP
GO:BP	homophilic cell adhesion via plasma membrane adhesion molecules	GO:0007156	1	0	170	42	2	21128	CDH13,NECTIN2
GO:BP	leukocyte cell-cell adhesion	GO:0007159	1	0	403	42	3	21128	AGER,HFE,ZBTB16
GO:BP	cell-matrix adhesion	GO:0007160	1	0	238	42	2	21128	ADAMTS12,CDH13
GO:BP	negative regulation of cell adhesion	GO:0007162	1	0	287	42	3	21128	DAB1,HFE,CDH13
GO:BP	enzyme-linked receptor protein signaling pathway	GO:0007167	1	0	982	42	8	21128	AGT,ADAMTS12,HFE,IDE,PLEKHA1,BDNF,CDH13,PLCB1
GO:BP	epidermal growth factor receptor signaling pathway	GO:0007173	1	0	107	42	2	21128	AGT,CDH13
GO:BP	regulation of epidermal growth factor-activated receptor activity	GO:0007176	1	0	30	42	1	21128	APP
GO:BP	transmembrane receptor protein serine/threonine kinase signaling pathway	GO:0007178	1	0	375	42	1	21128	HFE
GO:BP	G protein-coupled receptor signaling pathway	GO:0007186	1	0	1245	42	4	21128	AGT,ABCA1,APOE,PLCB1
GO:BP	G protein-coupled receptor signaling pathway, coupled to cyclic nucleotide second messenger	GO:0007187	1	0	62	42	1	21128	AGT
GO:BP	adenylate cyclase-modulating G protein-coupled receptor signaling pathway	GO:0007188	1	0	246	42	1	21128	ABCA1
GO:BP	adenylate cyclase-activating G protein-coupled receptor signaling pathway	GO:0007189	1	0	156	42	1	21128	ABCA1
GO:BP	G protein-coupled receptor signaling pathway coupled to cGMP nucleotide second messenger	GO:0007199	1	0	2	42	1	21128	AGT
GO:BP	activation of phospholipase C activity	GO:0007202	1	0	30	42	1	21128	AGT
GO:BP	potassium ion transport	GO:0006813	1	0	242	42	2	21128	BIN1,CDKN1B
GO:BP	monoatomic cation transport	GO:0006812	1	0	1059	42	4	21128	AGT,BIN1,HFE,CDKN1B
GO:BP	monoatomic ion transport	GO:0006811	1	0	1270	42	5	21128	AGT,BIN1,HFE,CDKN1B,TOMM40
GO:BP	cardiac muscle hypertrophy	GO:0003300	1	0	80	42	1	21128	AGT
GO:BP	physiological cardiac muscle hypertrophy	GO:0003301	1	0	23	42	1	21128	AGT
GO:BP	regulation of extracellular matrix constituent secretion	GO:0003330	1	0	10	42	1	21128	AGT
GO:BP	positive regulation of extracellular matrix constituent secretion	GO:0003331	1	0	5	42	1	21128	AGT
GO:BP	amino acid transmembrane transport	GO:0003333	1	0	102	42	1	21128	AGT
GO:BP	chondrocyte differentiation involved in endochondral bone morphogenesis	GO:0003413	1	0	16	42	1	21128	SCUBE2
GO:BP	carbohydrate metabolic process	GO:0005975	1	0	601	42	3	21128	GCKR,INPP4B,APP
GO:BP	monosaccharide metabolic process	GO:0005996	1	0	249	42	1	21128	GCKR
GO:BP	glucose metabolic process	GO:0006006	1	0	187	42	1	21128	GCKR
GO:BP	proteoglycan metabolic process	GO:0006029	1	0	96	42	1	21128	ADAMTS12
GO:BP	organic acid metabolic process	GO:0006082	1	0	978	42	4	21128	LPL,SRR,APOC1,APP
GO:BP	pyruvate metabolic process	GO:0006090	1	0	115	42	2	21128	SRR,APP
GO:BP	generation of precursor metabolites and energy	GO:0006091	1	0	525	42	2	21128	IDE,APP
GO:BP	glycolytic process	GO:0006096	1	0	90	42	1	21128	APP
GO:BP	regulation of carbohydrate metabolic process	GO:0006109	1	0	182	42	2	21128	GCKR,APP
GO:BP	regulation of glycolytic process	GO:0006110	1	0	48	42	1	21128	APP
GO:BP	nucleobase-containing compound metabolic process	GO:0006139	1	0	8125	42	16	21128	AGT,BIN1,OTUD4,AGER,CLU,TP53INP1,ZBTB16,CDKN1B,LRRK2,SAMD4A,CDH13,MAPT,APOE,ZNF480,PLCB1,APP
GO:BP	regulation of nucleotide metabolic process	GO:0006140	1	0	99	42	1	21128	APP
GO:BP	purine nucleotide metabolic process	GO:0006163	1	0	557	42	2	21128	LRRK2,APP
GO:BP	nucleoside diphosphate phosphorylation	GO:0006165	1	0	107	42	1	21128	APP
GO:BP	DNA metabolic process	GO:0006259	1	0	1054	42	1	21128	OTUD4
GO:BP	physiological muscle hypertrophy	GO:0003298	1	0	23	42	1	21128	AGT
GO:BP	DNA modification	GO:0006304	1	0	124	42	1	21128	OTUD4
GO:BP	ventricular septum development	GO:0003281	1	0	73	42	1	21128	SLIT3
GO:BP	regulation of membrane depolarization	GO:0003254	1	0	43	42	1	21128	LRRK2
GO:BP	renal system process	GO:0003014	1	0	128	42	1	21128	AGT
GO:BP	heart process	GO:0003015	1	0	252	42	2	21128	AGT,BIN1
GO:BP	vascular process in circulatory system	GO:0003018	1	0	265	42	3	21128	AGT,AGER,APOE
GO:BP	regulation of systemic arterial blood pressure by baroreceptor feedback	GO:0003025	1	0	4	42	1	21128	NAV2
GO:BP	regulation of systemic arterial blood pressure mediated by a chemical signal	GO:0003044	1	0	50	42	1	21128	AGT
GO:BP	angiotensin-mediated drinking behavior	GO:0003051	1	0	3	42	1	21128	AGT
GO:BP	renal system process involved in regulation of systemic arterial blood pressure	GO:0003071	1	0	26	42	1	21128	AGT
GO:BP	renal control of peripheral vascular resistance involved in regulation of systemic arterial blood pressure	GO:0003072	1	0	5	42	1	21128	AGT
GO:BP	regulation of systemic arterial blood pressure	GO:0003073	1	0	101	42	2	21128	AGT,NAV2
GO:BP	regulation of systemic arterial blood pressure by renin-angiotensin	GO:0003081	1	0	25	42	1	21128	AGT
GO:BP	endothelium development	GO:0003158	1	0	131	42	2	21128	ADAMTS12,PLCB1
[truncated: 1,401 more rows]
