# Supplementary material for: Decoding the genetic relationship between Alzheimer’s disease and type 2 diabetes: potential risk variants and future direction for North Africa
Source: Front Aging Neurosci. 2023 Jun 5;15:1114810. doi: 10.3389/fnagi.2023.1114810 (PMC10277480; doi:10.3389/fnagi.2023.1114810)
Supplement: Supplementary file 4 [file Table_4.XLSX]

## Sheet: Table 4_GO pathway enrichment
Term ID	Description	Adjusted_p_value	Genes
GO:0071825	protein-lipid complex subunit organization	0.0000013990337601763348	AGT,BIN1,LPL,ABCA1,APOC1,APOE
GO:0045595	regulation of cell differentiation	0.0000069422544391908204	AGT,IL6R,DAB1,BIN1,ADAMTS12,AGER,LPL,TP53INP1,ABCA1,BDNF,ZBTB16,SCUBE2,CDKN1B,LRRK2,MAPT,PLCB1,APP
GO:1901700	response to oxygen-containing compound	0.00001740403912049911	AGT,F5,GCKR,SLIT3,AGER,LPL,TP53INP1,ABCA1,IDE,PLEKHA1,CDKN1B,LRRK2,SRR,MAPT,APOE,PLCB1,APP
GO:0051239	regulation of multicellular organismal process	0.000017469664856494015	AGT,IL6R,DAB1,BIN1,ADAMTS12,AGER,HFE,CLU,LPL,ABCA1,BDNF,ZBTB16,SCUBE2,CDKN1B,LRRK2,MAPT,APOC1,APOE,NECTIN2,PLCB1,APP,KREMEN1
GO:0048523	negative regulation of cellular process	0.000022642478366941373	AGT,DAB1,BIN1,GCKR,OTUD4,ADAMTS12,SLIT3,AGER,HFE,CLU,LPL,TP53INP1,ABCA1,PLEKHA1,SVIL,BDNF,ZBTB16,CDKN1B,LRRK2,SAMD4A,CDH13,MAPT,APOC1,APOE,PLCB1,APP,KREMEN1
GO:0007166	cell surface receptor signaling pathway	0.00004959161696898846	AGT,IL6R,DAB1,OTUD4,ADAMTS12,SLIT3,AGER,HFE,ABCA1,IDE,PLEKHA1,BDNF,SCUBE2,CDKN1B,LRRK2,CDH13,APOE,NECTIN2,PLCB1,APP,KREMEN1
GO:0032092	positive regulation of protein binding	0.00006239319439500958	HFE,IDE,BDNF,LRRK2,APOE,APP
GO:0071827	plasma lipoprotein particle organization	0.00007975663228141333	AGT,LPL,ABCA1,APOC1,APOE
GO:1905908	positive regulation of amyloid fibril formation	0.00008324145407925878	CLU,APOE,APP
GO:0010033	response to organic substance	0.00008762680650415193	AGT,IL6R,F5,GCKR,OTUD4,ADAMTS12,SLIT3,AGER,CLU,LPL,TP53INP1,ABCA1,IDE,CDKN1B,LRRK2,CDH13,SRR,APOE,PLCB1,APP
GO:0001774	microglial cell activation	0.0000893524401408636	AGER,CLU,LRRK2,MAPT,APP
GO:0009966	regulation of signal transduction	0.00010447532649864875	AGT,IL6R,DAB1,OTUD4,ADAMTS12,SLIT3,AGER,HFE,CLU,ABCA1,PLEKHA1,BDNF,SCUBE2,LRRK2,CDH13,MAPT,APOE,NECTIN2,PLCB1,APP,KREMEN1
GO:0048519	negative regulation of biological process	0.00011443817172967127	AGT,IL6R,DAB1,BIN1,GCKR,OTUD4,ADAMTS12,SLIT3,AGER,HFE,CLU,LPL,TP53INP1,ABCA1,PLEKHA1,SVIL,BDNF,ZBTB16,CDKN1B,LRRK2,SERPINA3,SAMD4A,CDH13,MAPT,APOC1,APOE,PLCB1,APP,KREMEN1
GO:0002269	leukocyte activation involved in inflammatory response	0.00012375651792231052	AGER,CLU,LRRK2,MAPT,APP
GO:0050793	regulation of developmental process	0.00016428446910325104	AGT,IL6R,DAB1,BIN1,ADAMTS12,AGER,LPL,TP53INP1,ABCA1,BDNF,ZBTB16,SCUBE2,CDKN1B,LRRK2,MAPT,APOE,PLCB1,APP,KREMEN1
GO:0061900	glial cell activation	0.0001679346542567232	AGER,CLU,LRRK2,MAPT,APP
GO:0009719	response to endogenous stimulus	0.00017023223425727016	AGT,ADAMTS12,SLIT3,AGER,HFE,LPL,ABCA1,IDE,BDNF,CDKN1B,LRRK2,CDH13,MAPT,APOE,PLCB1,APP
GO:0051240	positive regulation of multicellular organismal process	0.0001744964671369067	AGT,IL6R,BIN1,AGER,CLU,LPL,ABCA1,BDNF,ZBTB16,SCUBE2,LRRK2,MAPT,APOE,NECTIN2,PLCB1,APP
GO:0042221	response to chemical	0.00018505923508850054	AGT,IL6R,F5,GCKR,OTUD4,ADAMTS12,SLIT3,AGER,HFE,CLU,LPL,TP53INP1,ABCA1,IDE,PLEKHA1,BDNF,CDKN1B,LRRK2,CDH13,SRR,MAPT,APOE,PLCB1,APP
GO:0051247	positive regulation of protein metabolic process	0.0002447142999717931	AGT,IL6R,DAB1,AGER,HFE,CLU,IDE,BDNF,CDKN1B,LRRK2,SAMD4A,MAPT,APOE,PLCB1,APP
GO:0030162	regulation of proteolysis	0.00039284857595513705	AGT,BIN1,OTUD4,AGER,HFE,CLU,LRRK2,SERPINA3,MAPT,APOE,APP
GO:0030100	regulation of endocytosis	0.0004359428129423774	BIN1,HFE,CLU,LRRK2,CDH13,APOC1,APOE
GO:0030154	cell differentiation	0.0004759332119433476	AGT,IL6R,DAB1,BIN1,ADAMTS12,SLIT3,AGER,CLU,LPL,TP53INP1,ABCA1,PLEKHA1,BDNF,NAV2,ZBTB16,SCUBE2,CDKN1B,LRRK2,MAPT,APOE,NECTIN2,PLCB1,APP,KREMEN1
GO:0051128	regulation of cellular component organization	0.0005066777287226826	AGT,DAB1,BIN1,SLIT3,HFE,CLU,ABCA1,SVIL,BDNF,CDKN1B,LRRK2,CDH13,MAPT,APOC1,APOE,PLCB1,APP,KREMEN1
GO:0048869	cellular developmental process	0.000533798529349752	AGT,IL6R,DAB1,BIN1,ADAMTS12,SLIT3,AGER,CLU,LPL,TP53INP1,ABCA1,PLEKHA1,BDNF,NAV2,ZBTB16,SCUBE2,CDKN1B,LRRK2,MAPT,APOE,NECTIN2,PLCB1,APP,KREMEN1
GO:0048731	system development	0.0005533727514042004	AGT,IL6R,DAB1,BIN1,ADAMTS12,SLIT3,AGER,CLU,PLEKHA1,TACC2,BDNF,NAV2,ZBTB16,SCUBE2,CDKN1B,LRRK2,CDH13,SRR,MAPT,APOE,PLCB1,APP,KREMEN1
GO:0043549	regulation of kinase activity	0.0006504554793449746	AGT,IL6R,DAB1,GCKR,AGER,CLU,CDKN1B,LRRK2,MAPT,APOE,APP
GO:0150076	neuroinflammatory response	0.0006580076166799907	AGER,CLU,LRRK2,MAPT,APP
GO:0019220	regulation of phosphate metabolic process	0.000765223086944711	AGT,IL6R,DAB1,GCKR,AGER,HFE,CLU,BDNF,CDKN1B,LRRK2,MAPT,APOC1,APOE,APP
GO:0051174	regulation of phosphorus metabolic process	0.000771937308748151	AGT,IL6R,DAB1,GCKR,AGER,HFE,CLU,BDNF,CDKN1B,LRRK2,MAPT,APOC1,APOE,APP
GO:0006954	inflammatory response	0.0008180983684626734	AGT,IL6R,ADAMTS12,AGER,CLU,LPL,LRRK2,SERPINA3,MAPT,APOE,APP
GO:0097006	regulation of plasma lipoprotein particle levels	0.0008182690692637829	AGT,LPL,ABCA1,APOC1,APOE
GO:0065005	protein-lipid complex assembly	0.0008814522639282834	BIN1,ABCA1,APOC1,APOE
GO:0055094	response to lipoprotein particle	0.0008814522639282834	LPL,ABCA1,CDH13,APOE
GO:0023051	regulation of signaling	0.0008862866985404222	AGT,IL6R,DAB1,OTUD4,ADAMTS12,SLIT3,AGER,HFE,CLU,ABCA1,PLEKHA1,BDNF,SCUBE2,LRRK2,CDH13,MAPT,APOE,NECTIN2,PLCB1,APP,KREMEN1
GO:0010646	regulation of cell communication	0.0009328150369927296	AGT,IL6R,DAB1,OTUD4,ADAMTS12,SLIT3,AGER,HFE,CLU,ABCA1,PLEKHA1,BDNF,SCUBE2,LRRK2,CDH13,MAPT,APOE,NECTIN2,PLCB1,APP,KREMEN1
