# Supplementary material for: Decoding the genetic relationship between Alzheimer’s disease and type 2 diabetes: potential risk variants and future direction for North Africa
Source: Front Aging Neurosci. 2023 Jun 5;15:1114810. doi: 10.3389/fnagi.2023.1114810 (PMC10277480; doi:10.3389/fnagi.2023.1114810)
Supplement: Supplementary file 5 [file Table_5.XLSX]

## Sheet: Feuil2
Cluster	NAF						EUR					AMR		EAS
Population	Algeria	Egypt	Libya	South Morocco	North Morocco	Tunisia Douiret	Northwestern and Western European ancestry	Toscani	South Spain (Spain_S	Spain Basic	North West of Spain	African ancestry in the South Western USA	Mexican ancestry living in Los Angeles, California	Han Chinese in Beijing, China	Chinese population of metropolitan Denver, Colorado, USA	Japanese in Tokyo
Symbol	ALG	EGY	Libya	Morocco_S	Morocco_N	TN_Ber	CEU	TSI	Spain_S	Spain_BASC	SpainNW	ASW	MEX	CHB	CHD	JPT
Individual Number	19	19	17	16	18	18	165	88	17	20	17	83	77	84	85	86
