# Supplementary material for: Decoding the genetic relationship between Alzheimer’s disease and type 2 diabetes: potential risk variants and future direction for North Africa
Source: Front Aging Neurosci. 2023 Jun 5;15:1114810. doi: 10.3389/fnagi.2023.1114810 (PMC10277480; doi:10.3389/fnagi.2023.1114810)
Supplement: Supplementary file 6 [file Table_6.XLSX]

## Sheet: Table_7
Position	Overlapped or Nearset Mapped gene	ID	REF Allele	ALT Allele	NAF	EUR	p-value	95%IC	OR	EAS	p-value	95%IC	OR	AMR	p.value	IC 95 %	OR
1:172365678	DNM3	rs4504922	G	A	0.3544	0.1414	0.000892	1.572262 7.192786	3.287797	0.125	0.0001977	1.819140 8.972833	3.922007	0.3544	1	0.5365756 1.8636703	1
1:172373059	DNM3	rs7539972	G	A	0.4938	0.1377	1.312e-07	2.843517 12.662251	5.846495	0.127	4.555e-08	3.051951 14.081180	6.366483	0.4938	1	0.553284 1.807390	1
1:196673103	CFH	rs800292	G	C	0.4842	0.2343	0.0003559	1.613937 5.975002	3.07224	0.4216	0.4774	0.702485 2.314599	1.273163	0.4842	1	0.5530727 1.8080807	1
3:12372921	PPARG	rs6809832	C	T	0.2	0.1719	0.7161	0.5612363 2.6750173	1.219369	0.005882	8.046e-06	3.753083 1030.821275	24.47609	0.2	1	0.4841625 2.0654224	1
3:49416401	RHOA	rs6997	C	A	0.3281	0.3016	0.7609	0.6057523 2.1836849	1.148452	0.09252	4.548e-05	2.135633 12.556417	4.940774	0.3281	1	0.4549275 2.1981526	1
3:49417897	RHOA	rs11715915	C	A,T	0.2892	0.2905	1	0.5183965 1.9290254	1	0.09252	0.0004947	1.752112 10.506560	4.10129	0.2892	1	0.5498642 1.8186308	1
6:32183666	PBX2	rs2070600	C	T	0.01205	0.04348	0.3687	0.004879301 2.522645247	0.2439559	0.198	8.046e-06	0.0009701003 0.2664475982	0.04085619	0.01205	1	0.4841625 2.0654224	1
8:27607002	CLU	rs11136000	T	C	0.475	0.3554	0.1148	0.8966062 3.0089147	1.636883	0.2275	0.0003559	1.613937 5.975002	3.07224	0.475	1	0.4257971 2.3485362	1
11:27658369	BDNF	rs6265	C	T	0.125	0.2091	0.1266	0.215881 1.177751	0.5146842	0.4529	3.035e-07	0.07420348 0.35754494	0.1682296	0.125	1	0.5058253 1.9769671	1
20:23602239	CST9	rs3004145	C	G	0.3469	0.2255	0.08603	0.9273587 3.5339424	1.797368	0.1358	0.000892	1.572262 7.192786	3.287797	0.3469	1	0.436359 2.291691	1
20:41168825	PLCG1	rs753381	G	A	0.195	0.4633	0.0001492	0.1480412 0.5733999	0.2953627	0.1784	0.8572	0.5281546 2.4672451	1.138147	0.195	1	0.012621 79.233041	1
