# Supplementary material for: Decoding the genetic relationship between Alzheimer’s disease and type 2 diabetes: potential risk variants and future direction for North Africa
Source: Front Aging Neurosci. 2023 Jun 5;15:1114810. doi: 10.3389/fnagi.2023.1114810 (PMC10277480; doi:10.3389/fnagi.2023.1114810)
Supplement: Supplementary file 7 [file Table_7.XLSX]

## Sheet: MAF_Chi2test_of_49SNP
Position	Overlapped or Nearset Mapped gene	ID	REF Allele	ALT Allele	NAF	EUR	p-value	95%IC	OR	EAS	p-value	95%IC	OR	AMR	p.value	IC 95 %	OR
1:172365678	DNM3	rs4504922	G	A	0.3544	0.1414	0.000892	1.572262 7.192786	3.287797	0.125	0.0001977	1.819140 8.972833	3.922007	0.3544	1	0.5365756 1.8636703	1
1:172373059	DNM3	rs7539972	G	A	0.4938	0.1377	1.312e-07	2.843517 12.662251	5.846495	0.127	4.555e-08	3.051951 14.081180	6.366483	0.4938	1	0.553284 1.807390	1
1:196673103	CFH	rs800292	G	C	0.4842	0.2343	0.0003559	1.613937 5.975002	3.07224	0.4216	0.4774	0.702485 2.314599	1.273163	0.4842	1	0.5530727 1.8080807	1
10:89243170	LIPA	rs1412444	C	T	0.4308	0.3345	0.1897	0.8287618 2.8370967	1.528315	0.2972	0.07764	0.9445123 3.2927335	1.755245	0.4308	1	0.2223129 4.4981645	1
10:89246097	LIPA	rs2246833	C	T	0.4594	0.3345	0.0823	0.9379706 3.1973609	1.724768	0.3157	0.05915	0.9791818 3.3563500	1.804784	0.4594	1	0.4706871 2.1245538	1
10:89247603	LIPA	rs1051338	T	G	0.2719	0.3221	0.5353	0.4074866 1.5112960	0.7869125	0.2941	0.875	0.4653969 1.7592768	0.9059769	0.2719	1	0.3718073 2.6895654	1
10:92487490	IDE	rs6583817	T	C	0.2906	0.1265	0.008694	1.260063 6.148923	2.719812	0.202	0.1881	0.8103647 3.3292530	1.629759	0.2906	1	0.5313967 1.8818334	1
11:27658369	BDNF	rs6265	C	T	0.125	0.2091	0.1266	0.215881 1.177751	0.5146842	0.4529	3.035e-07	0.07420348 0.35754494	0.1682296	0.125	1	0.5058253 1.9769671	1
11:47273075	MADD	rs10501321	T	C	0.4811	0.2817	0.005476	1.268709 4.463765	2.363133	0.3182	0.03009	1.061946 3.634332	1.954852	0.4811	1	0.5183965 1.9290254	1
11:986185	AP2A2	rs7396366	T	C	0.4182	0.3577	0.4686	0.7004365 2.3690212	1.285715	0.3162	0.1873	0.8296345 2.8615119	1.535425	0.4182	1	0.07119369 14.04618921	1
16:20348509	UMOD	rs13335818	C	A,T	0.1531	0.168	0.8473	0.3739977 1.9701797	0.8622348	0.02071	0.001524	1.908344 79.345717	8.570744	0.1531	1	0.4015123 2.4905837	1
16:20353266	UMOD	rs4293393	A	G	0.2094	0.1684	0.5891	0.6015755 2.8268877	1.296143	0.06471	0.003159	1.519166 13.158743	4.136578	0.2094	1	0.2571934 3.8881249	1
16:56971389	CETP	rs1532625	C	T	0	0.4641	1	0 Inf	0	0.3182	1	0 Inf	0	0	1	0.4460483 2.2419097	1
20:23596117	-	rs6036461	G	T	0.2156	0.227	1	0.4596478 1.9368642	0.9444994	0.1398	0.1972	0.7828298 3.9256069	1.727834	0.2156	1	0.436359 2.291691	1
20:23596207	-	rs6048920	C	T	0.2188	0.2288	1	0.4596478 1.9368642	0.9444994	0.1403	0.1972	0.7828298 3.9256069	1.727834	0.2188	1	0.436359 2.291691	1
20:23596327	-	rs4815222	G	C	0.2156	0.2248	1	0.4841625 2.0654224		0.1398	0.1972	0.7828298 3.9256069	1.727834	0.2156	1	0.436359 2.291691	1
20:23602239	CST9	rs3004145	C	G	0.3469	0.2255	0.08603	0.9273587 3.5339424	1.797368	0.1358	0.000892	1.572262 7.192786	3.287797	0.3469	1	0.436359 2.291691	1
20:23607366	CST9	rs6036465	T	C	0.2188	0.2239	1	0.4841625 2.0654224	1	0.1314	0.1358	0.8410761 4.3612489	1.881588	0.2188	1	0.5145094 1.9435991	1
20:23613475	-	rs4815224	G	C	0.1187	0.2108	0.1266	0.215881 1.177751	0.5146842	0.1314	1	0.3586735 2.3061252	0.9130073	0.1187	1	0.5313967 1.8818334	1
20:23625196	CST3	rs1011226	A	C	0.2264	0.2222	1	0.5162985 2.1755788	1.058762	0.1353	0.1445	0.8343553 4.1366458	1.829308	0.2264	1	0.4957792 2.0170269	1
20:23626208	CST3	rs12625716	G	A	0.1478	0.2215	0.2745	0.2809099 1.3679121	0.6271434	0.1353	1	0.456332 2.587550	1.083582	0.1478	1	0.4706871 2.1245538	1
20:23641913	CST3	rs2424582	G	A	0.2812	0.1987	0.2463	0.7685664 3.1802659	1.552092	0.1431	0.02328	1.113038 5.282990	2.378539	0.2812	1	0.5285288 1.8920445	1
20:23642121	CST3	rs2254635	T	C,G	0.3281	0.2003	0.05395	0.9896378 3.9723227	1.963464	0.1412	0.002454	1.431684 6.603633	3.008809	0.3281	1	0.3543723 2.8218913	1
20:23642243	CST3	rs2405367	G	A	0.239	0.2021	0.6089	0.6118894 2.6240046	1.261677	0.1255	0.06763	0.9530905 4.8380386	2.105528	0.239	1	0.3718073 2.6895654	1
20:41168825	PLCG1	rs753381	G	A	0.195	0.4633	0.0001492	0.1480412 0.5733999	0.2953627	0.1784	0.8572	0.5281546 2.4672451	1.138147	0.195	1	0.012621 79.233041	1
22:19963748	COMT	rs4680	G	A	0.325	0.4617	0.05915	0.2979427 1.0212608	0.554083	0.2941	0.7589	0.6034981 2.2030080	1.151312	0.325	1	0.4841625 2.0654224	1
3:12351626	PPARG	rs1801282	C	G	0.05	0.09233	0.4068	0.1352233 1.8534370	0.5338157	0.03725	1	0.2626904 6.5607474	1.261685	0.05	1	0.4901917 2.0400182	1
3:12372921	PPARG	rs6809832	C	T	0.2	0.1719	0.7161	0.5612363 2.6750173	1.219369	0.005882	8.046e-06	3.753083 1030.821275	24.47609	0.2	1	0.4841625 2.0654224	1
3:39265671	CX3CR1	rs3732378	G	A	0.1062	0.1621	0.4083	0.256839 1.591096	0.6502815	0.02745	0.04892	1.005192 22.877576	3.971198	0.1062	1	0.4841625 2.0654224	1
3:49416401	RHOA	rs6997	C	A	0.3281	0.3016	0.7609	0.6057523 2.1836849	1.148452	0.09252	4.548e-05	2.135633 12.556417	4.940774	0.3281	1	0.4549275 2.1981526	1
3:49416679	RHOA	rs9814873	A	G	0.2594	0.2897	0.7516	0.4399263 1.6780839	0.860855	0.08893	0.002537	1.490654 9.114681	3.530624	0.2594	1	0.5530727 1.8080807	1
3:49417897	RHOA	rs11715915	C	A,T	0.2892	0.2905	1	0.5183965 1.9290254	1	0.09252	0.0004947	1.752112 10.506560	4.10129	0.2892	1	0.5498642 1.8186308	1
6:26092913	HFE	rs1800562	G	A	0.01572	0.04355	0.6827	0.04350739 3.52039987	0.4914901	0.005882	1	0.1032621 120.2978376	2.013563	0.01572	1	0.5522242 1.8108587	1
6:31552649	NFKBIL1	rs6916921	C	T	0.1321	0.07905	0.3565	0.6228735 5.0174653	1.713777	0.1431	1	0.3732356 2.2446002	0.9182992	0.1321	1	0.5103223 1.9595458	1
6:31575254	LTA	rs1800629	G	A	0.05937	0.1542	0.06291	0.110364 1.047089	0.3634745	0.05098	1	0.2967592 5.2014423	1.211597	0.05937	1	0.5183965 1.9290254	1
6:32166733	PPT2	rs3096697	G	A	0.1699	0.208	0.5891	0.3537459 1.6623019	0.7715197	0.04921	0.01147	1.296513 14.000607	3.866912	0.1699	1	0.5487771 1.8222336	1
6:32166879	PPT2	rs3130347	T	C	0.1594	0.2055	0.4667	0.3247108 1.5609100	0.7177539	0.04902	0.01924	1.193445 13.108683	3.59725	0.1594	1	0.3874168 2.5811992	1
6:32177428	AGPAT1	rs3134947	C	T	0.1625	0.2036	0.5813	0.3431438 1.6730806	0.7629454	0.04902	0.01924	1.193445 13.108683	3.59725	0.1625	1	0.5530727 1.8080807	1
6:32178715	AGPAT1	rs3134945	C	A	0.1625	0.2036	0.5813	0.3431438 1.6730806	0.7629454	0.04902	0.01924	1.193445 13.108683	3.59725	0.1625	1	0.4257971 2.3485362	1
6:32179220	AGPAT1	rs3132965	A	G	0.1625	0.2036	0.5813	0.3431438 1.6730806	0.7629454	0.04902	0.01924	1.193445 13.108683	3.59725	0.1625	1	0.4777061 2.0933375	1
6:32180626	AGPAT1	rs8365	A	G	0.1038	0.1522	0.3928	0.2394047 1.5967402	0.6310855	0.1039	1	0.3543723 2.8218913	1	0.1038	0	0	0
6:32182039	AGPAT1	rs3134940	T	C	0.1094	0.1522	0.5289	0.2746123 1.7407598	0.7016242	0.1039	1	0.4058259 3.0810946	1.111767	0.1094	1	0.4841625 2.0654224	1
6:32183666	PBX2	rs2070600	C	T	0.01205	0.04348	0.3687	0.004879301 2.522645247	0.2439559	0.198	8.046e-06	0.0009701003 0.2664475982	0.04085619	0.01205	1	0.4841625 2.0654224	1
8:19994534	-	rs17489268	T	A	0.225	0.2948	0.3304	0.3444996 1.3742956	0.6918305	0.2059	1	0.5106922 2.2081971	1.060702	0.225	1	0.4841625 2.0654224	1
8:19994799	-	rs17411031	C	G	0.2325	0.2958	0.3364	0.3512632 1.3742125	0.6982407	0.2059	0.8646	0.5445467 2.3259500	1.12303	0.2325	1	0.5365756 1.8636703	1
8:19994851	-	rs17411045	T	C	0.225	0.2877	0.3304	0.3444996 1.3742956	0.6918305	0.2028	0.8624	0.5394593 2.3677433	1.127524	0.225	1	0.4841625 2.0654224	1
8:19995007	-	rs17489282	C	T	0.225	0.2948	0.3304	0.3444996 1.3742956	0.6918305	0.2059	1	0.5106922 2.2081971	1.060702	0.225	1	0.3874168 2.5811992	1
8:20012165	-	rs1919484	G	A	0.175	0.2928	0.09475	0.2584033 1.1006462	0.5390933	0.2067	0.7215	0.3835732 1.7661236	0.8265771	0.175	1	0.4901917 2.0400182	1
8:27607002	CLU	rs11136000	T	C	0.475	0.3554	0.1148	0.8966062 3.0089147	1.636883	0.2275	0.0003559	1.613937 5.975002	3.07224	0.475	1	0.4257971 2.3485362	1
